# Supplementary material for: Sequencing the Obligate Intracellular Rhabdochlamydia helvetica within Its Tick Host Ixodes ricinus to Investigate Their Symbiotic Relationship
Source: Genome Biol Evol. 2019 Apr 4;11(4):1334–44. doi: 10.1093/gbe/evz072 (PMC6490308; doi:10.1093/gbe/evz072)
Supplement: Supplementary Data [file evz072_supp.zip]

Archive with 11 entries (11 files):
- table_s3_OrthologousGroups.csv
- supplements.pdf
- table_s1_18S_table.xlsx
- table_s10_order_circos.xlsx
- table_s2_genomes.xlsx
- table_s4_classification.xlsx
- table_s5_core_phylogeny_reference_locus.xlsx
- table_s6_rhabdo_specific_BBH.xlsx
- table_s7_euk_majority_top100_hits.xlsx
- table_s8_virulence_factors.xlsx
- table_s9_transporters.xlsx
