# Supplementary material for: Sequencing the Obligate Intracellular Rhabdochlamydia helvetica within Its Tick Host Ixodes ricinus to Investigate Their Symbiotic Relationship
Source: Genome Biol Evol. 2019 Apr 4;11(4):1334–44. doi: 10.1093/gbe/evz072 (PMC6490308; doi:10.1093/gbe/evz072)
Supplement: Supplementary Data [file evz072_supp.zip › table_s3_OrthologousGroups.csv]

CCSC01000000.faa CP011270.faa CP011271.faa CP011272.faa CP011274.faa CWGJ01000001.faa FCNU01000001.faa JYNY01000000.faa LJUB01000000.faa LJUH01000000.faa LJUU01000000.faa LMZT01000000.faa LNES01000000.faa LVAY01000000.faa LVAZ01000000.faa LVBA01000000.faa NC_000117.faa NC_000922.faa NC_002182.faa NC_004552.faa NC_004720.faa NC_005861.faa NC_007900.faa NC_010571.faa NC_010655.faa NC_010794.faa NC_…
OG0000000 VT03_07270	VT03_09135	VT03_25500	VT03_19380	VT03_15855	VT03_19370	VT03_17260	VT03_30945	VT03_17990	VT03_30080	VT03_30075	VT03_30070	VT03_27445	VT03_29440	VT03_27490	VT03_12080	VT03_08365	VT03_14920	VT03_25410	VT03_15905	VT03_18015	VT03_23845	VT03_29595	VT03_29585	VT03_11970	VT03_14785	VT03_14765	VT03_23220	VT03_22545	VT03_20835	VT03_06215	VT03_20260	VT03_20265	VT03_20240	VT03_26755	VT03_31445	VT03_12740	VT03_12730	VT03_19115	VT03_23460	VT03_02380	VT03_26220	VT03_29535	VT03_26190	VT03_17755	VT03_22550	VT03_22570	VT03_22585	VT03_24765	VT03_17985
OG0000001 BN1013_01053	BN1013_01315	BN1013_02206	BN1013_00453	BN1013_00530	BN1013_00478	BN1013_00650	BN1013_02003	BN1013_01453	BN1013_02035	BN1013_00578	BN1013_02205 VT03_13825	VT03_28885	VT03_26385	VT03_20045	VT03_13765	VT03_11590	VT03_24140	VT03_14585	VT03_03370	VT03_17630	VT03_27545	VT03_07285	VT03_30275	VT03_18920	VT03_13690	VT03_02900	VT03_12600	VT03_25250	VT03_32450	VT03_30670	VT03_17835	VT03_02120	VT03_17380	VT03_02160	VT03_02520	VT03_02510	VT03_29325	VT03_21405	VT03_21415	VT03_04480	VT03_06635	VT03_12185	VT03_18925	VT03_14910	VT03_29480	VT03_11670 VT84_08265	VT84_02300	VT84_32010	VT84_38590
OG0000002 BN1013_00626	BN1013_01165	BN1013_00334 VT03_01170	VT03_06690	VT03_14900	VT03_16470	VT03_08070	VT03_13815	VT03_08885	VT03_03730	VT03_27810	VT03_16280	VT03_05820	VT03_19510	VT03_19805	VT03_18630	VT03_20540	VT03_16990	VT03_10440	VT03_27650	VT03_07640	VT03_31855	VT03_05825	VT03_04310	VT03_06605	VT03_27600	VT03_16220	VT03_16895	VT03_10800	VT03_18625	VT03_01425	VT03_12900	VT03_28130	VT03_11740	VT03_17090	VT03_27425	VT03_20120	VT03_18080	VT03_16320	VT03_07120	VT03_16450	VT03_25840	VT03_28305	VT03_05245	VT03_05610	VT03_12445	VT03_06140	VT03_06170	VT03_12365	VT03_10635
OG0000003 VT03_00240	VT03_05165	VT03_14665	VT03_07615	VT03_05325	VT03_29420	VT03_00585	VT03_31545	VT03_13265	VT03_13270	VT03_02875	VT03_31105	VT03_12820	VT03_29400	VT03_29640	VT03_14290	VT03_17710	VT03_07915	VT03_24105	VT03_23645	VT03_04695	VT03_28670	VT03_12780	VT03_01585	VT03_17645	VT03_11915	VT03_26185	VT03_28735	VT03_23495	VT03_18465	VT03_06045	VT03_20680	VT03_16380	VT03_20315 VT84_07845	VT84_34655	VT84_34805	VT84_34800	VT84_38810	VT84_05455	VT84_20860	VT84_17015	VT84_32165 VN12_09580	VN12_15365	VN12_12020	VN12_12030	VN12_12025	VN12_03015	VN12_10510	VN12_09385	VN12_20050
OG0000004 BN1013_00266 VT03_14895	VT03_23145	VT03_16315	VT03_03230	VT03_08880	VT03_31510	VT03_03770	VT03_15255	VT03_31670	VT03_19800	VT03_19810	VT03_20560	VT03_20570	VT03_20765	VT03_02855	VT03_30860	VT03_11745	VT03_07635	VT03_06610	VT03_07645	VT03_07125	VT03_14790	VT03_23240	VT03_23245	VT03_16215	VT03_06175	VT03_23150	VT03_12895	VT03_31240	VT03_00665	VT03_09725	VT03_07155	VT03_31425	VT03_05455	VT03_09185	VT03_29025	VT03_02350	VT03_25845	VT03_28150	VT03_28260	VT03_19390	VT03_12450	VT03_12885	VT03_20310	VT03_06135	VT03_06165	VT03_27975	VT03_10640	VT03_00975	VT03_25890
OG0000005 BN1013_00851	BN1013_00486	BN1013_01387	BN1013_02209	BN1013_01533	BN1013_01636	BN1013_01628	BN1013_01629	BN1013_01630	BN1013_01631	BN1013_01632	BN1013_01634	BN1013_01635	BN1013_02078	BN1013_01627 VT03_24635	VT03_14230	VT03_03560	VT03_14160	VT03_04915	VT03_21535	VT03_07625	VT03_31205	VT03_20365	VT03_31790	VT03_20150	VT03_11145	VT03_22490	VT03_01620	VT03_05470	VT03_23560	VT03_03535	VT03_05860	VT03_14450	VT03_16080	VT03_20575	VT03_20790	VT03_20770	VT03_29140	VT03_14835	VT03_22265	VT03_32690	VT03_29650	VT03_19315	VT03_19295	VT03_14270	VT03_15865	VT03_18785	VT03_07890	VT03_20085	VT03_13750
OG0000006 BN1013_01679	BN1013_01249	BN1013_00609	BN1013_01079	BN1013_02144	BN1013_00766	BN1013_01299	BN1013_01499	BN1013_01306	BN1013_01944 VT03_25545	VT03_02030	VT03_07500	VT03_09835	VT03_08385	VT03_08360	VT03_22725	VT03_16435	VT03_23400	VT03_09865	VT03_07165	VT03_10370	VT03_08250	VT03_21620	VT03_08310	VT03_12220	VT03_01070	VT03_02140	VT03_23015	VT03_15700	VT03_13740	VT03_32905	VT03_15200	VT03_08840	VT03_15185	VT03_14745	VT03_12370	VT03_13075	VT03_26300	VT03_20325	VT03_01015	VT03_18450	VT03_06305	VT03_01540 VT84_00440	VT84_00435	VT84_20070	VT84_23615	VT84_26205	VT84_03175	VT84_35165	VT84_10250
OG0000007 BN1013_01887	BN1013_00048	BN1013_01816	BN1013_02259	BN1013_02252	BN1013_02255 VT03_24285	VT03_09825	VT03_06560	VT03_06935	VT03_02660	VT03_08900	VT03_10605	VT03_02260	VT03_02675	VT03_14455	VT03_32445	VT03_11755	VT03_16425	VT03_09850	VT03_32870	VT03_01865	VT03_20110	VT03_29045	VT03_21070	VT03_02710	VT03_06155	VT03_17515 VT84_20065	VT84_34140	VT84_30930	VT84_18290	VT84_15570	VT84_36270	VT84_36600	VT84_25330	VT84_07115	VT84_07035	VT84_05350	VT84_04210	VT84_04205	VT84_07230	VT84_07245	VT84_07240	VT84_08480	VT84_15960	VT84_12375	VT84_34375	VT84_15325	VT84_15320	VT84_16735	VT84_05545
OG0000008 VT03_26230	VT03_22620	VT03_11810	VT03_16200	VT03_32540	VT03_04590	VT03_22655	VT03_26665	VT03_15435	VT03_20705	VT03_06550	VT03_12520	VT03_03495	VT03_28580	VT03_20380	VT03_30105	VT03_15595	VT03_25265	VT03_16090	VT03_28375	VT03_13240	VT03_07860	VT03_07845	VT03_06780	VT03_07175	VT03_17840	VT03_12815	VT03_29410	VT03_17685	VT03_04060	VT03_06485	VT03_19185	VT03_12990	VT03_12985	VT03_12970	VT03_29205	VT03_07135	VT03_28210	VT03_12345	VT03_14775	VT03_07420	VT03_15530	VT03_20195	VT03_14235	VT03_06230	VT03_21635	VT03_02805	VT03_21645	VT03_13330	VT03_13900
OG0000009 VT03_22625	VT03_24295	VT03_26730	VT03_11300	VT03_04595	VT03_28585	VT03_20385	VT03_29415	VT03_13325	VT03_21650	VT03_11180	VT03_32900	VT03_23980	VT03_16155	VT03_22970	VT03_11345	VT03_19310	VT03_26595	VT03_16540	VT03_13755	VT03_20920	VT03_07130	VT03_07375	VT03_12350	VT03_15545	VT03_16160	VT03_19480	VT03_02800	VT03_21640	VT03_13905	VT03_13305	VT03_25645	VT03_19715	VT03_21795	VT03_25760	VT03_19190	VT03_14560	VT03_06355	VT03_12865	VT03_17585	VT03_18250	VT03_07110	VT03_26225	VT03_08015	VT03_21465	VT03_00385	VT03_20290	VT03_10540	VT03_06795	VT03_12810
OG0000010 BN1013_00061 VT03_00805	VT03_23535	VT03_12470	VT03_17280	VT03_32025	VT03_14485	VT03_18800	VT03_23415	VT03_03065	VT03_15755	VT03_07380	VT03_25190	VT03_08770	VT03_09690	VT03_32755	VT03_18100	VT03_19395	VT03_32580	VT03_28300	VT03_31945	VT03_29290	VT03_23880	VT03_05555	VT03_17535 VT84_22815	VT84_23110	VT84_13460	VT84_09730	VT84_04135	VT84_17855	VT84_01060	VT84_05905	VT84_27060	VT84_29025	VT84_26165	VT84_10690	VT84_36055	VT84_21535	VT84_30390	VT84_03575	VT84_07100	VT84_24170	VT84_36715	VT84_02925	VT84_38490	VT84_03910	VT84_22560	VT84_37425	VT84_09835	VT84_19430	VT84_27655
OG0000011 BN1013_00562 VT03_05350	VT03_30445	VT03_26210	VT03_23565	VT03_23190	VT03_04625	VT03_02685	VT03_02695	VT03_17530	VT03_02595	VT03_02590	VT03_02615	VT03_17545 VT84_18485	VT84_07265	VT84_19585	VT84_15555	VT84_00130	VT84_02475	VT84_03730	VT84_31280	VT84_16610	VT84_16605	VT84_21400	VT84_25250	VT84_25245	VT84_29055	VT84_11295 VN12_23030	VN12_23025	VN12_23105	VN12_06940	VN12_13245	VN12_22115	VN12_16175	VN12_13790	VN12_14600	VN12_04545	VN12_04550	VN12_04585	VN12_07750	VN12_01820	VN12_13470	VN12_18310	VN12_06945	VN12_03130	VN12_04540 VT85_21615	VT85_17540	VT85_26040	VT85_16400	VT85_26295	VT85_26285
OG0000012 VT03_16675	VT03_05090	VT03_12925	VT03_22690	VT03_12040	VT03_14555	VT03_22895 VT84_00380	VT84_29730	VT84_15445	VT84_14465	VT84_28050	VT84_13530	VT84_23050	VT84_24840	VT84_08675	VT84_23055	VT84_10130	VT84_13040 VN12_15090	VN12_07110	VN12_13695	VN12_10530	VN12_04970	VN12_09955 VT85_22765	VT85_16725	VT85_01590	VT85_08410	VT85_02620	VT85_25610 AMJ78_05780	AMJ78_05330 AMS24_05165	AMS24_05160 AMJ95_06735 UZ16_OP3001002660 PCbaG_01136 PLbaL_02185	PLbaL_00512 PVbaL_03456	PVbaL_01955	PVbaL_03641	PVbaL_02093	PVbaL_03808	PVbaL_03592	PVbaL_02592	PVbaL_00275	PVbaL_01302	PVbaL_01374	PVbaL_00762	PVbaL_01156	PVbaL_02167	PVbaL_00781	PVbaL_00789	PVbaL_02291	PVbaL_00463	PVbaL_03020	PVbaL_03559	PVbaL_03735
OG0000013 BN1013_01980	BN1013_01943	BN1013_01432	BN1013_01934 VT03_09925 VN12_01420 VT85_25030 ELAC_2148 PPspC_00137	PPspC_00125	PPspC_00664 UZ16_OP3001002367 PCbaG_01251	PCbaG_00826	PCbaG_00090	PCbaG_00375	PCbaG_00374	PCbaG_00369	PCbaG_00870	PCbaG_01017	PCbaG_00069	PCbaG_00068 PVbaL_03708 PC_RS00190 PSTA_RS15730 PLIM_RS22280 ISOP_RS09085 PLABR_RS06935 SNE_RS02590 SINAC_RS10400 LNTAR_RS12225 VSP_RS37775	VSP_RS25110	VSP_RS36055	VSP_RS28215	VSP_RS26615 TY21_RS13465	TY21_RS00885	TY21_RS08925	TY21_RS08915	TY21_RS02700	TY21_RS06705	TY21_RS06695	TY21_RS06690	TY21_RS04490	TY21_RS02800	TY21_RS11885	TY21_RS02970	TY21_RS09825	TY21_RS01020	TY21_RS01025	TY21_RS12900	TY21_RS13500	TY21_RS13110	TY21_RS03240	TY21_RS10235	TY21_RS07980	TY21_RS13190	TY21_RS05225	TY21_RS05245	TY21_RS05215	TY21_RS11375	TY21_RS12890	TY21_RS13475	TY21_RS04260	TY21_RS02705	TY21_RS06615	TY21_RS13255
OG0000014 VT03_08290	VT03_05195	VT03_11705	VT03_11410	VT03_19705	VT03_26790	VT03_06545	VT03_22400	VT03_05930	VT03_18505	VT03_21655	VT03_15560	VT03_01615	VT03_09915	VT03_32065	VT03_26425	VT03_19530	VT03_06245	VT03_03895	VT03_11650	VT03_28755	VT03_05235	VT03_03655	VT03_06030	VT03_02780	VT03_23780	VT03_23790	VT03_22960	VT03_11645	VT03_08940	VT03_24815	VT03_24830	VT03_29600	VT03_28205	VT03_24545 VT84_29335	VT84_23575	VT84_10850	VT84_23265	VT84_18295	VT84_19080	VT84_20145	VT84_14785	VT84_35670	VT84_01015	VT84_04285	VT84_32265	VT84_23620	VT84_05615	VT84_12865	VT84_21240
OG0000015 BN1013_01338	BN1013_01462	BN1013_01163 VT03_24270	VT03_07350	VT03_03575	VT03_11725	VT03_20780	VT03_30960	VT03_08910	VT03_06325	VT03_29000	VT03_20165	VT03_17635	VT03_30010	VT03_25855	VT03_31605	VT03_00520	VT03_06275	VT03_09370	VT03_15620	VT03_32795	VT03_02610	VT03_22910 VT84_04815	VT84_05260	VT84_21555	VT84_31805	VT84_28860	VT84_05220	VT84_19595	VT84_04955	VT84_02080	VT84_14540	VT84_14560	VT84_35820	VT84_18575	VT84_11005	VT84_16440	VT84_31100	VT84_24760	VT84_22705	VT84_05845	VT84_10890	VT84_22090	VT84_37785	VT84_04925	VT84_36595 VN12_02315	VN12_09335	VN12_02690	VN12_05425	VN12_13795
OG0000016 VT03_12320	VT03_29065	VT03_28315	VT03_13930	VT03_17890	VT03_15835	VT03_27355	VT03_29220	VT03_29240	VT03_13845	VT03_32110	VT03_11170	VT03_14130	VT03_11105	VT03_25480	VT03_00270	VT03_11370	VT03_18030	VT03_11990	VT03_05395	VT03_14800	VT03_15515 VT84_10045	VT84_11115	VT84_36720	VT84_32540	VT84_32465	VT84_26430	VT84_20270	VT84_02665	VT84_31375	VT84_12310	VT84_38485	VT84_27730	VT84_14735	VT84_14740	VT84_03010	VT84_11125	VT84_02365	VT84_15230	VT84_05510	VT84_36840	VT84_06175	VT84_36480 VN12_15170	VN12_10335	VN12_07165	VN12_09205	VN12_07345	VN12_13175	VN12_23625	VN12_18015
OG0000017 BN1013_02212	BN1013_00150	BN1013_00649 VT03_22750	VT03_30380	VT03_19840	VT03_14320	VT03_02820	VT03_23365	VT03_24190	VT03_22420	VT03_10510	VT03_07085	VT03_09075	VT03_28370	VT03_21555	VT03_18455	VT03_25095	VT03_00400	VT03_06510	VT03_13760	VT03_00065 VT84_29345	VT84_12650	VT84_36785	VT84_00805	VT84_25590	VT84_17680	VT84_35450	VT84_10935	VT84_10605	VT84_19425	VT84_28640	VT84_38830	VT84_04700	VT84_24645	VT84_01410	VT84_21875 VN12_07185	VN12_15195	VN12_22315	VN12_11520	VN12_10075	VN12_22155	VN12_01245	VN12_22590	VN12_03600	VN12_03560	VN12_02555	VN12_23840	VN12_14580	VN12_01585	VN12_01025 VT85_04185
OG0000018 VT03_20245 VT84_03100	VT84_04230 VT85_13455 AMJ78_05600	AMJ78_09720	AMJ78_07420 AMJ95_06680	AMJ95_11470	AMJ95_09615 UZ16_OP3001002508	UZ16_OP3001000485	UZ16_OP3001001244	UZ16_OP3001002533	UZ16_OP3001001728	UZ16_OP3001000754	UZ16_OP3001003052	UZ16_OP3001002844	UZ16_OP3001000163 PVbaL_00045	PVbaL_00965	PVbaL_00089 PVbaL23_00287	PVbaL23_02183	PVbaL23_01330	PVbaL23_02521	PVbaL23_00415	PVbaL23_02433	PVbaL23_00462	PVbaL23_00637	PVbaL23_02547	PVbaL23_00883	PVbaL23_01867	PVbaL23_01466	PVbaL23_01598	PVbaL23_02526	PVbaL23_00826	PVbaL23_01437	PVbaL23_01776	PVbaL23_01395 OTER_RS24315	OTER_RS06865	OTER_RS02615	OTER_RS02610	OTER_RS21770	OTER_RS21765	OTER_RS15730	OTER_RS18480	OTER_RS21555	OTER_RS24345	OTER_RS05130	OTER_RS08945	OTER_RS21930	OTER_RS06415	OTER_RS21605	OTER_RS21650	OTER_RS14700	OTER_RS10075
OG0000019 VT03_20550	VT03_17900	VT03_09700	VT03_26830	VT03_03480	VT03_26060	VT03_30415	VT03_14795	VT03_20105	VT03_15580	VT03_03775	VT03_23580	VT03_20655	VT03_28635	VT03_19265	VT03_11490	VT03_04775	VT03_19740 VT84_10020	VT84_18855	VT84_22450	VT84_18720	VT84_15945	VT84_22175	VT84_11380	VT84_18390	VT84_27215	VT84_20835	VT84_32920	VT84_22675	VT84_32770	VT84_28935	VT84_23555	VT84_26940	VT84_23625	VT84_03140	VT84_17500	VT84_38840	VT84_16285	VT84_05515	VT84_34710	VT84_38735 VN12_24670	VN12_21915	VN12_17740	VN12_21000	VN12_02480	VN12_07325	VN12_21235	VN12_09495	VN12_06845	VN12_09115
OG0000020 VT03_12310	VT03_16225	VT03_22590	VT03_22565	VT03_08370	VT03_25495	VT03_23465	VT03_17815	VT03_28740	VT03_14375	VT03_05765	VT03_19375	VT03_13310	VT03_13945	VT03_23850	VT03_18885	VT03_18890	VT03_20270	VT03_20255	VT03_05010	VT03_14310	VT03_12125	VT03_11695	VT03_20715	VT03_08950	VT03_12625	VT03_14935	VT03_29780	VT03_22985	VT03_21385	VT03_23000	VT03_04050	VT03_29460	VT03_23900	VT03_29425	VT03_26515	VT03_12075	VT03_12725	VT03_20225	VT03_09055	VT03_26470	VT03_19110	VT03_14760	VT03_25405	VT03_22040	VT03_26215	VT03_20215	VT03_20235	VT03_17750	VT03_29455 VT84_07740
OG0000021 BN1013_01457	BN1013_01458	BN1013_01459	BN1013_01460 VT03_16670	VT03_00170	VT03_01260	VT03_27185	VT03_05030	VT03_14295	VT03_30915	VT03_04125	VT03_31475	VT03_31005	VT03_02420 VT84_11815	VT84_01245	VT84_25815	VT84_23960	VT84_13355	VT84_33205	VT84_16485	VT84_36885	VT84_28540	VT84_24110	VT84_24005 VN12_11150	VN12_01480	VN12_10550	VN12_11435	VN12_03970	VN12_03975	VN12_25355	VN12_13625 VT85_10745	VT85_05060	VT85_05375	VT85_10340	VT85_01050	VT85_05380	VT85_25540	VT85_03515 ELAC_1468	ELAC_0563	ELAC_0331	ELAC_0333	ELAC_0334	ELAC_0335	ELAC_0328	ELAC_1850	ELAC_0560 PPspC_01176	PPspC_00741	PPspC_00798 PCbaG_01303 PVbaL_01677 PC_RS09770	PC_RS00965	PC_RS07030
OG0000022 BN1013_01396 VT03_08715	VT03_11250	VT03_28775	VT03_23640	VT03_03760	VT03_06945	VT03_26290	VT03_14840	VT03_31225	VT03_28690	VT03_00660	VT03_05170	VT03_09695	VT03_25055	VT03_28590	VT03_29720	VT03_04485	VT03_32075	VT03_26945	VT03_08480	VT03_27595 VT84_26630	VT84_21090	VT84_11865	VT84_08170	VT84_08295	VT84_34975	VT84_34480	VT84_00945	VT84_19915	VT84_25310	VT84_04170	VT84_03560	VT84_04405 VN12_20910	VN12_03110	VN12_22960	VN12_26175	VN12_18060	VN12_21990	VN12_02815	VN12_12665	VN12_16185	VN12_21055	VN12_04615	VN12_08705	VN12_03540	VN12_20130 VT85_16555	VT85_11355	VT85_25710	VT85_05210	VT85_08505
OG0000023 BN1013_00943 VT03_28380	VT03_24130	VT03_06715	VT03_05570	VT03_11440	VT03_07900	VT03_23885	VT03_25220	VT03_22015	VT03_21735 VT84_23905	VT84_10660	VT84_19955	VT84_28495	VT84_11945	VT84_22855	VT84_17340	VT84_21840	VT84_17345	VT84_07675	VT84_34630	VT84_23985	VT84_16290	VT84_21075 VN12_12360	VN12_03350	VN12_23085	VN12_17550	VN12_04755	VN12_16110	VN12_21095 VT85_26160	VT85_02995	VT85_24380	VT85_25085	VT85_09235	VT85_06385	VT85_05030	VT85_12905	VT85_17795	VT85_03910	VT85_23035	VT85_01460	VT85_16025	VT85_05255	VT85_08315 ELAC_0463 PPspC_00420	PPspC_02424 OMAG_002372	OMAG_000423 AMS24_04740 AMJ95_06765	AMJ95_14030	AMJ95_09370 UZ16_OP3001000912	UZ16_OP3001003166	UZ16_OP3001001049	UZ16_OP3001003010
OG0000024 BN1013_00325	BN1013_00212 VT03_07355	VT03_15945	VT03_23915	VT03_23920	VT03_26030	VT03_10855	VT03_10860	VT03_18425	VT03_18420 VT84_37950	VT84_37955	VT84_20605	VT84_20610 VN12_21405	VN12_25735	VN12_20550	VN12_11465	VN12_11460	VN12_17340	VN12_17345	VN12_25740 VT85_23160	VT85_23165	VT85_20810	VT85_20805	VT85_24660	VT85_24655	VT85_09385 ELAC_1579	ELAC_0282 PPspC_01477	PPspC_02601 OMAG_002838	OMAG_002851 AMJ78_05985	AMJ78_07455	AMJ78_10025 AMS24_02920 AMJ95_03045	AMJ95_09275 UZ16_OP3001001164	UZ16_OP3001000235 PCbaG_00081 PLbaL_00939	PLbaL_00940	PLbaL_00015	PLbaL_00732	PLbaL_00731	PLbaL_01801 PVbaL_03214	PVbaL_01151	PVbaL_02158	PVbaL_01878	PVbaL_01877	PVbaL_00604 PVbaL23_01593 CT_597 CPn0784 TC_RS04495 CAB_RS04840 CCA_RS04900 PC_RS07415	PC_RS08860 CF_RS00205 OTER_RS16820	OTER_RS11885	OTER_RS11880	OTER_RS19725 AMUC_RS06640	AMUC_RS02985	AMUC_RS02990	AMUC_RS09970 MINF_RS07805
OG0000025 BN1013_00149	BN1013_02211 VT03_28365	VT03_30385	VT03_19845	VT03_14325	VT03_02815	VT03_06515	VT03_23370	VT03_22745	VT03_24200	VT03_24195	VT03_00070	VT03_00075	VT03_18460	VT03_10515 VT84_12645	VT84_29350	VT84_00800	VT84_10675	VT84_19420	VT84_17485	VT84_17480	VT84_10610	VT84_25595	VT84_17675	VT84_24640	VT84_35455	VT84_01415	VT84_01420	VT84_28635	VT84_10930	VT84_29355	VT84_21880	VT84_21885 VN12_07180	VN12_22310	VN12_11515	VN12_02550	VN12_14575	VN12_03170	VN12_01240	VN12_01590	VN12_03595	VN12_03555 VT85_04180	VT85_04175	VT85_18740	VT85_08215	VT85_06870	VT85_06940 ELAC_1147	ELAC_2247	ELAC_0304 PPspC_00843	PPspC_01408
OG0000026 VT03_04275	VT03_17780	VT03_31620	VT03_26335	VT03_28255	VT03_09285	VT03_08255	VT03_18820	VT03_11245	VT03_09170	VT03_17770	VT03_07740	VT03_12870	VT03_15910	VT03_31185	VT03_29790	VT03_12995	VT03_23445	VT03_21445	VT03_12065	VT03_07435	VT03_12050	VT03_31505	VT03_04145	VT03_18155	VT03_29810	VT03_23590	VT03_27575	VT03_17720	VT03_23735	VT03_03210 VT84_34650	VT84_36410	VT84_00415	VT84_34890	VT84_28115	VT84_26120	VT84_17435	VT84_15400	VT84_23300	VT84_10470	VT84_23305	VT84_12765	VT84_29975	VT84_26285	VT84_15735	VT84_01485	VT84_11265	VT84_37800	VT84_14865	VT84_13045
OG0000027 BN1013_00395	BN1013_00581	BN1013_01801 VT03_28875	VT03_12525	VT03_32675	VT03_22870	VT03_22900	VT03_25970	VT03_07095	VT03_09110 VT84_06075	VT84_35935	VT84_36215	VT84_18625	VT84_30385	VT84_27935	VT84_01880 VN12_18160	VN12_20240	VN12_21745 VT85_13755	VT85_07240	VT85_14275	VT85_19105	VT85_09815	VT85_00120	VT85_26530	VT85_26535	VT85_14115	VT85_08350 ELAC_1018	ELAC_1803 PPspC_01521	PPspC_02564	PPspC_01604	PPspC_00941	PPspC_02046	PPspC_01863	PPspC_01561 OMAG_000873 AMS24_04330 UZ16_OP3001000724	UZ16_OP3001002214	UZ16_OP3001002213	UZ16_OP3001000530	UZ16_OP3001000762 PCbaG_00848	PCbaG_01040 PLbaL_01299 PVbaL_00077	PVbaL_00228	PVbaL_02778	PVbaL_03384	PVbaL_00265	PVbaL_02705	PVbaL_02589	PVbaL_01372	PVbaL_02324	PVbaL_00483	PVbaL_03161 PVbaL23_01939	PVbaL23_00873
OG0000028 VT03_18280	VT03_05760	VT03_10690	VT03_17065	VT03_19060	VT03_00955 VT84_08595	VT84_16565	VT84_08010	VT84_06635	VT84_17580	VT84_17575	VT84_17600	VT84_00670	VT84_33840	VT84_17655	VT84_07795	VT84_11325	VT84_32965	VT84_00960	VT84_12155	VT84_12820	VT84_27155	VT84_07625	VT84_02840	VT84_37770	VT84_28600	VT84_00680	VT84_12600	VT84_20520	VT84_15380 VN12_03500	VN12_08230	VN12_10055	VN12_01515	VN12_21285	VN12_10855	VN12_09085	VN12_21155 VT85_22150	VT85_26145	VT85_23935	VT85_17350	VT85_22415	VT85_23825	VT85_17390	VT85_17380	VT85_17425	VT85_08235	VT85_17430	VT85_17465	VT85_25865	VT85_10390
OG0000029 BN1013_01821	BN1013_01456	BN1013_02164	BN1013_02342	BN1013_01465	BN1013_00734	BN1013_01617	BN1013_00819	BN1013_01953	BN1013_01952	BN1013_01559	BN1013_01704	BN1013_02006	BN1013_01643	BN1013_01641	BN1013_01466	BN1013_02128	BN1013_02127	BN1013_02126	BN1013_02133	BN1013_02213	BN1013_01302	BN1013_02123	BN1013_01086 VT03_31585	VT03_00855	VT03_01500	VT03_24325	VT03_30880	VT03_23970	VT03_14715 VT84_29460	VT84_25875	VT84_23705	VT84_03925	VT84_14475	VT84_00885	VT84_28465	VT84_36095 VN12_20035	VN12_23985 VT85_03280	VT85_21180	VT85_22850	VT85_20490	VT85_21440	VT85_10310	VT85_10220	VT85_03335 ELAC_0855	ELAC_1014	ELAC_1637	ELAC_1193 PPspC_00405	PPspC_02681	PPspC_01174
OG0000030 BN1013_01703	BN1013_01313	BN1013_00301 VT03_04615	VT03_15840	VT03_08140	VT03_29510	VT03_28470 VT84_18005	VT84_26275	VT84_16725	VT84_29810	VT84_30405 VN12_18410	VN12_03860	VN12_01430	VN12_15855	VN12_27050	VN12_18255	VN12_10170 VT85_19795	VT85_05095	VT85_25465	VT85_06255	VT85_13000 ELAC_0027	ELAC_0794	ELAC_0937	ELAC_1634 PPspC_02319	PPspC_00893	PPspC_02280 OMAG_000202 AMJ78_07330	AMJ78_09620 AMS24_04410	AMS24_00160 AMJ95_13695	AMJ95_08305 UZ16_OP3001002511	UZ16_OP3001002129	UZ16_OP3001003516 PCbaG_01551	PCbaG_01479	PCbaG_01509	PCbaG_00761 PLbaL_02376	PLbaL_02333 PVbaL_02360	PVbaL_00582 PVbaL23_01206 CT_258	CT_721	CT_687 CPn0689	CPn0396	CPn0862 TC_RS00315	TC_RS00495	TC_RS02685 CAB_RS02020	CAB_RS04490	CAB_RS00295 CCA_RS02010	CCA_RS04550	CCA_RS00300 PC_RS00940	PC_RS03465	PC_RS00795 CF_RS03070	CF_RS04780	CF_RS00555 OTER_RS03035 AMUC_RS01100
OG0000031 BN1013_00324	BN1013_00211 VT03_15940	VT03_23910	VT03_26035	VT03_10865	VT03_18430 VT84_37945	VT84_20600	VT84_17310 VN12_02610	VN12_21410	VN12_25745	VN12_21940	VN12_17350 VT85_23155	VT85_20800	VT85_09085	VT85_24650	VT85_09390 ELAC_1578	ELAC_0283 PPspC_01476	PPspC_02600 OMAG_002839	OMAG_002850 AMJ78_05995	AMJ78_07450	AMJ78_08995	AMJ78_10020 AMS24_02915 AMJ95_09270	AMJ95_03050 UZ16_OP3001001165	UZ16_OP3001000234 PCbaG_00082	PCbaG_00922 PLbaL_00016	PLbaL_00733	PLbaL_00941	PLbaL_00699	PLbaL_01800 PVbaL_01152	PVbaL_03213	PVbaL_02159	PVbaL_01876	PVbaL_00603	PVbaL_00602 PVbaL23_01594 CT_596 CPn0785 TC_RS04490 CAB_RS04835 CCA_RS04895 PC_RS07410	PC_RS08855 CF_RS00210 OTER_RS16825	OTER_RS11890	OTER_RS01215	OTER_RS19730 AMUC_RS01635	AMUC_RS06635	AMUC_RS02995	AMUC_RS09965 MINF_RS01115	MINF_RS07810	MINF_RS10295	MINF_RS03675	MINF_RS04105	MINF_RS10725 PSTA_RS12110	PSTA_RS14175	PSTA_RS09740	PSTA_RS20605	PSTA_RS13745
OG0000032 BN1013_01688	BN1013_01445	BN1013_00508	BN1013_00289 VT03_25875	VT03_23685	VT03_20100 VT84_20365	VT84_32955	VT84_14805	VT84_16520	VT84_27780	VT84_22315 VN12_13505	VN12_16080	VN12_11825	VN12_26000	VN12_18520	VN12_20365	VN12_21360 VT85_06025	VT85_01600	VT85_16320	VT85_14825 ELAC_1399	ELAC_0444	ELAC_1518	ELAC_1349 PPspC_00904	PPspC_02654	PPspC_02506	PPspC_00453 OMAG_001065 AMJ78_07530	AMJ78_02730 AMS24_04375	AMS24_04815	AMS24_02270 AMJ95_05915	AMJ95_07335	AMJ95_06310	AMJ95_05765 UZ16_OP3001001346	UZ16_OP3001002545 PCbaG_00865	PCbaG_00746	PCbaG_01452	PCbaG_00315 PVbaL_03103	PVbaL_00395	PVbaL_03465 PVbaL23_01398	PVbaL23_01555 CT_106	CT_658 CPn0719	CPn0403 TC_RS01900	TC_RS00150 CAB_RS01975	CAB_RS00125 CCA_RS01970	CCA_RS00125 PC_RS08585	PC_RS01745	PC_RS00635	PC_RS03395 CF_RS04950	CF_RS03120 OTER_RS15250	OTER_RS18965	OTER_RS02490
OG0000033 BN1013_01480	BN1013_01335	BN1013_01336	BN1013_02195	BN1013_01089 VT03_06920	VT03_29880	VT03_04565	VT03_11510	VT03_26500	VT03_20420	VT03_17455 VT84_15905	VT84_07660 VN12_17015	VN12_07320	VN12_04595	VN12_15875 VT85_10070	VT85_24990	VT85_06090	VT85_05430 ELAC_0936	ELAC_1716	ELAC_1089	ELAC_1715 PPspC_00572	PPspC_01899	PPspC_01264	PPspC_00573	PPspC_02101 OMAG_001575 AMJ78_01110	AMJ78_10445 AMS24_02740 AMJ95_11395	AMJ95_01830 UZ16_OP3001002722	UZ16_OP3001002033	UZ16_OP3001002211	UZ16_OP3001001959	UZ16_OP3001002032 PCbaG_00778	PCbaG_00703 PLbaL_01280	PLbaL_02012	PLbaL_00284 PVbaL_02845	PVbaL_01477	PVbaL_01193	PVbaL_01101	PVbaL_01194	PVbaL_01135	PVbaL_02667 PVbaL23_00593	PVbaL23_00560	PVbaL23_02600	PVbaL23_00479	PVbaL23_00124	PVbaL23_00481	PVbaL23_01709 CT_264 CPn0413 TC_RS02715 CAB_RS01925 CCA_RS01920 PC_RS06415	PC_RS05605 CF_RS03170 OTER_RS12255	OTER_RS04590	OTER_RS07690	OTER_RS04595
OG0000034 BN1013_00751	BN1013_00925	BN1013_01695	BN1013_00668	BN1013_01549	BN1013_01708	BN1013_01940 VT03_20375	VT03_32485	VT03_05490 VT84_25440	VT84_01005	VT84_25780	VT84_06035 VN12_15900	VN12_17650 VT85_16270	VT85_21875	VT85_06125 ELAC_1163	ELAC_0801	ELAC_0124	ELAC_1341 PPspC_00663	PPspC_02015	PPspC_02815	PPspC_01780	PPspC_00900	PPspC_00890 OMAG_000725	OMAG_002128 AMJ78_08100 AMS24_00085	AMS24_04660	AMS24_02550 AMJ95_04945 UZ16_OP3001000795	UZ16_OP3001000172	UZ16_OP3001000952 PCbaG_01043	PCbaG_01256	PCbaG_00875	PCbaG_01087 PVbaL23_01229 CT_771 CPn0917 TC_RS00800 CAB_RS04195 CCA_RS04250 PC_RS05960	PC_RS07590	PC_RS03440	PC_RS03475 CF_RS00850 OTER_RS05255	OTER_RS12135 AMUC_RS10775	AMUC_RS00595	AMUC_RS01585 MINF_RS10280	MINF_RS01885 PSTA_RS12055	PSTA_RS20385	PSTA_RS15325 CAKA_RS08575	CAKA_RS07375 PLIM_RS18000	PLIM_RS20020 WCW_RS02695	WCW_RS02690	WCW_RS04610	WCW_RS06635	WCW_RS04495 ISOP_RS00025	ISOP_RS20415	ISOP_RS12730 PLABR_RS24265	PLABR_RS00265 CPSIT_RS04220 G5S_RS00525 PUV_RS04395	PUV_RS08225
OG0000035 BN1013_01341	BN1013_02292 VT03_14340	VT03_24785	VT03_23810	VT03_00675	VT03_12615	VT03_14275	VT03_28600	VT03_24335	VT03_30480	VT03_14400	VT03_24050	VT03_02910 VT84_36060	VT84_31820	VT84_29640	VT84_30985	VT84_11245	VT84_00480	VT84_25400 VN12_12805	VN12_00345	VN12_09165	VN12_21090	VN12_12145	VN12_25450	VN12_09855	VN12_10290	VN12_07725	VN12_09430 VT85_03980	VT85_24345	VT85_20925	VT85_06710	VT85_11285	VT85_11540	VT85_00840	VT85_18900	VT85_18905	VT85_09400 PPspC_02702 UZ16_OP3001001219	UZ16_OP3001002662 PCbaG_01234 PVbaL_00950	PVbaL_03504	PVbaL_00904	PVbaL_01460	PVbaL_03355 PVbaL23_01783 OTER_RS24130	OTER_RS16275	OTER_RS15345	OTER_RS22885	OTER_RS10125	OTER_RS05580	OTER_RS06810 AMUC_RS01075	AMUC_RS02845 PSTA_RS03675	PSTA_RS13215
OG0000036 BN1013_00278 VT03_18230	VT03_10815	VT03_29200	VT03_17965	VT03_17975	VT03_02065	VT03_12015 VT84_35995	VT84_36005	VT84_00560	VT84_20695	VT84_31940 VN12_03480	VN12_01295	VN12_00480	VN12_03465 VT85_12210	VT85_20465	VT85_08530	VT85_15445	VT85_15455 ELAC_0052 PPspC_01180 OMAG_000519	OMAG_000520 AMJ78_09060	AMJ78_09065	AMJ78_08505	AMJ78_03260	AMJ78_06640	AMJ78_07585	AMJ78_04580	AMJ78_08275	AMJ78_08510	AMJ78_10290	AMJ78_10285 AMS24_02095 AMJ95_13730	AMJ95_13725	AMJ95_09325	AMJ95_10165	AMJ95_02570	AMJ95_03640	AMJ95_13860	AMJ95_01485	AMJ95_11670	AMJ95_13850	AMJ95_12645 UZ16_OP3001000394	UZ16_OP3001001273	UZ16_OP3001000961	UZ16_OP3001000426	UZ16_OP3001000431	UZ16_OP3001002344 PCbaG_01660 PLbaL_01943	PLbaL_02278 PVbaL_01869	PVbaL_01870	PVbaL_00506	PVbaL_03511	PVbaL_03507	PVbaL_02383
OG0000037 OMAG_000415	OMAG_002662	OMAG_002663	OMAG_002661	OMAG_002668	OMAG_000413	OMAG_001734	OMAG_000261	OMAG_001735	OMAG_001737	OMAG_001005	OMAG_000262	OMAG_000023	OMAG_000031	OMAG_000030	OMAG_000811	OMAG_000812	OMAG_000813	OMAG_002813	OMAG_001334	OMAG_002340	OMAG_000676	OMAG_002595	OMAG_002596	OMAG_002597	OMAG_002670	OMAG_001380	OMAG_000658	OMAG_000657	OMAG_000656	OMAG_000655	OMAG_000627	OMAG_000371	OMAG_000370	OMAG_000369	OMAG_000368	OMAG_001707	OMAG_002585	OMAG_002584	OMAG_002583	OMAG_002102	OMAG_001933	OMAG_002105	OMAG_002104	OMAG_002103	OMAG_001736	OMAG_000378	OMAG_000379	OMAG_000260	OMAG_000560
OG0000038 BN1013_00267 VT03_06810	VT03_03340	VT03_17650	VT03_31710	VT03_29315	VT03_17340	VT03_14675	VT03_15375	VT03_25705	VT03_18350	VT03_14805	VT03_23315	VT03_21700	VT03_10405 VT84_18830	VT84_31560	VT84_15975	VT84_34815	VT84_08840	VT84_15490	VT84_08915	VT84_19310	VT84_32195	VT84_35065	VT84_18870	VT84_24065 VN12_14445	VN12_14515	VN12_16350	VN12_16130	VN12_13400	VN12_09770	VN12_15395	VN12_11500	VN12_03905	VN12_19900	VN12_21695	VN12_13145 VT85_11655	VT85_16560	VT85_26375	VT85_07790	VT85_12420	VT85_13850 ELAC_0034	ELAC_0590 PPspC_01196 OMAG_002286 AMJ95_09480	AMJ95_11945 UZ16_OP3001002315	UZ16_OP3001000374	UZ16_OP3001000208 PLbaL_02041 PVbaL_02547	PVbaL_03784	PVbaL_01566	PVbaL_00380	PVbaL_03413	PVbaL_02650
OG0000039 BN1013_00583 VT03_12030	VT03_29885	VT03_09905	VT03_16360	VT03_06875	VT03_19305	VT03_03235	VT03_04870	VT03_24500	VT03_28415 VT84_11800	VT84_02295	VT84_25770	VT84_09860	VT84_34065	VT84_20665	VT84_03975	VT84_16105	VT84_17815	VT84_15155 VN12_01095	VN12_20090	VN12_14240	VN12_19920	VN12_13565	VN12_18480	VN12_15605 VT85_18040	VT85_04810	VT85_08945	VT85_01045	VT85_12950	VT85_18835	VT85_03310	VT85_02425 ELAC_1829 PPspC_01947 OMAG_002980 AMS24_00765 AMJ95_12330	AMJ95_00880 UZ16_OP3001002320	UZ16_OP3001003511	UZ16_OP3001002245 PCbaG_01229 PVbaL_00541	PVbaL_01126 PVbaL23_01611	PVbaL23_01516 CT_823 CPn0979 TC_RS01060 CAB_RS03870 CCA_RS03935 PC_RS06215 CF_RS01160 OTER_RS18040	OTER_RS08380	OTER_RS19530	OTER_RS08795	OTER_RS19535	OTER_RS11840	OTER_RS06930 AMUC_RS09855	AMUC_RS01010	AMUC_RS04365	AMUC_RS09555 MINF_RS07550	MINF_RS06010	MINF_RS06905 PSTA_RS10615	PSTA_RS19280	PSTA_RS23485
OG0000040 BN1013_00244 VT03_07245	VT03_08720	VT03_26765	VT03_24280	VT03_15770	VT03_02700	VT03_07475 VT84_14600	VT84_00035	VT84_15540	VT84_11660	VT84_03690	VT84_07110	VT84_08470 VN12_09125	VN12_03200	VN12_17185	VN12_12850 VT85_08585	VT85_25670	VT85_17670	VT85_05020	VT85_14750	VT85_04835	VT85_15520 ELAC_1415 PPspC_00734	PPspC_01556 OMAG_002118	OMAG_001175	OMAG_001826	OMAG_001513	OMAG_001723 AMJ78_04440	AMJ78_01820	AMJ78_06910	AMJ78_00955	AMJ78_08610	AMJ78_01755	AMJ78_08860	AMJ78_06365	AMJ78_09910	AMJ78_00850	AMJ78_08960	AMJ78_08945 AMS24_03720 AMJ95_13370	AMJ95_01435	AMJ95_03435	AMJ95_10820 UZ16_OP3001003194	UZ16_OP3001000066	UZ16_OP3001000629	UZ16_OP3001000612	UZ16_OP3001001127	UZ16_OP3001000289 PCbaG_01592	PCbaG_01595 PLbaL_01424	PLbaL_00485	PLbaL_02062	PLbaL_01346 PVbaL_02785
OG0000041 BN1013_00834 VT84_18560	VT84_25185	VT84_07790	VT84_14380	VT84_14375	VT84_22945	VT84_22950 VN12_00095	VN12_21290	VN12_09655	VN12_05465	VN12_25325	VN12_10945	VN12_10975	VN12_04015	VN12_10915	VN12_05620	VN12_05605	VN12_10880	VN12_10995 ELAC_0608	ELAC_0613	ELAC_1875 PPspC_02214	PPspC_00626 OMAG_000220	OMAG_000707	OMAG_002956	OMAG_002810	OMAG_000993	OMAG_002263	OMAG_002619	OMAG_002265	OMAG_000374	OMAG_002944	OMAG_002189	OMAG_001719	OMAG_000006	OMAG_001413	OMAG_000594	OMAG_000509	OMAG_000836	OMAG_002164	OMAG_000754	OMAG_002430	OMAG_001686	OMAG_000292	OMAG_001692	OMAG_002330	OMAG_002140	OMAG_001217	OMAG_000271	OMAG_001303	OMAG_001523
OG0000042 BN1013_00685	BN1013_01542	BN1013_01644 VT03_32350	VT03_28190	VT03_29300	VT03_04230 VT84_06660	VT84_14930	VT84_13730	VT84_02845	VT84_34175	VT84_07500 VN12_18345	VN12_23510	VN12_14815	VN12_10960	VN12_10900	VN12_10930	VN12_09920	VN12_19490 VT85_02580	VT85_14725	VT85_04280	VT85_13030	VT85_22720 ELAC_1031	ELAC_1030	ELAC_1226 PPspC_00309	PPspC_00955 OMAG_000715	OMAG_001769	OMAG_002635 AMJ78_09500	AMJ78_05125	AMJ78_09090 AMS24_00465	AMS24_03440 AMJ95_04355	AMJ95_10395	AMJ95_04995 UZ16_OP3001002789	UZ16_OP3001003583 PCbaG_00229	PCbaG_00983 PLbaL_00991 PVbaL23_01575 CT_864	CT_347 CPn0024	CPn1024 TC_RS01290	TC_RS03170 CAB_RS03630	CAB_RS01625 CCA_RS03695	CCA_RS01605 PC_RS02225	PC_RS03770 CF_RS01400	CF_RS03460 OTER_RS06190	OTER_RS23120	OTER_RS17935	OTER_RS15115	OTER_RS22150	OTER_RS22005 AMUC_RS10175	AMUC_RS01560 MINF_RS04970	MINF_RS07685 PSTA_RS23270	PSTA_RS20625 CAKA_RS03740	CAKA_RS13190 PLIM_RS12100
OG0000043 BN1013_02261	BN1013_01415	BN1013_01529	BN1013_00691	BN1013_01355	BN1013_01359 VT03_06025	VT03_32300	VT03_19725	VT03_32245	VT03_20010	VT03_19775 VT84_08615	VT84_27955	VT84_20910	VT84_36530 VN12_05730	VN12_05825	VN12_00645	VN12_06805	VN12_17035 VT85_24290	VT85_25175	VT85_07270 ELAC_1282	ELAC_1283	ELAC_0237	ELAC_0750	ELAC_0863	ELAC_1728	ELAC_1593 PPspC_01496	PPspC_02464	PPspC_00550	PPspC_02472	PPspC_02346 AMS24_01710 AMJ95_12750	AMJ95_00205 UZ16_OP3001003567 PCbaG_01318 PVbaL_03195 PVbaL23_01737	PVbaL23_00376 CT_727 CPn0868 TC_RS00525 CAB_RS04460 CCA_RS04520 PC_RS03885	PC_RS00380	PC_RS01395 CF_RS00585 OTER_RS22455	OTER_RS20610	OTER_RS22185	OTER_RS17605	OTER_RS08810 AMUC_RS09825	AMUC_RS05875	AMUC_RS04740	AMUC_RS05815 MINF_RS05860	MINF_RS06460 PSTA_RS17275	PSTA_RS05935	PSTA_RS17370	PSTA_RS19765 CAKA_RS07705	CAKA_RS07250	CAKA_RS10965	CAKA_RS00075 PLIM_RS04850	PLIM_RS00460 WCW_RS07880	WCW_RS05565
OG0000044 BN1013_00279	BN1013_01386 VT03_28110	VT03_00415	VT03_18245	VT03_27970	VT03_32895 VT84_08585	VT84_32000 VN12_02430 ELAC_0053	ELAC_0384 PPspC_00530	PPspC_01179 OMAG_000304 AMJ78_05840	AMJ78_07400	AMJ78_06965	AMJ78_06970	AMJ78_05835	AMJ78_01725	AMJ78_10240	AMJ78_08225 AMS24_05305 AMJ95_09320	AMJ95_07130	AMJ95_07120	AMJ95_10225	AMJ95_02630	AMJ95_03000	AMJ95_00450	AMJ95_00440	AMJ95_03520 UZ16_OP3001000840	UZ16_OP3001003008	UZ16_OP3001002621	UZ16_OP3001002622	UZ16_OP3001000972	UZ16_OP3001000971	UZ16_OP3001001307 PCbaG_00311	PCbaG_00243	PCbaG_01661 PLbaL_01942	PLbaL_01468 PVbaL_00635	PVbaL_00468	PVbaL_03625	PVbaL_03351	PVbaL_02384	PVbaL_00517 PVbaL23_00900	PVbaL23_01303	PVbaL23_01304 CT_572	CT_674 CPn0815	CPn0702 TC_RS00230	TC_RS04370 CAB_RS00210	CAB_RS04710 CCA_RS00210	CCA_RS04770 PC_RS09115	PC_RS07085 CF_RS00335	CF_RS04865 OTER_RS08220	OTER_RS14445 AMUC_RS08750	AMUC_RS05890 PSTA_RS17895 CAKA_RS09630	CAKA_RS08130
OG0000045 BN1013_01230 VT03_02850	VT03_01640	VT03_26105	VT03_00370	VT03_27400 VT84_18825	VT84_18490	VT84_38270	VT84_14965	VT84_29960	VT84_35650 VN12_01130	VN12_11605	VN12_09320 VT85_03435	VT85_18035	VT85_11135	VT85_14875	VT85_02200 ELAC_1805	ELAC_2126	ELAC_2218 PPspC_02768	PPspC_01614	PPspC_00927 OMAG_000442	OMAG_000447	OMAG_001038 AMJ78_01035	AMJ78_06065	AMJ78_06715	AMJ78_06690	AMJ78_06040	AMJ78_08840	AMJ78_03820	AMJ78_00550 AMS24_00195	AMS24_00535 AMJ95_06645	AMJ95_13765	AMJ95_00570	AMJ95_03095	AMJ95_06100	AMJ95_09640	AMJ95_08375 UZ16_OP3001001770	UZ16_OP3001001125	UZ16_OP3001000207 PCbaG_00309	PCbaG_01392 PLbaL_02315 PVbaL_01099	PVbaL_00550	PVbaL_00206	PVbaL_01442 PVbaL23_02313	PVbaL23_00383	PVbaL23_01749 CT_390 CPn0495 TC_RS03400 CAB_RS01280 CCA_RS01280 PC_RS03285 CF_RS03800 OTER_RS14385	OTER_RS18900	OTER_RS23305	OTER_RS04695	OTER_RS03155 AMUC_RS09450	AMUC_RS11215	AMUC_RS06325
OG0000046 CT_874	CT_872	CT_870	CT_871	CT_869	CT_412	CT_812 CPn0963	CPn0454	CPn0446	CPn0447	CPn0451	CPn0444	CPn0445	CPn0452	CPn0453	CPn0539	CPn0005	CPn0013	CPn0471	CPn0466	CPn0467 TC_RS03510	TC_RS01330	TC_RS01325	TC_RS01340	TC_RS01335	TC_RS01350	TC_RS01000 CAB_RS01080	CAB_RS01465	CAB_RS01460	CAB_RS01405	CAB_RS01455	CAB_RS05060	CAB_RS01385	CAB_RS01390	CAB_RS01395	CAB_RS03975	CAB_RS03080	CAB_RS01400	CAB_RS01440	CAB_RS05055	CAB_RS01445 CCA_RS01380	CCA_RS01445	CCA_RS01440	CCA_RS01435	CCA_RS03150	CCA_RS04035	CCA_RS01425	CCA_RS01430	CCA_RS01415	CCA_RS01420
OG0000047 BN1013_00268 VT03_25710	VT03_14815	VT03_09685	VT03_14680	VT03_06825	VT03_18355	VT03_24980	VT03_03100	VT03_29930	VT03_12085	VT03_23310	VT03_21705 VT84_02550	VT84_31565	VT84_15980	VT84_34820	VT84_08850	VT84_15485	VT84_10455	VT84_24070	VT84_18875	VT84_19330 VN12_14510	VN12_16135	VN12_10640	VN12_09765	VN12_15390	VN12_11495	VN12_16005	VN12_19905	VN12_19320	VN12_21700 VT85_11645	VT85_21100	VT85_01925	VT85_26380	VT85_26385	VT85_13855	VT85_07795	VT85_12425 ELAC_0033	ELAC_0591 PPspC_01194 OMAG_002285 AMJ95_07400	AMJ95_11940 UZ16_OP3001001649	UZ16_OP3001002314	UZ16_OP3001001267 PLbaL_02042 PVbaL_02548	PVbaL_01973	PVbaL_01218	PVbaL_02651	PVbaL_01890	PVbaL_01565 PVbaL23_01110	PVbaL23_00410	PVbaL23_02142 PC_RS09040 OTER_RS12155	OTER_RS23225 AMUC_RS09495	AMUC_RS11315
OG0000048 BN1013_01057	BN1013_00758 VT03_23380	VT03_01565	VT03_26015	VT03_29975	VT03_18595 VT84_02780	VT84_21175	VT84_22885	VT84_19135	VT84_17270 VN12_18395	VN12_10685	VN12_04510	VN12_21945 VT85_24280	VT85_16575	VT85_18240	VT85_20275 ELAC_1549	ELAC_2052 PPspC_00032 OMAG_001359	OMAG_001030	OMAG_001906 AMJ78_03780	AMJ78_09200	AMJ78_04950 AMJ95_06145	AMJ95_03140 UZ16_OP3001001453	UZ16_OP3001002076	UZ16_OP3001001419	UZ16_OP3001000643	UZ16_OP3001000413	UZ16_OP3001001730	UZ16_OP3001000051	UZ16_OP3001000037 PCbaG_01004 PLbaL_00652 PVbaL_01504	PVbaL_03802	PVbaL_01069	PVbaL_01626	PVbaL_03419 PVbaL23_00085	PVbaL23_00639 CT_210 CPn0138	CPn1041 TC_RS02425 CAB_RS03545	CAB_RS03105 CCA_RS03175 PC_RS08370 CF_RS01895	CF_RS01485 OTER_RS03490	OTER_RS09990	OTER_RS17920	OTER_RS03130 AMUC_RS04720	AMUC_RS02305	AMUC_RS02710 MINF_RS04510	MINF_RS10335	MINF_RS08435	MINF_RS06440	MINF_RS04260	MINF_RS06790 PSTA_RS19875	PSTA_RS13180	PSTA_RS09080	PSTA_RS13845 CAKA_RS14490
OG0000049 BN1013_01071	BN1013_02321	BN1013_01506 VT03_03265	VT03_29675	VT03_02175 VT84_03180	VT84_03810	VT84_00925	VT84_22340	VT84_22620 VN12_12810	VN12_16420 VT85_09330	VT85_16265	VT85_20995 ELAC_1918	ELAC_2070	ELAC_1748 PPspC_00020	PPspC_00132 OMAG_000446 AMJ78_00340	AMJ78_06695	AMJ78_06060 AMS24_02240 AMJ95_00525 UZ16_OP3001000293	UZ16_OP3001002063	UZ16_OP3001001669 PCbaG_00993	PCbaG_00709	PCbaG_01446 PLbaL_01429 PVbaL_02202	PVbaL_02877 CT_055	CT_247	CT_400 CPn0527	CPn0306	CPn0377 TC_RS02630	TC_RS03450	TC_RS01635 CAB_RS01140	CAB_RS02120	CAB_RS02400 CCA_RS02395	CCA_RS02115	CCA_RS01140 PC_RS05255	PC_RS08290 CF_RS03945	CF_RS02695	CF_RS02970 OTER_RS00260	OTER_RS14415	OTER_RS21165 AMUC_RS09035	AMUC_RS11940	AMUC_RS04785 MINF_RS04490	MINF_RS00300 PSTA_RS19200	PSTA_RS02310 CAKA_RS05305	CAKA_RS10790 PLIM_RS03315	PLIM_RS06965	PLIM_RS18175 WCW_RS02240	WCW_RS04835	WCW_RS05795 ISOP_RS04475	ISOP_RS02205	ISOP_RS00230	ISOP_RS04795 PLABR_RS09085	PLABR_RS22745
OG0000050 VT03_17420	VT03_25150	VT03_05005	VT03_15565	VT03_25950 VT84_30060	VT84_00170	VT84_19890	VT84_03590	VT84_25905	VT84_26500 VN12_17720	VN12_13445	VN12_14890	VN12_01320 VT85_12510	VT85_11200	VT85_06310	VT85_13880	VT85_04015	VT85_13460	VT85_02390 ELAC_1650 OMAG_001832 AMJ78_02065	AMJ78_01145 AMS24_02710 AMJ95_11080	AMJ95_01120	AMJ95_04480 UZ16_OP3001000148	UZ16_OP3001002377	UZ16_OP3001001420	UZ16_OP3001000247	UZ16_OP3001000642	UZ16_OP3001003467	UZ16_OP3001002893 PCbaG_00290 PLbaL_00401	PLbaL_01574	PLbaL_01571	PLbaL_00259	PLbaL_01477 PVbaL_03207	PVbaL_00244	PVbaL_01581	PVbaL_03121	PVbaL_02836	PVbaL_01729	PVbaL_02075 PVbaL23_01432	PVbaL23_02014	PVbaL23_01145 OTER_RS17785	OTER_RS21525	OTER_RS03725 AMUC_RS03835	AMUC_RS04165 MINF_RS05890	MINF_RS05600 PSTA_RS18035	PSTA_RS07235	PSTA_RS14635	PSTA_RS04105	PSTA_RS23350 CAKA_RS14225	CAKA_RS06665	CAKA_RS12915 PLIM_RS08710
OG0000051 BN1013_01600	BN1013_00444	BN1013_00741 VT84_07280	VT84_06530 VN12_25275	VN12_16490 VT85_26275 ELAC_1359	ELAC_0345	ELAC_0059 PPspC_01908	PPspC_01907	PPspC_01237	PPspC_01213	PPspC_01206	PPspC_01208	PPspC_01211	PPspC_00181	PPspC_02750 OMAG_001439 AMJ78_00720	AMJ78_00740 AMS24_03010 PCbaG_00286 PLbaL_02075	PLbaL_02076	PLbaL_01733	PLbaL_01283	PLbaL_01281	PLbaL_02043	PLbaL_02045	PLbaL_00051	PLbaL_01120	PLbaL_01965 PVbaL_03617 PC_RS00130	PC_RS03555 OTER_RS10970 AMUC_RS03975 PSTA_RS18270 CAKA_RS03310	CAKA_RS04290 PLIM_RS05395	PLIM_RS05415 WCW_RS08915	WCW_RS09625	WCW_RS08805	WCW_RS02970	WCW_RS01870	WCW_RS04930	WCW_RS04965	WCW_RS03015	WCW_RS02185	WCW_RS02195	WCW_RS03025	WCW_RS06595	WCW_RS04565	WCW_RS02210	WCW_RS00835	WCW_RS00845 PUV_RS12885	PUV_RS12275	PUV_RS05625	PUV_RS13155	PUV_RS12660	PUV_RS09650 SNE_RS11050	SNE_RS11060	SNE_RS09500
OG0000052 BN1013_00080	BN1013_01552	BN1013_01149	BN1013_01621 VT03_31925	VT03_22940 VT84_02930	VT84_05690	VT84_35760	VT84_36150 VN12_22230	VN12_13805	VN12_21240 VT85_19525	VT85_12550	VT85_16945	VT85_07245	VT85_16430	VT85_16940 ELAC_1904	ELAC_1480 PPspC_01363 AMJ78_02970	AMJ78_07955	AMJ78_06335 AMS24_00735 AMJ95_01995	AMJ95_05200	AMJ95_04370	AMJ95_05010 UZ16_OP3001001646	UZ16_OP3001002385	UZ16_OP3001001969	UZ16_OP3001001402 PCbaG_00406 PLbaL_01344	PLbaL_01418 PVbaL_01575	PVbaL_00056	PVbaL_03029	PVbaL_02452 PVbaL23_01005 CT_464 CPn0581 TC_RS03790 CAB_RS00845 CCA_RS00845 PC_RS09610	PC_RS01605 CF_RS04235 OTER_RS17825	OTER_RS08070	OTER_RS23335	OTER_RS07970	OTER_RS05110 AMUC_RS03900	AMUC_RS01025	AMUC_RS04005	AMUC_RS08805	AMUC_RS08080 MINF_RS05615	MINF_RS00270	MINF_RS07200 PSTA_RS00625	PSTA_RS18335	PSTA_RS05225	PSTA_RS22640 CAKA_RS10400	CAKA_RS10600	CAKA_RS15940	CAKA_RS07765	CAKA_RS06230 PLIM_RS08920	PLIM_RS08895	PLIM_RS20040 WCW_RS01790 ISOP_RS20670	ISOP_RS03430	ISOP_RS04330 PLABR_RS01455
OG0000053 BN1013_02004	BN1013_00452 VT03_29330	VT03_04445	VT03_05335	VT03_07090 VT84_08270	VT84_26385	VT84_14400	VT84_05360	VT84_08430 VN12_15760	VN12_23635	VN12_08715 VT85_04480	VT85_15065	VT85_19120	VT85_16310	VT85_09110	VT85_01730 ELAC_1153 PPspC_01026	PPspC_02683	PPspC_01506	PPspC_01565 OMAG_001989 AMJ78_03990	AMJ78_07130 AMS24_01355 AMJ95_00090	AMJ95_11040	AMJ95_08705	AMJ95_06430	AMJ95_10735 UZ16_OP3001001887	UZ16_OP3001002434	UZ16_OP3001000300	UZ16_OP3001001116	UZ16_OP3001000014 PCbaG_00829 PLbaL_01550	PLbaL_02143	PLbaL_01705 PVbaL_01950	PVbaL_01434	PVbaL_03634	PVbaL_01588	PVbaL_01893	PVbaL_03022	PVbaL_03768 PVbaL23_01096 CT_151 CPn0249 TC_RS02140 CAB_RS02675 CCA_RS02675 PC_RS03920 CF_RS02425 OTER_RS08310	OTER_RS18410	OTER_RS19885	OTER_RS02865	OTER_RS01615	OTER_RS01620	OTER_RS08305	OTER_RS10540 AMUC_RS00610	AMUC_RS01040 MINF_RS00905 PSTA_RS23300	PSTA_RS08500	PSTA_RS03155 CAKA_RS14630	CAKA_RS06310 PLIM_RS00640	PLIM_RS12970	PLIM_RS05165	PLIM_RS18810 WCW_RS05510 ISOP_RS16960
OG0000054 BN1013_00121	BN1013_00625	BN1013_02225 VT03_30375	VT03_16610	VT03_01085	VT03_23770	VT03_29740	VT03_02320	VT03_08135	VT03_19555 VT84_22810	VT84_26960	VT84_06105	VT84_33900	VT84_30010	VT84_04620	VT84_08425	VT84_00740	VT84_31325 VN12_03865	VN12_05175	VN12_05260	VN12_03410 VT85_03285	VT85_05545	VT85_06225	VT85_15085	VT85_01385	VT85_10335	VT85_10635	VT85_22210	VT85_19900 ELAC_1287	ELAC_0700	ELAC_0200	ELAC_2005 PPspC_02144	PPspC_02796	PPspC_02421 OMAG_000795 AMJ78_04960 UZ16_OP3001002732 PCbaG_00272	PCbaG_01208	PCbaG_01487	PCbaG_01148 PVbaL_01064	PVbaL_01747 PC_RS05455 OTER_RS11050	OTER_RS22300	OTER_RS06170	OTER_RS24070	OTER_RS19010	OTER_RS16585 MINF_RS06520 PSTA_RS08605	PSTA_RS12080	PSTA_RS01420	PSTA_RS01885	PSTA_RS21000	PSTA_RS21475 CAKA_RS09440	CAKA_RS10125 PLIM_RS05945	PLIM_RS13685
OG0000055 BN1013_00172	BN1013_01206	BN1013_01243 VT03_05020	VT03_06500 VT84_35220	VT84_32815	VT84_26460 VN12_08815	VN12_23190	VN12_15250 VT85_18075	VT85_16780 ELAC_1565	ELAC_1957	ELAC_0271	ELAC_1816	ELAC_0998 PPspC_00800	PPspC_01438 OMAG_001994	OMAG_000058 AMJ78_07105 AMS24_00575 AMJ95_01320	AMJ95_12525	AMJ95_11005	AMJ95_11140 UZ16_OP3001002925 PCbaG_01367	PCbaG_01147 PLbaL_00932	PLbaL_01757 PVbaL_03158	PVbaL_03754 PVbaL23_01667	PVbaL23_02271 CT_113	CT_286 CPn0144	CPn0437 TC_RS01935	TC_RS02830 CAB_RS03085	CAB_RS01795 CCA_RS01790	CCA_RS03155 PC_RS07250	PC_RS03505	PC_RS01125 CF_RS01915	CF_RS03295 OTER_RS22670	OTER_RS13575	OTER_RS09870	OTER_RS06155 AMUC_RS04500	AMUC_RS00345 MINF_RS00490	MINF_RS01075 PSTA_RS09005	PSTA_RS09220	PSTA_RS04125 CAKA_RS11145	CAKA_RS05155 PLIM_RS10570	PLIM_RS03205 WCW_RS04060 ISOP_RS05110	ISOP_RS03765 PLABR_RS14010	PLABR_RS08770	PLABR_RS24120 CPSIT_RS01780	CPSIT_RS03115 G5S_RS04360	G5S_RS03075 PUV_RS09225	PUV_RS02215 SNE_RS02775	SNE_RS09100	SNE_RS09105 PSMK_RS14615	PSMK_RS01830 SINAC_RS11915	SINAC_RS31740	SINAC_RS07260 LNTAR_RS16110
OG0000056 BN1013_01467	BN1013_00458	BN1013_00899 VT03_29695	VT03_29705	VT03_29235 VT84_05470	VT84_05480	VT84_29785	VT84_07200 VN12_18275	VN12_19120	VN12_19110 VT85_02890	VT85_20940	VT85_20930 ELAC_0079	ELAC_1175	ELAC_1102 PPspC_02739	PPspC_02086	PPspC_01982 OMAG_001516	OMAG_001515 AMS24_03970 AMJ95_04140 UZ16_OP3001002616 PCbaG_00692	PCbaG_00071	PCbaG_01274 PLbaL_00346 PVbaL23_01794 CT_604	CT_755	CT_110 CPn0134	CPn0898	CPn0777 TC_RS01920	TC_RS00715	TC_RS04535 CAB_RS04880	CAB_RS04290	CAB_RS03155 CCA_RS04345	CCA_RS03235	CCA_RS04940 PC_RS06075	PC_RS05685	PC_RS00150 CF_RS00755	CF_RS01855	CF_RS00165 OTER_RS10390	OTER_RS06250 AMUC_RS07520 MINF_RS09570 PSTA_RS14890	PSTA_RS18360	PSTA_RS14880 CAKA_RS05250 PLIM_RS15035	PLIM_RS15045	PLIM_RS12995 WCW_RS06500	WCW_RS08880	WCW_RS06750 ISOP_RS08395	ISOP_RS08405	ISOP_RS15150 PLABR_RS19950	PLABR_RS19960	PLABR_RS19980 CPSIT_RS04315	CPSIT_RS03190	CPSIT_RS04905 G5S_RS04415	G5S_RS01200	G5S_RS00620 PUV_RS00950	PUV_RS06165	PUV_RS04055 SNE_RS04360
OG0000057 BN1013_00937	BN1013_01380	BN1013_01409 VT03_03255	VT03_26095	VT03_03175	VT03_05965 VT84_30140	VT84_32890	VT84_35550 VN12_26890	VN12_13510	VN12_15720	VN12_26275	VN12_01405 VT85_02060	VT85_25535 ELAC_1252	ELAC_1741	ELAC_1844 PPspC_00426	PPspC_00495	PPspC_00538	PPspC_01596 OMAG_002278	OMAG_002881 AMS24_00375	AMS24_02225	AMS24_04440 PCbaG_00237	PCbaG_00287 PVbaL_02099	PVbaL_02506	PVbaL_02515	PVbaL_03288 PVbaL23_01381 CT_708	CT_555 CPn0835	CPn0849 TC_RS04285	TC_RS00430 CAB_RS04555	CAB_RS04625 CCA_RS04685	CCA_RS04615 PC_RS06590	PC_RS01845	PC_RS07120 CF_RS00490	CF_RS00420 OTER_RS17710	OTER_RS12865 AMUC_RS09440	AMUC_RS04975 PSTA_RS19905 CAKA_RS11610	CAKA_RS13605	CAKA_RS16275 PLIM_RS01900	PLIM_RS18205	PLIM_RS11860 WCW_RS07845	WCW_RS07685	WCW_RS08765 ISOP_RS20810 PLABR_RS02555	PLABR_RS22110 CPSIT_RS04645	CPSIT_RS04575 G5S_RS00875	G5S_RS00945 PUV_RS01125	PUV_RS01905	PUV_RS04950 SNE_RS10305	SNE_RS10010 PSMK_RS16575	PSMK_RS05120	PSMK_RS15045 SINAC_RS37770	SINAC_RS23135
OG0000058 BN1013_00966	BN1013_00965	BN1013_02051 VT03_12230	VT03_12215	VT03_08780	VT03_28520	VT03_04845	VT03_07460 VT84_38915	VT84_22390	VT84_27055	VT84_38900 VN12_21855	VN12_10720	VN12_14075	VN12_12970	VN12_11205 VT85_19260	VT85_20150	VT85_18695	VT85_18685 ELAC_0486	ELAC_0485 PPspC_00395	PPspC_00394 OMAG_002939	OMAG_002401 AMJ78_05375	AMJ78_00290	AMJ78_05880 AMS24_01155	AMS24_01150 AMJ95_10050	AMJ95_05470 UZ16_OP3001003168 PCbaG_00162	PCbaG_00163 PLbaL_01940	PLbaL_01629 PVbaL_02417 PVbaL23_01219	PVbaL23_01213	PVbaL23_01212 CT_533	CT_532 CPn0651	CPn0652 TC_RS04160	TC_RS04165 CAB_RS00470	CAB_RS00475 CCA_RS00475	CCA_RS00470 PC_RS01965	PC_RS01970 CF_RS04605	CF_RS04600 OTER_RS13045	OTER_RS16600 AMUC_RS10235 MINF_RS09390 PSTA_RS07755	PSTA_RS07765	PSTA_RS15715	PSTA_RS20910	PSTA_RS01180 CAKA_RS07975	CAKA_RS09455 PLIM_RS16950	PLIM_RS16040	PLIM_RS07690	PLIM_RS16025 WCW_RS07285	WCW_RS07280 ISOP_RS02785	ISOP_RS02795	ISOP_RS04555 PLABR_RS09940	PLABR_RS10200	PLABR_RS05190
OG0000059 BN1013_02265 VT03_22390	VT03_02760	VT03_28860	VT03_11540	VT03_20130	VT03_03355	VT03_25195 VT84_32570	VT84_09870	VT84_01055	VT84_21850 VN12_23055	VN12_25470	VN12_06950	VN12_14270	VN12_20120 VT85_20770	VT85_05735	VT85_22520	VT85_06250	VT85_15070	VT85_15075	VT85_04985	VT85_13150 ELAC_0790 PPspC_00094 AMJ78_00995	AMJ78_04845 AMJ95_11255	AMJ95_00520	AMJ95_00335	AMJ95_01225 UZ16_OP3001001025	UZ16_OP3001003023	UZ16_OP3001001900	UZ16_OP3001002198	UZ16_OP3001003183 PCbaG_00784	PCbaG_00381 PLbaL_01081 PVbaL_00328 CT_428 CPn0515 TC_RS03600 CAB_RS01190 CCA_RS01190 PC_RS05105 CF_RS03890 OTER_RS01485	OTER_RS13450	OTER_RS20205	OTER_RS24530 AMUC_RS00275 MINF_RS01135	MINF_RS07825	MINF_RS05025	MINF_RS07895	MINF_RS09510	MINF_RS04850	MINF_RS07830 PSTA_RS11445	PSTA_RS08760	PSTA_RS06625	PSTA_RS09060 CAKA_RS00025 PLIM_RS11570	PLIM_RS11080	PLIM_RS14935	PLIM_RS01915	PLIM_RS20585 WCW_RS05010 ISOP_RS20780	ISOP_RS20675	ISOP_RS20375	ISOP_RS03175	ISOP_RS21265
OG0000060 BN1013_00169	BN1013_00170 VT03_07710	VT03_03075 VT84_16970	VT84_38025	VT84_33605 VN12_10760	VN12_06580	VN12_24270 VT85_24250 ELAC_0266	ELAC_0265 PPspC_02240	PPspC_01432	PPspC_01433 OMAG_002818	OMAG_002793	OMAG_000067	OMAG_000926 AMJ78_02920	AMJ78_03275	AMJ78_03940 AMS24_00570	AMS24_00565 AMJ95_11355	AMJ95_09300	AMJ95_13820	AMJ95_00495	AMJ95_12425	AMJ95_03020 UZ16_OP3001002645	UZ16_OP3001003104	UZ16_OP3001000047 PCbaG_01378	PCbaG_01377 PLbaL_00010	PLbaL_00870	PLbaL_00765 PVbaL_00948	PVbaL_01691	PVbaL_03319	PVbaL_03119	PVbaL_01838	PVbaL_00410	PVbaL_00200 CT_291	CT_290 CPn0061	CPn0060 TC_RS02855	TC_RS02850 CAB_RS01760	CAB_RS01765 CCA_RS01760	CCA_RS01755 PC_RS01295	PC_RS01300	PC_RS06765 CF_RS03315	CF_RS03320 OTER_RS06485	OTER_RS11280	OTER_RS23160	OTER_RS12435	OTER_RS12870	OTER_RS07990 AMUC_RS12210 MINF_RS09030 PSTA_RS13915	PSTA_RS11955 PLIM_RS01865	PLIM_RS12340 WCW_RS01165	WCW_RS01170 ISOP_RS01970	ISOP_RS05900 PLABR_RS23675	PLABR_RS17590 CPSIT_RS01750
OG0000061 BN1013_00939 VT03_29495	VT03_06720	VT03_05585	VT03_00375	VT03_31810 VT84_28820	VT84_29585	VT84_10880	VT84_02205 VN12_20420	VN12_12495	VN12_20415	VN12_19300	VN12_11330	VN12_22420 VT85_22485	VT85_22475	VT85_21280	VT85_15040	VT85_15030 ELAC_0003	ELAC_0462	ELAC_0884	ELAC_2010 PPspC_00421	PPspC_02635	PPspC_02413 OMAG_002926	OMAG_002287 UZ16_OP3001001541 PCbaG_00354 PLbaL_00975	PLbaL_02131 PVbaL_02955 PVbaL23_00457	PVbaL23_01311 CT_627 CPn0734 TC_RS04660 CAB_RS00055 CCA_RS00055 PC_RS04540	PC_RS01855 CF_RS05015 OTER_RS07385	OTER_RS07360	OTER_RS07250 AMUC_RS00375	AMUC_RS01095	AMUC_RS09735 MINF_RS07485	MINF_RS10510	MINF_RS02220 PSTA_RS15550	PSTA_RS22750	PSTA_RS02265	PSTA_RS10085 CAKA_RS09230	CAKA_RS16175 PLIM_RS17990	PLIM_RS06110	PLIM_RS09840	PLIM_RS20770	PLIM_RS06115	PLIM_RS15265 WCW_RS08480	WCW_RS07395 ISOP_RS08800	ISOP_RS15650 PLABR_RS01870	PLABR_RS12525	PLABR_RS12530	PLABR_RS22375	PLABR_RS20385	PLABR_RS23225	PLABR_RS08540	PLABR_RS12540 CPSIT_RS00055 G5S_RS01395 PUV_RS01295
OG0000062 BN1013_01638	BN1013_01994 VT03_32835	VT03_07650	VT03_04150 VT84_26860	VT84_01075	VT84_35515 VN12_10250	VN12_23275	VN12_08820 VT85_24030	VT85_15805	VT85_23550	VT85_18935 ELAC_0893	ELAC_1534	ELAC_0323	ELAC_1227	ELAC_1811 PPspC_00318	PPspC_01711	PPspC_01805	PPspC_02352 OMAG_000570	OMAG_002357 AMJ95_05295 UZ16_OP3001001765 PCbaG_00228	PCbaG_01212	PCbaG_00741 PLbaL_00011	PLbaL_00357 PVbaL_03406 PVbaL23_01336 CT_348 CPn0023 TC_RS03175 CAB_RS01620 CCA_RS01600 PC_RS07530	PC_RS04870	PC_RS02195	PC_RS02490 CF_RS03465 OTER_RS01350	OTER_RS08240	OTER_RS07965 AMUC_RS05505	AMUC_RS05350 PSTA_RS19975	PSTA_RS02900	PSTA_RS22745	PSTA_RS11895 CAKA_RS14775	CAKA_RS13810	CAKA_RS03945 PLIM_RS11070	PLIM_RS08560	PLIM_RS08570 WCW_RS02655	WCW_RS06985 ISOP_RS11520	ISOP_RS18350 PLABR_RS18020	PLABR_RS09955	PLABR_RS12740 CPSIT_RS01605 G5S_RS02910 PUV_RS11260	PUV_RS08845	PUV_RS03250	PUV_RS01465 SNE_RS06650	SNE_RS10390	SNE_RS05275 PSMK_RS10190	PSMK_RS07010	PSMK_RS08700 SINAC_RS34195	SINAC_RS24175	SINAC_RS28550	SINAC_RS16575 LNTAR_RS10615	LNTAR_RS16750
OG0000063 VT03_11530	VT03_16585	VT03_04835	VT03_07985 VT84_22360	VT84_23760	VT84_01115	VT84_13120 VN12_09590 VT85_21125	VT85_07195	VT85_02680	VT85_21985	VT85_21340	VT85_02035	VT85_18870	VT85_05930	VT85_18815 ELAC_2166	ELAC_0041 PPspC_02003	PPspC_01939	PPspC_02731 OMAG_002906	OMAG_002030 AMJ78_03225 AMJ95_04365	AMJ95_05005	AMJ95_11840 UZ16_OP3001000382	UZ16_OP3001001001	UZ16_OP3001001542	UZ16_OP3001002596	UZ16_OP3001001905	UZ16_OP3001001429	UZ16_OP3001000329	UZ16_OP3001003470	UZ16_OP3001000210	UZ16_OP3001000790	UZ16_OP3001000171	UZ16_OP3001002597 PCbaG_01262 PLbaL_01315	PLbaL_01316 PVbaL23_01531 CT_765	CT_424 CPn0511	CPn0909 TC_RS00770	TC_RS03580 CAB_RS04230	CAB_RS01210 CCA_RS04285	CCA_RS01210 PC_RS05995 CF_RS03870	CF_RS00815 PSTA_RS17075	PSTA_RS00075	PSTA_RS00290	PSTA_RS17910	PSTA_RS02300 PLIM_RS14685	PLIM_RS11360	PLIM_RS22885	PLIM_RS22375	PLIM_RS02220	PLIM_RS10625	PLIM_RS14185	PLIM_RS21690
OG0000064 BN1013_01303	BN1013_01305 VT03_30645 ELAC_0819	ELAC_0818	ELAC_1611	ELAC_1612 PPspC_00567	PPspC_00568	PPspC_02728	PPspC_02727 OMAG_000348	OMAG_000344 AMJ78_07780 AMS24_04305	AMS24_04300 AMJ95_07970	AMJ95_07975 UZ16_OP3001000281	UZ16_OP3001000433	UZ16_OP3001000477	UZ16_OP3001000478 PCbaG_00958	PCbaG_00959 PLbaL_00897 PVbaL_03789	PVbaL_01855	PVbaL_03801	PVbaL_02997	PVbaL_02893 PVbaL23_01230 CT_690	CT_689	CT_201 CPn0683	CPn0682	CPn0201 TC_RS00330	TC_RS00325	TC_RS02370 CAB_RS02970	CAB_RS00320	CAB_RS00315 CCA_RS03045	CCA_RS00325	CCA_RS00320 PC_RS00465	PC_RS00470	PC_RS07215	PC_RS07220 CF_RS02025	CF_RS04755	CF_RS04750 OTER_RS13790	OTER_RS13795 AMUC_RS01810	AMUC_RS09900	AMUC_RS09895	AMUC_RS03655 MINF_RS09410	MINF_RS09415 PSTA_RS01135	PSTA_RS01140	PSTA_RS11260 CAKA_RS05875	CAKA_RS05885 PLIM_RS11460 WCW_RS01405	WCW_RS01400 CPSIT_RS00315	CPSIT_RS00320	CPSIT_RS02995 G5S_RS01660	G5S_RS01655	G5S_RS04265 PUV_RS03180	PUV_RS03175 SNE_RS06130	SNE_RS06125 PSMK_RS13215	PSMK_RS11340 LNTAR_RS02895
OG0000065 BN1013_00262	BN1013_00507	BN1013_01637 VT03_00235	VT03_25560	VT03_28760	VT03_19690	VT03_20915 VT84_36805 VN12_09310	VN12_14850	VN12_12155	VN12_22005 VT85_05275 ELAC_0069	ELAC_1008	ELAC_1228	ELAC_1400 PPspC_00319	PPspC_01202	PPspC_02507 OMAG_002833	OMAG_002831 AMS24_03545	AMS24_02275 UZ16_OP3001002487 PCbaG_01634	PCbaG_01453 PLbaL_01108	PLbaL_01110 PVbaL_00556	PVbaL_00502	PVbaL_02854	PVbaL_03282	PVbaL_00097 PVbaL23_02500	PVbaL23_01377	PVbaL23_01147 CT_403 CPn0530 TC_RS03465 CAB_RS01125 CCA_RS01125 PC_RS08590	PC_RS02190	PC_RS00695 CF_RS03960 OTER_RS09115	OTER_RS07670	OTER_RS04320 AMUC_RS05795 PSTA_RS16535	PSTA_RS23145	PSTA_RS00510 CAKA_RS12330	CAKA_RS09720 PLIM_RS17275	PLIM_RS09150	PLIM_RS09145 WCW_RS08550	WCW_RS08965	WCW_RS09635	WCW_RS08395	WCW_RS06990 ISOP_RS07425 PLABR_RS25330	PLABR_RS22540	PLABR_RS11290 CPSIT_RS01120 G5S_RS02435 PUV_RS12600	PUV_RS12810	PUV_RS01470 SNE_RS03615	SNE_RS11355	SNE_RS02340	SNE_RS10395	SNE_RS05375 PSMK_RS01425	PSMK_RS00665 SINAC_RS27570 LNTAR_RS22445	LNTAR_RS00580	LNTAR_RS01360	LNTAR_RS04515
OG0000066 BN1013_01345	BN1013_01706	BN1013_01122 VT03_32865	VT03_00950 VT84_04060	VT84_30285 VN12_15695	VN12_07545 VT85_11290	VT85_04730	VT85_18770	VT85_02245 ELAC_0798	ELAC_0795	ELAC_0951 PPspC_00853	PPspC_00087	PPspC_02162 OMAG_002180 AMS24_05150 UZ16_OP3001002477 PCbaG_00811	PCbaG_00758 PLbaL_00182 PVbaL_03497	PVbaL_03498 PVbaL23_01097	PVbaL23_00314	PVbaL23_01798	PVbaL23_00313 CT_256	CT_423 CPn0510	CPn0394 TC_RS03575	TC_RS02675 CAB_RS02030	CAB_RS01215 CCA_RS02020	CCA_RS01215 PC_RS05410	PC_RS07115	PC_RS05080 CF_RS03060	CF_RS03865 OTER_RS08790 AMUC_RS02115	AMUC_RS03040	AMUC_RS05370	AMUC_RS02120 MINF_RS01710 PSTA_RS18495 CAKA_RS12085	CAKA_RS00200	CAKA_RS07605 PLIM_RS21010	PLIM_RS11510 WCW_RS02675	WCW_RS04600	WCW_RS05030 ISOP_RS06265	ISOP_RS15640	ISOP_RS10480 PLABR_RS06645	PLABR_RS12310	PLABR_RS12315 CPSIT_RS01215	CPSIT_RS02015 G5S_RS03300 PUV_RS12785	PUV_RS04860	PUV_RS03890 SNE_RS07510	SNE_RS04925 PSMK_RS15400	PSMK_RS13145	PSMK_RS16445	PSMK_RS13150 SINAC_RS32415	SINAC_RS33385	SINAC_RS27375 LNTAR_RS09020	LNTAR_RS26005	LNTAR_RS09810 VSP_RS36605	VSP_RS05965
OG0000067 BN1013_01689	BN1013_00231 VT84_36575	VT84_29040 VN12_25565	VN12_19090 VT85_05975	VT85_20635	VT85_20555 ELAC_1348	ELAC_1445 PPspC_00903	PPspC_02763 OMAG_002106	OMAG_000100	OMAG_001048	OMAG_001680	OMAG_001501	OMAG_001502	OMAG_002520 AMJ78_10175	AMJ78_05800	AMJ78_01840	AMJ78_01835	AMJ78_07995	AMJ78_08875	AMJ78_08880 AMS24_04370	AMS24_03695	AMS24_00490 AMJ95_03375	AMJ95_11250	AMJ95_04395	AMJ95_04410	AMJ95_00385	AMJ95_04415	AMJ95_07070	AMJ95_05055	AMJ95_05035	AMJ95_05050 UZ16_OP3001003219	UZ16_OP3001000657	UZ16_OP3001003044	UZ16_OP3001002436 PCbaG_00294	PCbaG_00747	PCbaG_01605	PCbaG_01533 PLbaL_00791	PLbaL_01621	PLbaL_02403 PVbaL_00649	PVbaL_03746	PVbaL_00071 PVbaL23_00144	PVbaL23_02019 PC_RS00080	PC_RS03400 OTER_RS19945	OTER_RS13820	OTER_RS13825	OTER_RS13800	OTER_RS13805 AMUC_RS04075 MINF_RS01025	MINF_RS08370	MINF_RS04340 PSTA_RS00865	PSTA_RS23425 PLIM_RS05355
OG0000068 BN1013_01838	BN1013_00196 VT03_18270	VT03_00575	VT03_30705	VT03_21490	VT03_26655	VT03_17370	VT03_14660	VT03_14545	VT03_29005	VT03_09440	VT03_28450	VT03_03930 VT84_09750	VT84_34995	VT84_24125	VT84_34000	VT84_34005	VT84_07550	VT84_15740	VT84_36085 VN12_19420	VN12_13005	VN12_20465	VN12_16475 VT85_17180	VT85_09095	VT85_14280	VT85_20250	VT85_09100 ELAC_1930 PPspC_00117 AMS24_05370 UZ16_OP3001000143	UZ16_OP3001002720	UZ16_OP3001003000	UZ16_OP3001002908	UZ16_OP3001002891	UZ16_OP3001002980	UZ16_OP3001002746 PCbaG_00965 PLbaL_00844	PLbaL_02198	PLbaL_01727	PLbaL_00647 PVbaL_02986	PVbaL_01333	PVbaL_00911	PVbaL_01211	PVbaL_01931 PVbaL23_00308 CT_145 CPn0148 TC_RS02105 CAB_RS03045 CCA_RS03120 PC_RS05205 CF_RS01950 OTER_RS10715 AMUC_RS09540	AMUC_RS06165	AMUC_RS05335 PSTA_RS25000	PSTA_RS23895	PSTA_RS10975 CAKA_RS11365	CAKA_RS16010 PLIM_RS04845	PLIM_RS04725	PLIM_RS18375	PLIM_RS22175	PLIM_RS05175 WCW_RS04885	WCW_RS06235 ISOP_RS09925
OG0000069 BN1013_00060	BN1013_00565	BN1013_02253 VT03_07240	VT03_22770	VT03_24275	VT03_10875	VT03_11980	VT03_30290 VT84_28710	VT84_28715	VT84_34370	VT84_15580 VN12_07015	VN12_04535	VN12_10480	VN12_11940 VT85_09880	VT85_14850 ELAC_1764	ELAC_1430 PPspC_01392 OMAG_001174	OMAG_001166	OMAG_000077	OMAG_001825	OMAG_000193	OMAG_000906	OMAG_000072	OMAG_001824	OMAG_000245 AMJ78_08950	AMJ78_00980	AMJ78_06360	AMJ78_09905	AMJ78_00840	AMJ78_08895	AMJ78_05525 AMJ95_11260	AMJ95_01385 UZ16_OP3001002643	UZ16_OP3001003251	UZ16_OP3001001753	UZ16_OP3001003416	UZ16_OP3001003415	UZ16_OP3001002287	UZ16_OP3001001792	UZ16_OP3001000434 PCbaG_00049 PLbaL_00223	PLbaL_01481 PVbaL_01739	PVbaL_02346	PVbaL_01102	PVbaL_01495	PVbaL_00489	PVbaL_00555	PVbaL_02593	PVbaL_00274 PVbaL23_01721	PVbaL23_02081 PC_RS03810	PC_RS01490 OTER_RS20195	OTER_RS17550	OTER_RS14645
OG0000070 BN1013_01039	BN1013_01183	BN1013_01045 VT03_27325	VT03_07980	VT03_30440 VT84_34505	VT84_00245 VN12_06635	VN12_12200 VT85_15925	VT85_12835 ELAC_0849	ELAC_0857	ELAC_2098 PPspC_02030	PPspC_00053	PPspC_00046 OMAG_000886	OMAG_002112	OMAG_002821	OMAG_001203	OMAG_002750 AMJ78_07640	AMJ78_04585	AMJ78_07790 AMS24_04950	AMS24_04285 AMJ95_11225	AMJ95_03585	AMJ95_12900	AMJ95_11720 UZ16_OP3001002169 PCbaG_00954	PCbaG_00617	PCbaG_00627 PLbaL_00896 PVbaL_03377	PVbaL_02255	PVbaL_00155 PVbaL23_01168 CPn0251	CPn0477 CAB_RS02665	CAB_RS01360 CCA_RS01355	CCA_RS02665 PC_RS05905	PC_RS08420	PC_RS08445 CF_RS02435	CF_RS03720 OTER_RS04020	OTER_RS18025 AMUC_RS04600	AMUC_RS08670 MINF_RS03210	MINF_RS01960 PSTA_RS11835	PSTA_RS15615	PSTA_RS03785 CAKA_RS10365 PLIM_RS11355	PLIM_RS03905	PLIM_RS08600 WCW_RS05940	WCW_RS05920	WCW_RS00775 ISOP_RS05035 PLABR_RS08880	PLABR_RS03440	PLABR_RS17235 CPSIT_RS02650	CPSIT_RS01360 G5S_RS02680	G5S_RS03925 PUV_RS03785	PUV_RS07820 SNE_RS04030	SNE_RS04085	SNE_RS03680 PSMK_RS08830 SINAC_RS29175	SINAC_RS29035 LNTAR_RS12465	LNTAR_RS05210
OG0000071 VT03_23475	VT03_05220	VT03_09235	VT03_06060	VT03_21450	VT03_06555	VT03_06540	VT03_12980	VT03_03500	VT03_03015	VT03_23340	VT03_25520	VT03_14780	VT03_30310	VT03_15540	VT03_20200	VT03_30335	VT03_13235 VT84_15390	VT84_35370	VT84_03760	VT84_12990	VT84_17445	VT84_10400	VT84_11845	VT84_34400	VT84_02290	VT84_15060	VT84_01670	VT84_07810	VT84_26875	VT84_32835	VT84_11680	VT84_25670	VT84_37315	VT84_15290	VT84_27125	VT84_17395	VT84_05045	VT84_04775 VN12_09395	VN12_26990	VN12_15660	VN12_14945	VN12_25520	VN12_14640	VN12_20395	VN12_19040	VN12_22535	VN12_15540	VN12_09880 VT85_24730	VT85_12605
OG0000072 BN1013_00134 VT03_18175	VT03_23720 VT84_06330 VT85_15720	VT85_26540	VT85_12670	VT85_00440 ELAC_0675 OMAG_002917 AMS24_01175 AMJ95_08870	AMJ95_02665	AMJ95_02680	AMJ95_10260 UZ16_OP3001003558	UZ16_OP3001000183	UZ16_OP3001001290 AMUC_RS09170 WCW_RS07300 ISOP_RS17310	ISOP_RS13555 PLABR_RS22315	PLABR_RS18695	PLABR_RS18630	PLABR_RS18685 SINAC_RS24275	SINAC_RS10945	SINAC_RS06355 VSP_RS40185	VSP_RS38675	VSP_RS28230	VSP_RS28260	VSP_RS39245	VSP_RS05095 TY21_RS05845	TY21_RS03035	TY21_RS03040	TY21_RS13470	TY21_RS10875	TY21_RS08155	TY21_RS10540	TY21_RS10550	TY21_RS10545	TY21_RS10555	TY21_RS06010	TY21_RS04455	TY21_RS06000	TY21_RS11010	TY21_RS09100	TY21_RS08135	TY21_RS12930	TY21_RS06530	TY21_RS13460	TY21_RS13390	TY21_RS11445	TY21_RS12560	TY21_RS06640	TY21_RS07215	TY21_RS06020	TY21_RS13540	TY21_RS05985	TY21_RS12565	TY21_RS06005 DB41_RS06450	DB41_RS06445
OG0000073 BN1013_00277 VT03_17980	VT03_26870	VT03_18225	VT03_12010	VT03_06295 VT84_31945	VT84_19940	VT84_36010 VN12_00475	VN12_06665	VN12_03460 VT85_20460	VT85_18405	VT85_15460	VT85_20455 ELAC_0051 PPspC_01181 OMAG_000518 AMJ78_04575	AMJ78_09070	AMJ78_08515	AMJ78_08280	AMJ78_07590	AMJ78_06645 AMJ95_02520	AMJ95_13715	AMJ95_13840	AMJ95_10170	AMJ95_12650	AMJ95_02575 UZ16_OP3001000393	UZ16_OP3001000425	UZ16_OP3001000497	UZ16_OP3001000962	UZ16_OP3001001274 PCbaG_01659 PLbaL_01944	PLbaL_02277 PVbaL_02036	PVbaL_00521	PVbaL_02382	PVbaL_00507	PVbaL_03370	PVbaL_01872 PVbaL23_01300	PVbaL23_00402 CT_570 CPn0817 TC_RS04360 CAB_RS04700 CCA_RS04760 PC_RS09105 CF_RS00345 OTER_RS15620	OTER_RS03440	OTER_RS08205 AMUC_RS08470 PSTA_RS18095	PSTA_RS10855	PSTA_RS17920	PSTA_RS02615	PSTA_RS10490 CAKA_RS11990	CAKA_RS07140	CAKA_RS07865 PLIM_RS17420	PLIM_RS02110	PLIM_RS06685	PLIM_RS00785	PLIM_RS02210 WCW_RS09190 ISOP_RS15075	ISOP_RS04200 PLABR_RS03165	PLABR_RS16015	PLABR_RS12845	PLABR_RS14145	PLABR_RS14140 CPSIT_RS04720 G5S_RS01020 PUV_RS12005 SNE_RS01135 PSMK_RS13500
OG0000074 BN1013_00318	BN1013_00662	BN1013_02320 VT03_16690	VT03_02170 VT84_00930	VT84_00820	VT84_29270 VN12_08960	VN12_09535 VT85_09335	VT85_22220	VT85_20990	VT85_09105 ELAC_1919	ELAC_0015 PPspC_01312	PPspC_00131	PPspC_01221 OMAG_002858 AMJ78_06050	AMJ78_00350	AMJ78_06705 AMS24_03630 AMJ95_00535 UZ16_OP3001000291 PCbaG_00992	PCbaG_01527	PCbaG_01620 PLbaL_01428 PVbaL_01111	PVbaL_02200	PVbaL_02876 PVbaL23_01945 CT_557 CPn0833 TC_RS04295 CAB_RS04635 CCA_RS04695 PC_RS00745	PC_RS05250 CF_RS00410 OTER_RS13740	OTER_RS01550	OTER_RS13910	OTER_RS21170 AMUC_RS09020 MINF_RS02025	MINF_RS00305	MINF_RS04485	MINF_RS07250 PSTA_RS01255	PSTA_RS19185 CAKA_RS12195	CAKA_RS03255	CAKA_RS05310 PLIM_RS17010 WCW_RS04840	WCW_RS00465 ISOP_RS01670	ISOP_RS14920	ISOP_RS00235	ISOP_RS18745 PLABR_RS22750	PLABR_RS02185 CPSIT_RS04655 G5S_RS00955 PUV_RS05660	PUV_RS12185	PUV_RS05790 SNE_RS05900	SNE_RS08100	SNE_RS09545	SNE_RS00275	SNE_RS01585 PSMK_RS03845	PSMK_RS01430 SINAC_RS24855	SINAC_RS32025	SINAC_RS32065	SINAC_RS18430 LNTAR_RS23215	LNTAR_RS08535	LNTAR_RS10380 VSP_RS21420	VSP_RS32265 PAH_RS12865	PAH_RS00085	PAH_RS05060 H359_RS04815 M787_RS03230 TY21_RS02255 TY19_RS05255	TY19_RS01545
OG0000075 VT03_22100 VT84_09825	VT84_22800	VT84_32335	VT84_07370	VT84_10445	VT84_32895	VT84_29705	VT84_22120	VT84_14980	VT84_18835	VT84_05975	VT84_33005	VT84_34100	VT84_30050	VT84_16340	VT84_13330	VT84_10715	VT84_33475	VT84_30055	VT84_06100	VT84_06885	VT84_07895	VT84_38790	VT84_20735	VT84_00840	VT84_10670	VT84_34775	VT84_21780	VT84_17465	VT84_16435	VT84_04875	VT84_29610	VT84_19250	VT84_18935	VT84_18520	VT84_21225	VT84_21220	VT84_00340	VT84_04055	VT84_33755	VT84_26840	VT84_30415	VT84_15855	VT84_13425	VT84_38085	VT84_12145	VT84_38090	VT84_28895	VT84_13190	VT84_00090
OG0000076 OMAG_000221	OMAG_001412	OMAG_000217	OMAG_000994	OMAG_001077	OMAG_000651	OMAG_001690	OMAG_001530	OMAG_002291	OMAG_000708	OMAG_000607	OMAG_001233	OMAG_000288	OMAG_000283	OMAG_000947	OMAG_000662	OMAG_000948	OMAG_000810	OMAG_002959	OMAG_001432	OMAG_000107	OMAG_000111	OMAG_002221	OMAG_002222	OMAG_002267	OMAG_001966	OMAG_000387	OMAG_000386	OMAG_000573	OMAG_002637	OMAG_001220	OMAG_002534	OMAG_001865	OMAG_002438	OMAG_001461	OMAG_000619	OMAG_002264	OMAG_001269	OMAG_000375	OMAG_002333	OMAG_002474	OMAG_002331	OMAG_000273	OMAG_002941	OMAG_002582	OMAG_002369	OMAG_002231	OMAG_002234	OMAG_000376	OMAG_002188
OG0000077 BN1013_00479	BN1013_00532	BN1013_00531 VT03_07275	VT03_07280 VT84_19140 VN12_23110	VN12_16410 ELAC_1367	ELAC_1711	ELAC_1710 PPspC_02527	PPspC_00578	PPspC_00579 OMAG_000556 AMS24_04645 UZ16_OP3001000493	UZ16_OP3001000022	UZ16_OP3001000021 PCbaG_01468	PCbaG_01330	PCbaG_01329 PVbaL_00536 CT_417	CT_069	CT_070 CPn0347	CPn0346	CPn0543 TC_RS01720	TC_RS03540	TC_RS01725 CAB_RS02225	CAB_RS02220 CCA_RS02215	CCA_RS02210 PC_RS01255	PC_RS08660 CF_RS04040	CF_RS02875	CF_RS02880 AMUC_RS00330 MINF_RS07205 PSTA_RS23040	PSTA_RS25045 CAKA_RS13675	CAKA_RS13680 PLIM_RS22780	PLIM_RS10300 WCW_RS08520	WCW_RS08050	WCW_RS08045 ISOP_RS20580	ISOP_RS05630 PLABR_RS24185	PLABR_RS17320 CPSIT_RS02205	CPSIT_RS02210 G5S_RS03475	G5S_RS03480 PUV_RS00970	PUV_RS00965	PUV_RS11750 SNE_RS02290	SNE_RS03045 PSMK_RS14880	PSMK_RS14885	PSMK_RS07405 LNTAR_RS06290 VSP_RS33005	VSP_RS33000	VSP_RS24100 PAH_RS05190	PAH_RS03370	PAH_RS03375 H359_RS02305	H359_RS02310 M787_RS01020	M787_RS01015 TY21_RS03230	TY21_RS03225	TY21_RS11895	TY21_RS08660	TY21_RS08655 TY19_RS09725	TY19_RS09330	TY19_RS05685
OG0000078 BN1013_01107	BN1013_02235	BN1013_01213 VT03_08530	VT03_31365	VT03_18090	VT03_27605	VT03_15205	VT03_01075	VT03_15215	VT03_19815 VT84_14575	VT84_02955	VT84_35640	VT84_00545 VN12_16395	VN12_17255	VN12_06600	VN12_14175 VT85_10195	VT85_03455	VT85_01260 ELAC_0751 PPspC_01613	PPspC_02040	PPspC_01498	PPspC_01534	PPspC_02348 AMJ78_07175	AMJ78_09545 AMJ95_02170	AMJ95_08955 UZ16_OP3001001729	UZ16_OP3001003371	UZ16_OP3001002580	UZ16_OP3001002581	UZ16_OP3001002582	UZ16_OP3001001458 PCbaG_00930 PVbaL_03503	PVbaL_02396	PVbaL_00313	PVbaL_02118	PVbaL_02243	PVbaL_02363	PVbaL_00025 PVbaL23_00916	PVbaL23_00796 PC_RS03890 OTER_RS00335	OTER_RS14805	OTER_RS07200	OTER_RS13490 AMUC_RS01310	AMUC_RS11295 PSTA_RS15595	PSTA_RS21585	PSTA_RS04665 CAKA_RS04350	CAKA_RS01065	CAKA_RS04470	CAKA_RS03480 PLIM_RS03060	PLIM_RS09860	PLIM_RS04855	PLIM_RS10710 WCW_RS05550 ISOP_RS17480	ISOP_RS19540	ISOP_RS06115 PLABR_RS19665
OG0000079 VT03_01195	VT03_06420	VT03_28660	VT03_21470	VT03_14655	VT03_11205 VT84_08225	VT84_10630 VN12_03020	VN12_05365	VN12_12735	VN12_25810	VN12_12945 VT85_03580	VT85_14690 ELAC_2245	ELAC_1892	ELAC_0576 PPspC_01253	PPspC_02784	PPspC_01877 PCbaG_01384	PCbaG_01476 PVbaL23_01165 OTER_RS14580	OTER_RS17430	OTER_RS08830	OTER_RS07295	OTER_RS02505	OTER_RS08360	OTER_RS11295	OTER_RS04670	OTER_RS13580	OTER_RS12120	OTER_RS01695 AMUC_RS03805 MINF_RS09290	MINF_RS04895	MINF_RS08910 PSTA_RS13495	PSTA_RS05445 CAKA_RS01980	CAKA_RS01610	CAKA_RS14320 PLIM_RS08635	PLIM_RS18180	PLIM_RS13860 WCW_RS02660 PLABR_RS02885	PLABR_RS23980 PUV_RS02895	PUV_RS08445	PUV_RS02855 PSMK_RS12590 SINAC_RS23905	SINAC_RS20150	SINAC_RS30810	SINAC_RS17090	SINAC_RS01770 LNTAR_RS25060	LNTAR_RS08530	LNTAR_RS17700 VSP_RS25075	VSP_RS36615	VSP_RS23020	VSP_RS02485	VSP_RS02200	VSP_RS30995	VSP_RS19855	VSP_RS12345
OG0000080 VT03_15980	VT03_24090	VT03_20975	VT03_32630	VT03_04640	VT03_03820	VT03_24470	VT03_00690	VT03_14705 VT84_16600	VT84_03595	VT84_30130	VT84_11220 VN12_04885	VN12_04675	VN12_11785	VN12_15960	VN12_20045	VN12_18575	VN12_04960	VN12_23725	VN12_08040	VN12_26160	VN12_14725	VN12_09265	VN12_07505	VN12_03925 VT85_18355	VT85_05365	VT85_24950	VT85_26625	VT85_26620	VT85_04445 UZ16_OP3001002041 PSTA_RS13930	PSTA_RS05770	PSTA_RS17245	PSTA_RS17230	PSTA_RS00350	PSTA_RS17190	PSTA_RS03665	PSTA_RS17030	PSTA_RS07280	PSTA_RS11145 CAKA_RS07725 PLIM_RS04840	PLIM_RS01450	PLIM_RS12805	PLIM_RS03015	PLIM_RS16665	PLIM_RS00650 ISOP_RS18200	ISOP_RS16935	ISOP_RS01835 PLABR_RS15150	PLABR_RS11570	PLABR_RS13015	PLABR_RS02135	PLABR_RS16505
OG0000081 BN1013_00258	BN1013_00440 VT03_06400	VT03_08615	VT03_09030	VT03_20645	VT03_20825 VT84_38455	VT84_35700 VN12_26975	VN12_09250 VT85_03575	VT85_09260	VT85_07505	VT85_19520 ELAC_0063	ELAC_1387 PPspC_02412	PPspC_00728	PPspC_01268	PPspC_02755 OMAG_000198 UZ16_OP3001001027	UZ16_OP3001001206 PLbaL_02132 PVbaL_02742 PVbaL23_01095	PVbaL23_01094	PVbaL23_00860 CT_603 CPn0778 TC_RS04525 CAB_RS04870 CCA_RS04930 PC_RS00440	PC_RS00115	PC_RS06420 CF_RS00175 OTER_RS13605	OTER_RS05865 AMUC_RS07065 MINF_RS08095	MINF_RS09355	MINF_RS04390 PSTA_RS06850	PSTA_RS19365	PSTA_RS10015 CAKA_RS00895	CAKA_RS09735	CAKA_RS14325	CAKA_RS10940 PLIM_RS23385	PLIM_RS06445	PLIM_RS04270	PLIM_RS21610 WCW_RS08935	WCW_RS01340	WCW_RS00170 ISOP_RS00165	ISOP_RS18985 PLABR_RS08895	PLABR_RS12075	PLABR_RS13825	PLABR_RS17940	PLABR_RS02930 CPSIT_RS04895 G5S_RS01190 PUV_RS10090	PUV_RS12860	PUV_RS12650 SNE_RS11405	SNE_RS03520 PSMK_RS11110 SINAC_RS26475	SINAC_RS28770	SINAC_RS22375 LNTAR_RS10265	LNTAR_RS24015 VSP_RS15020	VSP_RS22625	VSP_RS23455	VSP_RS23450 PAH_RS02750	PAH_RS03620	PAH_RS10145 H359_RS00190 M787_RS03460 TY21_RS03720 TY19_RS07755	TY19_RS04135 AOM43_RS00155
OG0000082 BN1013_00520	BN1013_00535 VT03_17285	VT03_29755	VT03_24870	VT03_06665 VT84_29965	VT84_32950	VT84_20485	VT84_21655 VN12_14470	VN12_07615	VN12_22350 VT85_08680	VT85_13870	VT85_13885 ELAC_1700	ELAC_1648 PPspC_00602	PPspC_02261 OMAG_000669 AMJ78_03300 AMS24_00015	AMS24_04025 AMJ95_12720	AMJ95_13495	AMJ95_01665 UZ16_OP3001000009	UZ16_OP3001002754 PCbaG_00129	PCbaG_01493 PLbaL_00287	PLbaL_01602 PVbaL_01792	PVbaL_02404 PVbaL23_00119 CT_441 CPn0555 TC_RS03665 CAB_RS00975 CCA_RS00975 PC_RS01040	PC_RS01195 CF_RS04105 OTER_RS17660	OTER_RS19115 AMUC_RS08710 MINF_RS07620 PSTA_RS02710	PSTA_RS20495	PSTA_RS18595 CAKA_RS10525	CAKA_RS05780 PLIM_RS05960	PLIM_RS23220	PLIM_RS12955	PLIM_RS03535 WCW_RS08025	WCW_RS08100 ISOP_RS05725	ISOP_RS01465	ISOP_RS14025	ISOP_RS14030 PLABR_RS00785	PLABR_RS13220	PLABR_RS13460	PLABR_RS24150 CPSIT_RS00975 G5S_RS02305 PUV_RS03160	PUV_RS01660 SNE_RS11085	SNE_RS02195 PSMK_RS16480	PSMK_RS06245 SINAC_RS03530	SINAC_RS28685	SINAC_RS24255	SINAC_RS26005 LNTAR_RS03280	LNTAR_RS00010 VSP_RS21890	VSP_RS23855	VSP_RS37935	VSP_RS14180	VSP_RS01640 PAH_RS06650 H359_RS01250 M787_RS04590 TY21_RS11835	TY21_RS07725 TY19_RS05905	TY19_RS05750 AOM43_RS09290	AOM43_RS10810 TU23_RS09355
OG0000083 VT03_03550	VT03_17230	VT03_15280	VT03_16875	VT03_09105	VT03_10750	VT03_29850 VT84_29470	VT84_30005	VT84_24580	VT84_01270	VT84_24325	VT84_06745	VT84_05940	VT84_30110	VT84_33850	VT84_22210	VT84_28830	VT84_20230	VT84_12000	VT84_12610	VT84_35750	VT84_30705	VT84_17620	VT84_16825	VT84_17630	VT84_02215	VT84_12560	VT84_12615 VN12_17635	VN12_26485	VN12_02840 VT85_17345	VT85_17395	VT85_13295	VT85_15125	VT85_13125	VT85_25870	VT85_22315	VT85_13205	VT85_26075 OMAG_000438	OMAG_000807 AMS24_01930 PLbaL_00282 PC_RS09980	PC_RS07835	PC_RS03090 WCW_RS01365	WCW_RS03180	WCW_RS07585	WCW_RS05780	WCW_RS06175	WCW_RS07605	WCW_RS01070	WCW_RS04010 PLABR_RS09820	PLABR_RS19435 PUV_RS02275	PUV_RS13100 SNE_RS01525
OG0000084 BN1013_01879	BN1013_00461 VT03_32430	VT03_25895	VT03_04155	VT03_25975	VT03_07540 VT84_04525	VT84_02770	VT84_32325	VT84_31845	VT84_03880	VT84_20640 VN12_11985	VN12_07115	VN12_20070	VN12_00185	VN12_08285 VT85_17785	VT85_12500	VT85_24415	VT85_19835	VT85_18175 ELAC_0076	ELAC_1046	ELAC_1502 PPspC_00977	PPspC_02735	PPspC_00351 OMAG_001301	OMAG_002206 AMS24_05095 AMJ95_14225 UZ16_OP3001003453	UZ16_OP3001000179	UZ16_OP3001002118	UZ16_OP3001003045 PVbaL23_02470	PVbaL23_01564 PC_RS00165 OTER_RS08635	OTER_RS03615	OTER_RS21420 AMUC_RS11035 MINF_RS03200	MINF_RS08150	MINF_RS07650 PSTA_RS09085	PSTA_RS11780	PSTA_RS04290 CAKA_RS01050	CAKA_RS02145 PLIM_RS08665	PLIM_RS09690	PLIM_RS21555	PLIM_RS18905	PLIM_RS14090 WCW_RS08840	WCW_RS08865	WCW_RS09245	WCW_RS04005 ISOP_RS06855	ISOP_RS03600	ISOP_RS19010	ISOP_RS02245	ISOP_RS15400	ISOP_RS00685 PLABR_RS10895	PLABR_RS22330	PLABR_RS21685	PLABR_RS13230
OG0000085 BN1013_01400	BN1013_01399	BN1013_01544 VT03_11025 VN12_23920 ELAC_0400	ELAC_1309	ELAC_1073	ELAC_1028	ELAC_0402 PPspC_00158	PPspC_00514	PPspC_00511	PPspC_01451	PPspC_00953 UZ16_OP3001001086	UZ16_OP3001000579 CT_862	CT_576 CPn0811	CPn1021 TC_RS04390	TC_RS01270 CAB_RS04730	CAB_RS03650 CCA_RS04790	CCA_RS03715 PC_RS06470	PC_RS09945	PC_RS07315	PC_RS06665	PC_RS06655	PC_RS03785 CF_RS00315	CF_RS01380 OTER_RS19355 WCW_RS07995	WCW_RS03460	WCW_RS07730	WCW_RS07740	WCW_RS03525	WCW_RS05670	WCW_RS04665 CPSIT_RS03680	CPSIT_RS04755 G5S_RS00045	G5S_RS01050 PUV_RS09405	PUV_RS03945	PUV_RS04215	PUV_RS02335	PUV_RS02345 SNE_RS05790 VSP_RS31810 PAH_RS09170	PAH_RS08320	PAH_RS00585	PAH_RS08330	PAH_RS00850 H359_RS04910	H359_RS03860 M787_RS02285	M787_RS03325 TY21_RS04535	TY21_RS05715	TY21_RS05720	TY21_RS10985 TY19_RS04720	TY19_RS10520	TY19_RS04730	TY19_RS04030	TY19_RS11475	TY19_RS00895 AOM43_RS10145	AOM43_RS10155
OG0000086 BN1013_00844 VT84_21550	VT84_00235	VT84_22580 ELAC_0202	ELAC_1243	ELAC_2235	ELAC_2238	ELAC_1473	ELAC_1244	ELAC_1248	ELAC_1239	ELAC_1240	ELAC_1241	ELAC_1242	ELAC_0206	ELAC_1245	ELAC_1247	ELAC_0581 PPspC_00313	PPspC_01224	PPspC_02174	PPspC_02176	PPspC_00630	PPspC_01901	PPspC_01900	PPspC_01825	PPspC_00177	PPspC_01880	PPspC_00184 PCbaG_00657 PVbaL_02009 PVbaL23_02604 PC_RS09790	PC_RS10110	PC_RS03410	PC_RS09870	PC_RS03420	PC_RS03415	PC_RS03430	PC_RS03425	PC_RS00760 OTER_RS21385	OTER_RS24175 AMUC_RS10560	AMUC_RS07775	AMUC_RS01250	AMUC_RS10695	AMUC_RS01350	AMUC_RS11535	AMUC_RS07485 MINF_RS07520	MINF_RS07340 PSTA_RS23590 CAKA_RS15860	CAKA_RS00515 PLIM_RS03530 WCW_RS06130 PLABR_RS25265 PUV_RS08650	PUV_RS03935	PUV_RS06670	PUV_RS06665 SNE_RS07015 SINAC_RS20470 LNTAR_RS12595	LNTAR_RS13020	LNTAR_RS25095 VSP_RS39735	VSP_RS39915
OG0000087 VT03_07870	VT03_05285	VT03_31095	VT03_29175	VT03_23825	VT03_27565	VT03_23115	VT03_26395	VT03_26420	VT03_25030 VT84_14395	VT84_30370	VT84_38585	VT84_07045	VT84_01385	VT84_34075	VT84_39025	VT84_28390 VN12_09170	VN12_18705	VN12_21785	VN12_13460	VN12_11075	VN12_15955 VT85_16730	VT85_08125	VT85_00835	VT85_02080	VT85_25450	VT85_01070 ELAC_0580 PPspC_01336	PPspC_02774	PPspC_02428	PPspC_02405	PPspC_01406 UZ16_OP3001001551 PVbaL_00929	PVbaL_00015	PVbaL_00027 PVbaL23_01966	PVbaL23_01313 OTER_RS09875	OTER_RS08610	OTER_RS24015	OTER_RS24125 AMUC_RS08690	AMUC_RS00620 PSTA_RS17080	PSTA_RS23955	PSTA_RS07845	PSTA_RS05010	PSTA_RS17260 PLIM_RS08045	PLIM_RS16745	PLIM_RS16130	PLIM_RS11175 WCW_RS03695 ISOP_RS05580	ISOP_RS21500	ISOP_RS06240 PLABR_RS25025	PLABR_RS13685	PLABR_RS15755	PLABR_RS16785
OG0000088 BN1013_02299	BN1013_01675 VT03_02475	VT03_02280 VT84_18750	VT84_22630 VN12_23835	VN12_22370 VT85_07405	VT85_16280 ELAC_1195	ELAC_2194 PPspC_00281	PPspC_00109 OMAG_001190	OMAG_002003 AMJ78_08470	AMJ78_09165	AMJ78_09635	AMJ78_07345 AMS24_02485 AMJ95_09745	AMJ95_05305	AMJ95_10950 UZ16_OP3001003060	UZ16_OP3001002602 PCbaG_01292	PCbaG_00791 PLbaL_01716 PVbaL_02209	PVbaL_00675 PVbaL23_01739	PVbaL23_00074 CT_187	CT_334 CPn0272	CPn0040 TC_RS02300	TC_RS03100 CAB_RS01695	CAB_RS02565 CCA_RS02560	CCA_RS01675 PC_RS05165	PC_RS02330 CF_RS02535	CF_RS03380 OTER_RS23070	OTER_RS16840 AMUC_RS11820 MINF_RS07415	MINF_RS07265 PSTA_RS24150 CAKA_RS04505	CAKA_RS13725 PLIM_RS22600 WCW_RS06860	WCW_RS04915 ISOP_RS04810 PLABR_RS24660 CPSIT_RS02550	CPSIT_RS01680 G5S_RS03830	G5S_RS02990 PUV_RS06950	PUV_RS11300 SNE_RS07315	SNE_RS03315 PSMK_RS16165	PSMK_RS02745 SINAC_RS06430	SINAC_RS23595 LNTAR_RS25550	LNTAR_RS25015 VSP_RS35205	VSP_RS19200 PAH_RS02070	PAH_RS07265 H359_RS02655	H359_RS01945 M787_RS01350	M787_RS00540 TY21_RS10495	TY21_RS01795 TY19_RS01630	TY19_RS01030 AOM43_RS06270	AOM43_RS00955 TU23_RS01425	TU23_RS02000 CSEC_RS03580	CSEC_RS11225 BN1093_RS09585	BN1093_RS01765 Q499_RS01045 RT28_RS00680	RT28_RS01490 OPIT5_RS04740	OPIT5_RS01700 L21SP4_RS07085	L21SP4_RS02525 IMCC26134_RS10185	IMCC26134_RS05985 AMD24_RS02295
OG0000089 BN1013_00573	BN1013_01584 VT03_17690	VT03_02105 VT84_22305	VT84_14870 VN12_12040	VN12_18510 VT85_23055	VT85_06275	VT85_23100 ELAC_1825	ELAC_2140 PPspC_00817	PPspC_01941 OMAG_001232 UZ16_OP3001001957	UZ16_OP3001000813	UZ16_OP3001001625 PCbaG_01238	PCbaG_00647 PLbaL_02227 PVbaL23_02426	PVbaL23_00871 CT_025	CT_820 CPn0972	CPn0115 TC_RS01480	TC_RS01045 CAB_RS03225	CAB_RS03885 CCA_RS03950	CCA_RS03305 PC_RS03140	PC_RS06250 CF_RS01790	CF_RS01145 OTER_RS14370	OTER_RS08710 AMUC_RS11465	AMUC_RS02355 MINF_RS07370	MINF_RS05700 PSTA_RS17520	PSTA_RS11080	PSTA_RS22095 CAKA_RS07980	CAKA_RS07805 PLIM_RS22530	PLIM_RS00915	PLIM_RS21415 WCW_RS03360	WCW_RS02035 ISOP_RS07285	ISOP_RS13865	ISOP_RS03555 PLABR_RS24595	PLABR_RS23355	PLABR_RS09780 CPSIT_RS03910	CPSIT_RS03260 G5S_RS04485	G5S_RS00280 PUV_RS11630	PUV_RS08780 SNE_RS08645	SNE_RS04230 PSMK_RS00185	PSMK_RS14795	PSMK_RS16805 SINAC_RS33195	SINAC_RS36280	SINAC_RS17495 LNTAR_RS23350 VSP_RS16845	VSP_RS15240 PAH_RS01480	PAH_RS08495 H359_RS03280	H359_RS04095 M787_RS02515	M787_RS01890 TY21_RS09570	TY21_RS09995 TY19_RS03215	TY19_RS06755 AOM43_RS04855	AOM43_RS09525 TU23_RS00760	TU23_RS06725 CSEC_RS06830	CSEC_RS11590 BN1093_RS08395
OG0000090 BN1013_00924	BN1013_02053 VT03_04620	VT03_23345	VT03_20455	VT03_25940	VT03_29795	VT03_29830 VT84_29205	VT84_15350	VT84_38890	VT84_38895	VT84_29200	VT84_33430 VN12_14070	VN12_20435	VN12_07045	VN12_10645 VT85_19360	VT85_11140	VT85_08400	VT85_01765	VT85_18675	VT85_18680 ELAC_1165 PPspC_02014 OMAG_000140 AMJ78_04805 AMS24_04470 AMJ95_03195	AMJ95_06200 UZ16_OP3001001123 PCbaG_01257 PVbaL_02661	PVbaL_00124 PVbaL23_00704	PVbaL23_02166	PVbaL23_01987 CT_770 CPn0916 TC_RS00795 CAB_RS04200 CCA_RS04255 PC_RS05965 CF_RS00845 OTER_RS12800	OTER_RS19135 AMUC_RS07095 MINF_RS01935 PSTA_RS07770	PSTA_RS01275	PSTA_RS08005	PSTA_RS13980 CAKA_RS06505 PLIM_RS13200	PLIM_RS13190	PLIM_RS08790	PLIM_RS16020	PLIM_RS18805 WCW_RS06640 ISOP_RS01770	ISOP_RS02780	ISOP_RS02775	ISOP_RS06580	ISOP_RS05025	ISOP_RS06585	ISOP_RS05990 PLABR_RS03360	PLABR_RS14800	PLABR_RS11700	PLABR_RS14300	PLABR_RS12580 CPSIT_RS04225 G5S_RS00530 PUV_RS06355 SNE_RS08750 PSMK_RS01485	PSMK_RS01480	PSMK_RS10920 SINAC_RS01165	SINAC_RS34610	SINAC_RS08240	SINAC_RS30430	SINAC_RS31390	SINAC_RS30425	SINAC_RS06795
OG0000091 VT03_13085	VT03_17265	VT03_04065	VT03_29310	VT03_06390	VT03_20905	VT03_29940	VT03_18375	VT03_03795	VT03_20885	VT03_32730	VT03_16780	VT03_32645	VT03_16355 VT84_03990	VT84_21395	VT84_17810	VT84_17235	VT84_03825	VT84_29255	VT84_31765	VT84_27995	VT84_01205 VN12_18155	VN12_15100	VN12_19005	VN12_04820	VN12_01470	VN12_03825	VN12_13100	VN12_13940	VN12_01355	VN12_23865 VT85_24910	VT85_01570	VT85_16545	VT85_13915	VT85_10275	VT85_17170	VT85_07210	VT85_19110	VT85_20470	VT85_12175	VT85_22080 PSTA_RS07000	PSTA_RS10850	PSTA_RS07995	PSTA_RS08430	PSTA_RS23790	PSTA_RS04430	PSTA_RS07120	PSTA_RS16270	PSTA_RS02445 CAKA_RS00450 PLIM_RS04705	PLIM_RS14055
OG0000092 VT84_31155	VT84_06445	VT84_06425	VT84_06420	VT84_33590	VT84_17635	VT84_29525	VT84_16210	VT84_20300	VT84_32375	VT84_20415	VT84_20420	VT84_24530	VT84_24525	VT84_14325	VT84_20255	VT84_20245	VT84_25155	VT84_29520	VT84_14320	VT84_12815	VT84_13680	VT84_12020	VT84_12025	VT84_35685	VT84_35680	VT84_16860	VT84_16865	VT84_25180	VT84_32370	VT84_31215	VT84_31225	VT84_31230	VT84_08890	VT84_17640	VT84_15770	VT84_31220	VT84_20430	VT84_05250	VT84_05245	VT84_05225 VN12_23525	VN12_04705 VT85_17410	VT85_18750	VT85_18745 AMJ95_14215 WCW_RS02395	WCW_RS09115	WCW_RS01055	WCW_RS00035	WCW_RS02285	WCW_RS02620	WCW_RS05285 PUV_RS06585 SNE_RS06870
OG0000093 VT03_02940	VT03_00870	VT03_10770 VT84_03000	VT84_28190 VN12_03505	VN12_08235	VN12_21280	VN12_01510	VN12_21160 VT85_17360	VT85_24520	VT85_08160	VT85_11260	VT85_22420	VT85_22145	VT85_08175	VT85_17385	VT85_13310	VT85_13140	VT85_08240	VT85_22260	VT85_17455	VT85_21815	VT85_17415	VT85_26140	VT85_26550	VT85_17500	VT85_10395	VT85_26185	VT85_23940 PPspC_02561	PPspC_01209 PC_RS05855	PC_RS04350	PC_RS06750	PC_RS05765 PLIM_RS05530	PLIM_RS15695	PLIM_RS15690 WCW_RS03540	WCW_RS08380 PLABR_RS22525	PLABR_RS00225	PLABR_RS09815	PLABR_RS09835	PLABR_RS14065	PLABR_RS04945	PLABR_RS04580 PUV_RS13145	PUV_RS03685	PUV_RS00840 SNE_RS12005	SNE_RS00690	SNE_RS08885	SNE_RS05530	SNE_RS00710	SNE_RS03710	SNE_RS07110	SNE_RS01505
OG0000094 BN1013_01319	BN1013_00909 VT03_00600	VT03_11930 ELAC_1993	ELAC_1639 PPspC_02314	PPspC_01993 OMAG_000322	OMAG_000063	OMAG_000062 AMJ78_04290	AMJ78_02765	AMJ78_06790 AMS24_02420	AMS24_00050 AMJ95_06275	AMJ95_05840	AMJ95_06385	AMJ95_05730 UZ16_OP3001002396	UZ16_OP3001000131 PCbaG_01267	PCbaG_01502 PLbaL_01034	PLbaL_00074 PVbaL_01918	PVbaL_02260 PVbaL23_00565	PVbaL23_00522 CT_760	CT_726 CPn0867	CPn0903 TC_RS00520	TC_RS00745 CAB_RS04465	CAB_RS04260 CCA_RS04525	CCA_RS04315 PC_RS00815	PC_RS06020 CF_RS00785	CF_RS00580 OTER_RS13360	OTER_RS01465 AMUC_RS03580 MINF_RS06245	MINF_RS07605 CAKA_RS15255	CAKA_RS08580 PLIM_RS05825	PLIM_RS05840 WCW_RS01450	WCW_RS06705 PLABR_RS08590	PLABR_RS09000 CPSIT_RS04485	CPSIT_RS04285 G5S_RS00785	G5S_RS00590 PUV_RS04130	PUV_RS03035 SNE_RS08845	SNE_RS02130 PSMK_RS03865	PSMK_RS03780 LNTAR_RS25500	LNTAR_RS06095 VSP_RS37155	VSP_RS23795	VSP_RS36295 PAH_RS08980	PAH_RS06770 H359_RS04445	H359_RS04645 M787_RS03060	M787_RS02855 TY21_RS00100	TY21_RS06645 TY19_RS11335	TY19_RS03710 AOM43_RS01510	AOM43_RS09165 TU23_RS03975	TU23_RS09290 CSEC_RS10175	CSEC_RS11455 BN1093_RS08650	BN1093_RS06380 Q499_RS04205	Q499_RS03980 RT28_RS03060	RT28_RS03260 OPIT5_RS06555
OG0000095 BN1013_00911	BN1013_01048 VT03_03440	VT03_03430 VT84_18260	VT84_21805 ELAC_2001	ELAC_2007 PPspC_01995	PPspC_00398 OMAG_000326	OMAG_000324	OMAG_000517 AMJ78_06085	AMJ78_04270	AMJ78_06080	AMJ78_04280	AMJ78_06780	AMJ78_06770 AMS24_02410 AMJ95_01055	AMJ95_01050	AMJ95_05815	AMJ95_05825	AMJ95_02300	AMJ95_06360	AMJ95_02295	AMJ95_06370 UZ16_OP3001002409	UZ16_OP3001000129	UZ16_OP3001001924 PCbaG_00123	PCbaG_01265 PLbaL_01128	PLbaL_01959 PVbaL_03178	PVbaL_01446	PVbaL_02553 CT_762 CPn0905 TC_RS00755 CAB_RS04250 CCA_RS04305 PC_RS06010	PC_RS01950 CF_RS00795 OTER_RS18045	OTER_RS13375	OTER_RS10945 AMUC_RS03595	AMUC_RS03705	AMUC_RS03960 MINF_RS06230	MINF_RS09585 PSTA_RS16660 CAKA_RS15270	CAKA_RS01965 PLIM_RS00070	PLIM_RS00055 WCW_RS00070	WCW_RS06290	WCW_RS06695 ISOP_RS16895 PLABR_RS13030	PLABR_RS22865	PLABR_RS12895	PLABR_RS22860 CPSIT_RS04275 G5S_RS00580 PUV_RS06285 SNE_RS08815	SNE_RS05585 PSMK_RS09870	PSMK_RS11540 SINAC_RS30150	SINAC_RS30375	SINAC_RS30380 LNTAR_RS04360 VSP_RS08210	VSP_RS20050	VSP_RS18480 PAH_RS04580 H359_RS04435 M787_RS02845 TY21_RS03050 TY19_RS11345	TY19_RS07355 AOM43_RS02780 TU23_RS03965 CSEC_RS11395	CSEC_RS11425 BN1093_RS01300	BN1093_RS08660 Q499_RS04215 RT28_RS03050 OPIT5_RS19410	OPIT5_RS02970 L21SP4_RS05480	L21SP4_RS10360
OG0000096 BN1013_01009	BN1013_01405 VT03_21145	VT03_04295	VT03_04300 VT84_29410	VT84_29415 VN12_12910	VN12_12915 VT85_21755	VT85_21760 ELAC_1234	ELAC_0408 PPspC_00328	PPspC_00501 OMAG_001830 AMJ78_02080	AMJ78_10400 AMS24_00340	AMS24_02205 AMJ95_04470	AMJ95_11090 UZ16_OP3001000801	UZ16_OP3001001098 PCbaG_00234	PCbaG_00265 PLbaL_00013 PVbaL_01775 PVbaL23_01366 CT_431	CT_706 CPn0520	CPn0847 TC_RS00415	TC_RS03615 CAB_RS01175	CAB_RS04570 CCA_RS04630	CCA_RS01175 PC_RS02160	PC_RS06610 CF_RS00475	CF_RS03905 OTER_RS22925	OTER_RS13880 AMUC_RS05630 MINF_RS04665 PSTA_RS08640	PSTA_RS08635 CAKA_RS03525	CAKA_RS14815 PLIM_RS21830	PLIM_RS17170	PLIM_RS17165 WCW_RS07030	WCW_RS07700 ISOP_RS07365	ISOP_RS07360 PLABR_RS25140	PLABR_RS06655	PLABR_RS06660 CPSIT_RS04590	CPSIT_RS01170 G5S_RS02490	G5S_RS00890 PUV_RS00745	PUV_RS04975 SNE_RS10320	SNE_RS10025 PSMK_RS13695 SINAC_RS12620	SINAC_RS12625 LNTAR_RS12810	LNTAR_RS03740 VSP_RS32335 PAH_RS07950	PAH_RS07430 H359_RS04750	H359_RS01430 M787_RS03165	M787_RS00110 TY21_RS07175	TY21_RS05685 TY19_RS07560	TY19_RS04770 AOM43_RS03620	AOM43_RS11655 TU23_RS04105	TU23_RS04705 CSEC_RS03360	CSEC_RS00590 BN1093_RS01555	BN1093_RS07350 Q499_RS02315	Q499_RS03865 RT28_RS03365	RT28_RS00255 OPIT5_RS17530	OPIT5_RS01520 L21SP4_RS07105 IMCC26134_RS04895	IMCC26134_RS06995 AMD24_RS01885 DB41_RS02280	DB41_RS10030 DB44_RS02350
OG0000097 BN1013_01811 VT03_28360	VT03_23440	VT03_23455	VT03_14385	VT03_13320	VT03_03365	VT03_30280	VT03_07115	VT03_13695 VT84_19415	VT84_11310	VT84_04235 VN12_21125	VN12_11285	VN12_13045 VT85_21840	VT85_25220	VT85_03170	VT85_26630 ELAC_2231 UZ16_OP3001002556	UZ16_OP3001001524 PVbaL_01617	PVbaL_00003	PVbaL_01966 PVbaL23_00928	PVbaL23_00156	PVbaL23_02305	PVbaL23_00178	PVbaL23_01026	PVbaL23_00452	PVbaL23_00274	PVbaL23_00262	PVbaL23_01882	PVbaL23_02363	PVbaL23_01042 OTER_RS05440 AMUC_RS06300 MINF_RS07450 PSTA_RS07110	PSTA_RS08645	PSTA_RS10810	PSTA_RS23595	PSTA_RS17185	PSTA_RS16980 PLIM_RS10135 PLABR_RS23245	PLABR_RS21345	PLABR_RS21200	PLABR_RS19755 PSMK_RS00090	PSMK_RS12425	PSMK_RS08620	PSMK_RS05460	PSMK_RS06135	PSMK_RS12190	PSMK_RS11835	PSMK_RS16605	PSMK_RS04710 SINAC_RS10345	SINAC_RS23300	SINAC_RS36175	SINAC_RS16315	SINAC_RS19280	SINAC_RS30105 LNTAR_RS07900
OG0000098 VT03_18085	VT03_19915	VT03_15055	VT03_10345	VT03_24005	VT03_10995	VT03_00915 VT84_11830	VT84_06140	VT84_38470	VT84_25030	VT84_30335	VT84_30650	VT84_30680	VT84_06785	VT84_06970	VT84_28990	VT84_17910	VT84_12090 VN12_00140	VN12_24015	VN12_08430	VN12_23560 VT85_19320	VT85_16390 ELAC_0217 PPspC_00236 OMAG_002436	OMAG_002667	OMAG_000345 AMJ78_00040	AMJ78_00675	AMJ78_04850 AMJ95_10280 PLbaL_01240	PLbaL_01319	PLbaL_02161	PLbaL_01773	PLbaL_02265 PVbaL_01613	PVbaL_03729	PVbaL_02797 PVbaL23_00394	PVbaL23_00847	PVbaL23_01130 OTER_RS05520	OTER_RS14810	OTER_RS11600	OTER_RS17415 PSTA_RS21590	PSTA_RS15455	PSTA_RS02195 PLIM_RS11045	PLIM_RS11040	PLIM_RS11035	PLIM_RS10705	PLIM_RS14910 WCW_RS09520	WCW_RS03185 ISOP_RS06110 PLABR_RS04505	PLABR_RS20570	PLABR_RS19305	PLABR_RS05760	PLABR_RS04885	PLABR_RS19460	PLABR_RS18750 PUV_RS10190 SNE_RS00720 PSMK_RS01315 SINAC_RS05905
OG0000099 BN1013_00364 VT03_06505	VT03_00060	VT03_08030	VT03_19550	VT03_12575	VT03_23355	VT03_20330 VT84_12655	VT84_27105	VT84_35445	VT84_19700	VT84_36790	VT84_22715 VN12_22320	VN12_05315 VT85_06950	VT85_04190	VT85_20210	VT85_22100 ELAC_0199	ELAC_0198	ELAC_0650	ELAC_2199 PPspC_01330 AMJ78_09205	AMJ78_04945 AMJ95_12480 UZ16_OP3001000940 PLbaL_00269 PVbaL_02962	PVbaL_02079	PVbaL_00122	PVbaL_00168	PVbaL_01487 OTER_RS03865	OTER_RS12795	OTER_RS14775	OTER_RS11255	OTER_RS02570	OTER_RS19280	OTER_RS04610 AMUC_RS05665	AMUC_RS11770 MINF_RS01865 PSTA_RS15230	PSTA_RS03845	PSTA_RS08520 CAKA_RS10370	CAKA_RS08160	CAKA_RS15775 PLIM_RS02455	PLIM_RS05785	PLIM_RS02960 ISOP_RS21380	ISOP_RS20425 PLABR_RS07570	PLABR_RS04780	PLABR_RS18205	PLABR_RS14675 SNE_RS07205	SNE_RS08325 PSMK_RS17115	PSMK_RS06315	PSMK_RS16180 SINAC_RS14870	SINAC_RS23125	SINAC_RS35095	SINAC_RS35110	SINAC_RS30845	SINAC_RS32505	SINAC_RS35265
OG0000100 BN1013_00006	BN1013_00005	BN1013_00525 ELAC_0221	ELAC_1704	ELAC_1689	ELAC_1546	ELAC_1015	ELAC_1688 PPspC_00596	PPspC_00610	PPspC_01289	PPspC_00613	PPspC_00612 AMS24_00810	AMS24_02655	AMS24_01670	AMS24_01615 PCbaG_01334	PCbaG_00109	PCbaG_00795 CT_495	CT_065 CPn0351	CPn0614 TC_RS01690	TC_RS03965 CAB_RS00670	CAB_RS02200 CCA_RS02190	CCA_RS00670 PC_RS01165	PC_RS01170	PC_RS06460	PC_RS01215 CF_RS02900	CF_RS04405 WCW_RS08080	WCW_RS01030	WCW_RS02845	WCW_RS08165	WCW_RS08170 CPSIT_RS02185	CPSIT_RS00665 G5S_RS02000	G5S_RS03455 PUV_RS11575	PUV_RS09760	PUV_RS11570	PUV_RS01000 SNE_RS03010	SNE_RS06830	SNE_RS11190 PAH_RS08440	PAH_RS08435	PAH_RS03340	PAH_RS09805 H359_RS02290	H359_RS00945 M787_RS00995	M787_RS04290 TY21_RS03200	TY21_RS08630	TY21_RS07685	TY21_RS07680 TY19_RS05730	TY19_RS05775	TY19_RS05780	TY19_RS04010 AOM43_RS11450	AOM43_RS09585	AOM43_RS09580
OG0000101 BN1013_00400	BN1013_00688	BN1013_00687 VT03_32185	VT03_19125 VT84_06415	VT84_07340	VT84_34180 VN12_23425	VN12_02750	VN12_06625 VT85_26440	VT85_26230	VT85_14635	VT85_22545	VT85_25740	VT85_02655 ELAC_0139 PPspC_00642	PPspC_02184	PPspC_01895 OMAG_001621	OMAG_000055 AMJ78_01635 AMS24_04995 UZ16_OP3001001707	UZ16_OP3001001624 PCbaG_00006 PLbaL_00849 PVbaL23_02054	PVbaL23_01197 CT_582 CPn0805 TC_RS04420	TC_RS04730 CAB_RS04760 CCA_RS04820	CCA_RS05110 PC_RS09665	PC_RS04975 CF_RS00285	CF_RS05105 OTER_RS09885	OTER_RS17860	OTER_RS02890	OTER_RS18140 AMUC_RS00475 MINF_RS01835 PSTA_RS09805	PSTA_RS01960 CAKA_RS07385	CAKA_RS05130	CAKA_RS13185 PLIM_RS07045	PLIM_RS00950 WCW_RS00100	WCW_RS09575 ISOP_RS20180	ISOP_RS12760 PLABR_RS11975	PLABR_RS08535 CPSIT_RS04785	CPSIT_RS05075 G5S_RS01080 PUV_RS12905 SNE_RS00550	SNE_RS00880 PSMK_RS14425	PSMK_RS05945	PSMK_RS15755	PSMK_RS10955 SINAC_RS37595	SINAC_RS37355	SINAC_RS08410	SINAC_RS37150	SINAC_RS23805 LNTAR_RS08560 VSP_RS16480	VSP_RS10185	VSP_RS35880 PAH_RS03675	PAH_RS11920 H359_RS00005 M787_RS03355	M787_RS04710 TY21_RS07965	TY21_RS12120	TY21_RS04240 TY19_RS02715 AOM43_RS12530 TU23_RS03240 CSEC_RS08375 BN1093_RS00380	BN1093_RS05320 Q499_RS03130 RT28_RS04735	RT28_RS03555 OPIT5_RS29465	OPIT5_RS01485 L21SP4_RS10555 IMCC26134_RS03975
OG0000102 BN1013_02202 ELAC_0822 PPspC_00564 AMS24_03925	AMS24_03915	AMS24_01830 UZ16_OP3001001242	UZ16_OP3001000837	UZ16_OP3001002625	UZ16_OP3001000479 PCbaG_00955	PCbaG_00347	PCbaG_00020 PLbaL_00886 PVbaL_00055 PVbaL23_00426 CT_175	CT_139	CT_198 CPn0196	CPn0195	CPn0197	CPn0198 TC_RS02225	TC_RS02065	TC_RS02355 CAB_RS02945	CAB_RS02950	CAB_RS02955	CAB_RS02735 CCA_RS03025	CCA_RS03020	CCA_RS03030	CCA_RS02735 PC_RS07200 CF_RS02045	CF_RS02040	CF_RS02050	CF_RS02365 OTER_RS12340	OTER_RS10035	OTER_RS12355	OTER_RS12350 AMUC_RS11690 MINF_RS04615	MINF_RS09395 PSTA_RS14055	PSTA_RS01120 CAKA_RS05900	CAKA_RS08215 CPSIT_RS02720	CPSIT_RS02970	CPSIT_RS02980 G5S_RS04250	G5S_RS04240	G5S_RS04245	G5S_RS04235 SNE_RS05605	SNE_RS05610	SNE_RS11695	SNE_RS05720	SNE_RS05715	SNE_RS05590	SNE_RS12145 PSMK_RS11560 LNTAR_RS02915 VSP_RS37605	VSP_RS04950 H359_RS03040	H359_RS03030	H359_RS03035 M787_RS01515	M787_RS01670	M787_RS01675 TY21_RS12750 TY19_RS06905 CSEC_RS04020 BN1093_RS07045 Q499_RS01100	Q499_RS00970	Q499_RS00755 RT28_RS01805	RT28_RS01655	RT28_RS01810 OPIT5_RS12060
OG0000103 BN1013_00147	BN1013_02037	BN1013_02210	BN1013_00654 VT03_30390	VT03_07195 VT84_00795 VN12_10080	VN12_02545 VT85_06865 ELAC_2246	ELAC_1293	ELAC_0303	ELAC_1274	ELAC_1792 PPspC_01794	PPspC_01641	PPspC_02063	PPspC_01838 AMS24_01475 PCbaG_00266	PCbaG_01373 PLbaL_01157 PVbaL_01644 PVbaL23_00386 PC_RS02645	PC_RS04320	PC_RS05875 OTER_RS19255 AMUC_RS00615 MINF_RS04030	MINF_RS09475	MINF_RS09655 PSTA_RS06260 CAKA_RS11825	CAKA_RS08165 PLIM_RS14640 WCW_RS08250	WCW_RS08770 PLABR_RS15560 PUV_RS08315	PUV_RS12250	PUV_RS00420	PUV_RS08100	PUV_RS12725	PUV_RS09840	PUV_RS00790 SNE_RS05620	SNE_RS03790 PSMK_RS14175 SINAC_RS14685	SINAC_RS33795 LNTAR_RS11135	LNTAR_RS09885 VSP_RS16940	VSP_RS12165	VSP_RS37835	VSP_RS16975 PAH_RS02825	PAH_RS00150	PAH_RS05565	PAH_RS04095	PAH_RS07385	PAH_RS09890	PAH_RS05785 TY21_RS09445	TY21_RS09175	TY21_RS10390 TY19_RS10800	TY19_RS00680	TY19_RS04455 AOM43_RS11975	AOM43_RS07495	AOM43_RS12680	AOM43_RS04395	AOM43_RS11610	AOM43_RS08335 TU23_RS02695	TU23_RS02925	TU23_RS06455	TU23_RS03425 CSEC_RS09355
OG0000104 BN1013_00946 VT03_18395	VT03_18400 VT84_02310	VT84_00225	VT84_37895	VT84_37900 VN12_17250 VT85_09245	VT85_07840 ELAC_0466	ELAC_0012 PPspC_00417 AMS24_04725 AMJ95_12360 PCbaG_00864	PCbaG_00135 PVbaL_02065	PVbaL_02066	PVbaL_00253	PVbaL_02361 PVbaL23_00696 CT_541 CPn0661 TC_RS04210 CAB_RS00425 CCA_RS00425 CF_RS04650 OTER_RS00360	OTER_RS20310	OTER_RS04740	OTER_RS07495	OTER_RS23545	OTER_RS11775	OTER_RS24105 AMUC_RS06870 MINF_RS01780 PSTA_RS09660	PSTA_RS08325 CAKA_RS10775	CAKA_RS15880	CAKA_RS11775 PLIM_RS19270	PLIM_RS16720 WCW_RS07375	WCW_RS07925	WCW_RS08630 ISOP_RS16970	ISOP_RS09280	ISOP_RS16190 PLABR_RS02465	PLABR_RS11050 CPSIT_RS00420 G5S_RS01755 PUV_RS10345	PUV_RS13230	PUV_RS11820	PUV_RS12290 SNE_RS00770	SNE_RS00575	SNE_RS11630	SNE_RS10985 PSMK_RS16865	PSMK_RS00640 SINAC_RS05945	SINAC_RS23260	SINAC_RS31100	SINAC_RS17290 LNTAR_RS03520	LNTAR_RS07160	LNTAR_RS11240 VSP_RS35645	VSP_RS02110	VSP_RS06355 PAH_RS06465	PAH_RS12340	PAH_RS13090	PAH_RS10430 H359_RS00700 M787_RS04045 TY21_RS06280 TY19_RS06400 AOM43_RS07060	AOM43_RS07450	AOM43_RS07910 TU23_RS05705 CSEC_RS04740	CSEC_RS08945	CSEC_RS00950 BN1093_RS01210 Q499_RS02915 RT28_RS04240 OPIT5_RS16485	OPIT5_RS26135	OPIT5_RS24525 IMCC26134_RS04755	IMCC26134_RS14585
OG0000105 BN1013_00062 VT03_26240	VT03_17610	VT03_17350 VT84_10420	VT84_10430	VT84_18690	VT84_16420 VN12_07355	VN12_07360	VN12_07625 VT85_03805	VT85_03560	VT85_09985	VT85_02695	VT85_09415	VT85_03555	VT85_09410 ELAC_0528	ELAC_0529 PPspC_01239 OMAG_001130 AMJ78_05220	AMJ78_05715	AMJ78_01880 AMS24_00700 AMJ95_12040	AMJ95_07885 UZ16_OP3001001000	UZ16_OP3001000999	UZ16_OP3001002610	UZ16_OP3001002609	UZ16_OP3001002611	UZ16_OP3001000998 PCbaG_00432 CT_806 CPn0957 TC_RS00975 CAB_RS04005 CCA_RS04065 PC_RS06345	PC_RS06350 OTER_RS23355	OTER_RS23360	OTER_RS12010	OTER_RS12815	OTER_RS04925 AMUC_RS03160	AMUC_RS07015 MINF_RS08350 PSTA_RS08270	PSTA_RS01775 CAKA_RS15675	CAKA_RS04770 PLIM_RS12780	PLIM_RS01225	PLIM_RS12775 WCW_RS01915 ISOP_RS16030	ISOP_RS01800	ISOP_RS12540	ISOP_RS18085	ISOP_RS18090 PLABR_RS09865	PLABR_RS09870 CPSIT_RS04035 G5S_RS00350 PUV_RS01145 SNE_RS09485 PSMK_RS04660	PSMK_RS02270	PSMK_RS02345 SINAC_RS17335	SINAC_RS03020	SINAC_RS06425	SINAC_RS04005	SINAC_RS24480	SINAC_RS01245	SINAC_RS04035	SINAC_RS27280	SINAC_RS27285 LNTAR_RS21590 VSP_RS36995	VSP_RS25300 PAH_RS03195 H359_RS04200 M787_RS02605 TY21_RS09890 TY19_RS03900	TY19_RS03905 AOM43_RS11305 TU23_RS06630 CSEC_RS06920 BN1093_RS08255 Q499_RS04440 RT28_RS02810 OPIT5_RS04285
OG0000106 BN1013_00284 VT03_11480	VT03_32530	VT03_14625 VT84_29990	VT84_08300	VT84_05375	VT84_23775	VT84_03675	VT84_26155 VN12_12345	VN12_13520	VN12_22975	VN12_17700 VT85_01245	VT85_16410	VT85_06665	VT85_08100	VT85_07290 ELAC_1524 PPspC_02298 OMAG_002715	OMAG_002710 AMJ78_03710 AMS24_02135 AMJ95_01460	AMJ95_01455 UZ16_OP3001002881	UZ16_OP3001001794	UZ16_OP3001001793	UZ16_OP3001000550 PCbaG_01674 PLbaL_02247 PVbaL_03333	PVbaL_00151	PVbaL_03145	PVbaL_01158 CT_615 CPn0756 TC_RS04595 CAB_RS04985 CCA_RS05045 PC_RS00870 CF_RS00060 OTER_RS17050	OTER_RS22255 AMUC_RS08685 MINF_RS01010	MINF_RS06835 PSTA_RS11855	PSTA_RS13250	PSTA_RS17585	PSTA_RS10575 CAKA_RS10025	CAKA_RS07505 PLIM_RS01095	PLIM_RS04660	PLIM_RS08395 WCW_RS09365 ISOP_RS16215	ISOP_RS16450	ISOP_RS19070	ISOP_RS10205	ISOP_RS09760 PLABR_RS00795	PLABR_RS03200	PLABR_RS17325 CPSIT_RS05010 G5S_RS01285 PUV_RS11440 SNE_RS11835 PSMK_RS04055 SINAC_RS11005	SINAC_RS07010	SINAC_RS18775	SINAC_RS07660	SINAC_RS36940	SINAC_RS10555 LNTAR_RS11115	LNTAR_RS14360	LNTAR_RS22440	LNTAR_RS25410	LNTAR_RS22650 VSP_RS23565	VSP_RS00610 PAH_RS07125 H359_RS00080 M787_RS03575 TY21_RS00745 TY19_RS03765 AOM43_RS06410 TU23_RS03595 CSEC_RS07390 BN1093_RS06435 Q499_RS03340 RT28_RS03770 OPIT5_RS07045	OPIT5_RS26690 L21SP4_RS11510 IMCC26134_RS09015 AMD24_RS02160 DB41_RS09070 DB44_RS00940 DB42_RS02130 MFUMSOLV_RS04255	MFUMSOLV_RS02810 PNK_RS00875 RhT_00054
OG0000107 BN1013_01709 VT03_23435	VT03_23655 VT84_22700 VN12_11295	VN12_01390 VT85_00155	VT85_06550	VT85_12875 ELAC_2084	ELAC_2085 PPspC_01112	PPspC_01119 AMS24_05410 UZ16_OP3001001191	UZ16_OP3001001529	UZ16_OP3001001016	UZ16_OP3001000114	UZ16_OP3001000113	UZ16_OP3001001415	UZ16_OP3001001742	UZ16_OP3001001743 PCbaG_00542 PLbaL_01816 PVbaL_01011	PVbaL_03741	PVbaL_00548	PVbaL_02197 PVbaL23_02051	PVbaL23_02086	PVbaL23_02597 PC_RS08215 OTER_RS13225	OTER_RS20690	OTER_RS08465	OTER_RS07025	OTER_RS14655 AMUC_RS00985	AMUC_RS11955 MINF_RS09375 PSTA_RS13710	PSTA_RS02945 CAKA_RS01835	CAKA_RS04040	CAKA_RS04190 PLIM_RS17740 WCW_RS00795 ISOP_RS06540	ISOP_RS07255	ISOP_RS17420 PLABR_RS18890	PLABR_RS16610	PLABR_RS25235	PLABR_RS11605	PLABR_RS21210 PUV_RS09470 SNE_RS03475	SNE_RS08490	SNE_RS08975 PSMK_RS10360	PSMK_RS17135	PSMK_RS05485	PSMK_RS12620 SINAC_RS29415	SINAC_RS13990	SINAC_RS36090 LNTAR_RS09635	LNTAR_RS05455	LNTAR_RS23110	LNTAR_RS05415	LNTAR_RS16540	LNTAR_RS16585	LNTAR_RS23060 VSP_RS01340	VSP_RS35435 PAH_RS00780 TY21_RS05840 TY19_RS03600 AOM43_RS05540 TU23_RS07110 CSEC_RS05455 BN1093_RS10075	BN1093_RS10085	BN1093_RS05535 OPIT5_RS24500	OPIT5_RS22370
OG0000108 VT03_01400	VT03_15005	VT03_11000 VT84_06510	VT84_07560 VN12_24685	VN12_05445	VN12_11630	VN12_08725	VN12_11135	VN12_24315	VN12_24750	VN12_00180	VN12_06285	VN12_10655	VN12_08730	VN12_03980	VN12_19485 VT85_26520 PPspC_00779 PLbaL_00807 PVbaL23_01817 PSTA_RS16895	PSTA_RS05610 PUV_RS10975	PUV_RS13170 SNE_RS00190 SINAC_RS22215	SINAC_RS05800	SINAC_RS10035	SINAC_RS28575	SINAC_RS38235	SINAC_RS16975	SINAC_RS05785	SINAC_RS05795	SINAC_RS30905	SINAC_RS30910	SINAC_RS32840	SINAC_RS28440	SINAC_RS33465	SINAC_RS33455	SINAC_RS09725	SINAC_RS33450	SINAC_RS32830	SINAC_RS32825	SINAC_RS16980	SINAC_RS16990	SINAC_RS36340	SINAC_RS30920 LNTAR_RS01510	LNTAR_RS00745	LNTAR_RS20685	LNTAR_RS20680	LNTAR_RS17010	LNTAR_RS02385	LNTAR_RS00880	LNTAR_RS00870	LNTAR_RS20495	LNTAR_RS02325	LNTAR_RS06175	LNTAR_RS23895
OG0000109 BN1013_01836	BN1013_00563 VT03_18780	VT03_00005 VT84_00005	VT84_37970 VN12_00005	VN12_02685 VT85_00005 ELAC_1762	ELAC_1928 PPspC_00120	PPspC_01393 OMAG_001626 AMJ78_05630	AMJ78_01600	AMJ78_00395 AMS24_03090	AMS24_05120 AMJ95_13080	AMJ95_03650 UZ16_OP3001003247 PCbaG_00768	PCbaG_01355 PLbaL_01293 PVbaL_00818 CT_275	CT_250 CPn0309	CPn0424 TC_RS02645	TC_RS02775 CAB_RS02385	CAB_RS01860 CCA_RS01855	CCA_RS02380 PC_RS05215	PC_RS01485 CF_RS03230	CF_RS02710 OTER_RS00005 AMUC_RS00020 MINF_RS00005 PSTA_RS23510	PSTA_RS05145 CAKA_RS00005 PLIM_RS17540	PLIM_RS22070 WCW_RS01320	WCW_RS04875 ISOP_RS18335	ISOP_RS00005 PLABR_RS24180	PLABR_RS11295 CPSIT_RS01845	CPSIT_RS02370 G5S_RS03645	G5S_RS03140 PUV_RS05870	PUV_RS10580 SNE_RS07445	SNE_RS02905 PSMK_RS02675	PSMK_RS15785 SINAC_RS00650	SINAC_RS00005 LNTAR_RS16410 VSP_RS36500 PAH_RS10660	PAH_RS04980 H359_RS03470	H359_RS02475 M787_RS01185	M787_RS00685 TY21_RS11610	TY21_RS01845 TY19_RS01580	TY19_RS10155 AOM43_RS03180	AOM43_RS06810 TU23_RS01945	TU23_RS09865 CSEC_RS06305	CSEC_RS09500 BN1093_RS09530	BN1093_RS07745 Q499_RS01395	Q499_RS01530 RT28_RS01325	RT28_RS00825 OPIT5_RS07390	OPIT5_RS27665	OPIT5_RS20330	OPIT5_RS00005 L21SP4_RS00005 IMCC26134_RS00005 DB41_RS00580	DB41_RS04415 DB44_RS06360 DB42_RS00410	DB42_RS06705 MFUMSOLV_RS01465 PNK_RS03950	PNK_RS02180 RhT_00314	RhT_00709
OG0000110 BN1013_01898 VT03_08090	VT03_04925 VT84_07750 VN12_20940 VT85_16205	VT85_01795	VT85_18460	VT85_05195 ELAC_0814 PPspC_01617 OMAG_001842	OMAG_002712 AMJ78_01350	AMJ78_00160 AMS24_03560 AMJ95_09880	AMJ95_04220	AMJ95_12380 UZ16_OP3001003345 PCbaG_00844 PLbaL_01134	PLbaL_01394 PVbaL_02830	PVbaL_03038 PVbaL23_02590	PVbaL23_01040 CT_205	CT_207 CPn0160	CPn0208 TC_RS02400	TC_RS02390 CAB_RS02990	CAB_RS03000 CCA_RS03075	CCA_RS03065 PC_RS04245 CF_RS02005	CF_RS01995 OTER_RS07095	OTER_RS00755 AMUC_RS01180	AMUC_RS07935	AMUC_RS08925 MINF_RS09350 PSTA_RS21630	PSTA_RS12190	PSTA_RS01665 CAKA_RS11485	CAKA_RS06685 PLIM_RS00320	PLIM_RS13430	PLIM_RS13780 WCW_RS05235 ISOP_RS17090	ISOP_RS05715	ISOP_RS17220	ISOP_RS15840	ISOP_RS13885 PLABR_RS11730	PLABR_RS02375 CPSIT_RS03015	CPSIT_RS03025 G5S_RS04295	G5S_RS04285 PUV_RS06445 SNE_RS05200 PSMK_RS15250 SINAC_RS07975	SINAC_RS34665	SINAC_RS18535 LNTAR_RS06210	LNTAR_RS04455 VSP_RS22295	VSP_RS13855	VSP_RS14715 PAH_RS04415 H359_RS03080	H359_RS03090 M787_RS01710	M787_RS01720 TY21_RS12755 TY19_RS09865 AOM43_RS02620 TU23_RS02280 CSEC_RS03985 BN1093_RS11605 Q499_RS01135	Q499_RS01145 RT28_RS01855	RT28_RS01845 OPIT5_RS05760	OPIT5_RS02475 L21SP4_RS00635	L21SP4_RS06215	L21SP4_RS08560 IMCC26134_RS11620	IMCC26134_RS14495 AMD24_RS00685 DB41_RS03850 DB44_RS04500 DB42_RS07305 MFUMSOLV_RS00300 PNK_RS06120 RhT_00786
OG0000111 VT03_17395 VN12_16285 PCbaG_00343	PCbaG_01321	PCbaG_00874 PLbaL_00635	PLbaL_01717	PLbaL_00354 OTER_RS05695	OTER_RS00415	OTER_RS08775	OTER_RS08755	OTER_RS01325	OTER_RS13860	OTER_RS17855	OTER_RS06375 CAKA_RS10725 SNE_RS00950	SNE_RS07620 PSMK_RS03080	PSMK_RS08025 VSP_RS11415	VSP_RS10130	VSP_RS30050	VSP_RS36575	VSP_RS00925	VSP_RS05980	VSP_RS23400	VSP_RS14005	VSP_RS05250	VSP_RS06255	VSP_RS08330	VSP_RS19810	VSP_RS00555	VSP_RS23055	VSP_RS01275	VSP_RS19785	VSP_RS21360	VSP_RS12445	VSP_RS11410	VSP_RS11405	VSP_RS22220	VSP_RS30930	VSP_RS01835	VSP_RS02840 OPIT5_RS24480	OPIT5_RS09490	OPIT5_RS08330	OPIT5_RS10345	OPIT5_RS22235	OPIT5_RS15855	OPIT5_RS29885	OPIT5_RS09795	OPIT5_RS07000	OPIT5_RS12930	OPIT5_RS06225	OPIT5_RS16130	OPIT5_RS07020	OPIT5_RS12590
OG0000112 BN1013_01199	BN1013_00518 VT03_17790	VT03_09620 VT84_04490 VN12_14015	VN12_01640	VN12_09240 VT85_24535	VT85_02165	VT85_24540 ELAC_1807	ELAC_1698	ELAC_1131 PPspC_00604	PPspC_01703 OMAG_000488	OMAG_000513	OMAG_002599	OMAG_002343	OMAG_000394	OMAG_001147	OMAG_002276 AMJ78_06245	AMJ78_04015 AMJ95_08275	AMJ95_02240	AMJ95_00255	AMJ95_00995 UZ16_OP3001001556	UZ16_OP3001000324 PVbaL_02146	PVbaL_01639	PVbaL_00399 PVbaL23_00131	PVbaL23_01048 PC_RS01180 OTER_RS04645	OTER_RS15875 AMUC_RS10075	AMUC_RS07060 MINF_RS07835 PSTA_RS24715	PSTA_RS18745	PSTA_RS20085 CAKA_RS16015	CAKA_RS11055	CAKA_RS05565	CAKA_RS14855	CAKA_RS14300	CAKA_RS07460 PLIM_RS16980 WCW_RS09730	WCW_RS09710	WCW_RS09225 PLABR_RS03150	PLABR_RS06640	PLABR_RS09725	PLABR_RS23300 PUV_RS13175 SNE_RS12465	SNE_RS10560	SNE_RS08445	SNE_RS02480	SNE_RS03930 PSMK_RS05955	PSMK_RS00260	PSMK_RS10555	PSMK_RS16025	PSMK_RS05015 SINAC_RS34175	SINAC_RS32575 LNTAR_RS17020	LNTAR_RS03775	LNTAR_RS07705	LNTAR_RS22810
OG0000113 BN1013_01105	BN1013_00360 VT03_09560 VT84_35295	VT84_29395 VN12_26985	VN12_18470 VT85_23290	VT85_07430 ELAC_0194	ELAC_0732 PPspC_01089	PPspC_00670 OMAG_000070 AMJ78_09955	AMJ78_03610 AMS24_01370 AMJ95_08135	AMJ95_06500 UZ16_OP3001002528	UZ16_OP3001000190 PCbaG_00014 PLbaL_01065 PVbaL_03605 CT_628 CPn0748 TC_RS04665 CAB_RS05025 CCA_RS05085 PC_RS09575	PC_RS08120 CF_RS00020 OTER_RS03200	OTER_RS02860	OTER_RS19310 AMUC_RS06775	AMUC_RS08535 MINF_RS04120	MINF_RS01775 PSTA_RS19545	PSTA_RS15435 CAKA_RS10120	CAKA_RS05475 PLIM_RS00750	PLIM_RS12575 WCW_RS05640	WCW_RS00050 ISOP_RS08370	ISOP_RS09605	ISOP_RS01460 PLABR_RS13115 CPSIT_RS05050 G5S_RS01325 PUV_RS00025	PUV_RS08990 SNE_RS05095	SNE_RS00985 PSMK_RS13275	PSMK_RS10545 SINAC_RS13065	SINAC_RS36495 LNTAR_RS19555	LNTAR_RS09905 VSP_RS30960	VSP_RS14685 PAH_RS03855	PAH_RS01270 H359_RS00240 M787_RS03615 TY21_RS05105	TY21_RS05915	TY21_RS04870 TY19_RS07100	TY19_RS02615 AOM43_RS12395	AOM43_RS05065 TU23_RS05470	TU23_RS03135 CSEC_RS11105	CSEC_RS08100 BN1093_RS10215	BN1093_RS05555 Q499_RS03405 RT28_RS03810 OPIT5_RS02525	OPIT5_RS12420 L21SP4_RS10640	L21SP4_RS02710 IMCC26134_RS00985	IMCC26134_RS04005 AMD24_RS00560	AMD24_RS04215 DB41_RS09180	DB41_RS05450 DB44_RS09740	DB44_RS05745 DB42_RS02045	DB42_RS05695 MFUMSOLV_RS03605	MFUMSOLV_RS07865 PNK_RS04640	PNK_RS00015 RhT_00005	RhT_00592
OG0000114 BN1013_01646 VT03_19280	VT03_00455	VT03_09645	VT03_19100	VT03_31550 VT84_10995	VT84_37865 VN12_25620	VN12_01630	VN12_20975	VN12_02440	VN12_17695 VT85_03015	VT85_19075	VT85_02340	VT85_02370	VT85_07255	VT85_18820	VT85_19585 ELAC_1219 PPspC_00307 UZ16_OP3001002551	UZ16_OP3001000205 PCbaG_00223 PLbaL_01137 PVbaL_01911	PVbaL_02699	PVbaL_02832 PC_RS02235 OTER_RS24110	OTER_RS17655	OTER_RS09225 AMUC_RS04245 MINF_RS06015	MINF_RS05895	MINF_RS10560 PSTA_RS00030	PSTA_RS23380	PSTA_RS24320 CAKA_RS10530	CAKA_RS16315 PLIM_RS08245	PLIM_RS22610	PLIM_RS22760	PLIM_RS16835 WCW_RS06960 ISOP_RS21240	ISOP_RS04415	ISOP_RS20475	ISOP_RS20665 PLABR_RS24900	PLABR_RS25440	PLABR_RS02995	PLABR_RS02580 PUV_RS01415	PUV_RS08180 SNE_RS12105	SNE_RS10430	SNE_RS10425 PSMK_RS16835	PSMK_RS15255 SINAC_RS06515	SINAC_RS13240	SINAC_RS02135	SINAC_RS26370	SINAC_RS25000	SINAC_RS27970 LNTAR_RS02820	LNTAR_RS09735	LNTAR_RS10820	LNTAR_RS26180 VSP_RS24110	VSP_RS25285 PAH_RS02935	PAH_RS05645 TY21_RS07135	TY21_RS09545 TY19_RS00935 AOM43_RS11035 TU23_RS03700
OG0000115 VT03_31805	VT03_18275	VT03_29135	VT03_14155	VT03_31220 VT84_35215	VT84_23085	VT84_08560	VT84_32090	VT84_05175	VT84_38705 VN12_14255	VN12_03665	VN12_14985	VN12_20170 VT85_10110	VT85_16530	VT85_24440 UZ16_OP3001000181	UZ16_OP3001002366 OTER_RS01800 AMUC_RS08120 PSTA_RS01570	PSTA_RS22440 CAKA_RS03495	CAKA_RS15470 PLIM_RS05075 PLABR_RS16485 SINAC_RS15810	SINAC_RS17785	SINAC_RS04405	SINAC_RS34555	SINAC_RS27735	SINAC_RS29885	SINAC_RS07930	SINAC_RS23335	SINAC_RS14480	SINAC_RS19745 LNTAR_RS13980	LNTAR_RS14165	LNTAR_RS20080	LNTAR_RS01080	LNTAR_RS06685	LNTAR_RS04020	LNTAR_RS20605	LNTAR_RS13955	LNTAR_RS19280	LNTAR_RS14810	LNTAR_RS07225	LNTAR_RS08880	LNTAR_RS16465	LNTAR_RS01235	LNTAR_RS01710	LNTAR_RS06945	LNTAR_RS02205	LNTAR_RS17765	LNTAR_RS06180	LNTAR_RS00250	LNTAR_RS06400	LNTAR_RS13615	LNTAR_RS09415	LNTAR_RS02595
OG0000116 BN1013_00298	BN1013_00300 VT03_26375	VT03_00135 VN12_27035	VN12_27030 VT85_08770	VT85_08755 ELAC_0028	ELAC_0030 PPspC_02283	PPspC_02281 AMS24_00165	AMS24_00175 PCbaG_01554	PCbaG_01552 CT_686	CT_684 CPn0692	CPn0690 TC_RS00300	TC_RS00310 CAB_RS00290	CAB_RS00280 CCA_RS00295	CCA_RS00285 PC_RS00925	PC_RS00935 CF_RS04795	CF_RS04785 OTER_RS21055	OTER_RS21060 AMUC_RS02685	AMUC_RS02680 MINF_RS10800	MINF_RS10795 PSTA_RS22355	PSTA_RS22350 CAKA_RS05935	CAKA_RS05940 PLIM_RS12310	PLIM_RS12315 WCW_RS00390	WCW_RS00400 ISOP_RS17185 PLABR_RS16830	PLABR_RS16825 CPSIT_RS00290	CPSIT_RS00280 G5S_RS01620	G5S_RS01630 PUV_RS02240	PUV_RS02230 SNE_RS01915	SNE_RS01905 PSMK_RS01515	PSMK_RS01525 SINAC_RS25950	SINAC_RS25955 LNTAR_RS04265	LNTAR_RS04255 VSP_RS34010	VSP_RS05460 PAH_RS11675	PAH_RS11665 H359_RS00575	H359_RS00565 M787_RS03915	M787_RS03905 TY21_RS04055	TY21_RS04065 TY19_RS05040	TY19_RS05050 AOM43_RS10230	AOM43_RS10220 TU23_RS09790	TU23_RS09780 CSEC_RS08835	CSEC_RS08845 BN1093_RS06525	BN1093_RS06515 Q499_RS03755 RT28_RS04100	RT28_RS04110 OPIT5_RS24245	OPIT5_RS24240 L21SP4_RS01510 IMCC26134_RS11130	IMCC26134_RS11125 AMD24_RS02810	AMD24_RS02815 DB41_RS09665	DB41_RS09655 DB44_RS01035	DB44_RS01025 DB42_RS01545	DB42_RS01535 MFUMSOLV_RS01510	MFUMSOLV_RS01505 PNK_RS00950	PNK_RS00960 RhT_00146
OG0000117 BN1013_00004	BN1013_00884 VT03_25985 VT84_34490 VN12_12195 VT85_12830 ELAC_1696	ELAC_1064 PPspC_00606	PPspC_00996 OMAG_001136	OMAG_000885 AMJ78_07645 AMS24_05035	AMS24_01590 AMJ95_12905	AMJ95_11230 UZ16_OP3001001449	UZ16_OP3001001459 PCbaG_00460	PCbaG_00107 PLbaL_00439 CT_496	CT_797 CPn0947	CPn0615 TC_RS03970	TC_RS00920 CAB_RS00665	CAB_RS04060 CCA_RS04120	CCA_RS00665 PC_RS01175	PC_RS07655 CF_RS00975	CF_RS04410 OTER_RS18390	OTER_RS07485	OTER_RS23855 AMUC_RS00070 MINF_RS00790	MINF_RS09775 PSTA_RS15610 CAKA_RS05815 PLIM_RS07980 WCW_RS03910	WCW_RS08120 ISOP_RS05040 PLABR_RS17240 CPSIT_RS04090	CPSIT_RS00660 G5S_RS01995	G5S_RS00405 PUV_RS08865	PUV_RS01640 SNE_RS11205	SNE_RS09300 PSMK_RS09995 SINAC_RS29040 LNTAR_RS03250 VSP_RS26340	VSP_RS36810 PAH_RS01650	PAH_RS01395 H359_RS04260	H359_RS00940 M787_RS02660	M787_RS04280 TY21_RS07690	TY21_RS09760 TY19_RS08440	TY19_RS05770 AOM43_RS04940	AOM43_RS10830 TU23_RS07265	TU23_RS00430 CSEC_RS05215	CSEC_RS09875 BN1093_RS06860	BN1093_RS03300 Q499_RS04385	Q499_RS02675 RT28_RS04475	RT28_RS02865 OPIT5_RS18585 L21SP4_RS10390	L21SP4_RS10170 IMCC26134_RS05605 AMD24_RS03440	AMD24_RS00030 DB41_RS00905	DB41_RS06855 DB44_RS01270	DB44_RS05260 DB42_RS04275	DB42_RS00155 MFUMSOLV_RS02215	MFUMSOLV_RS02525 PNK_RS07850	PNK_RS01295 RhT_01043	RhT_01509
OG0000118 BN1013_01601	BN1013_01603	BN1013_01602	BN1013_01604	BN1013_00736	BN1013_00738	BN1013_00737	BN1013_00740	BN1013_00739	BN1013_01611 ELAC_1355	ELAC_0344	ELAC_0341 PPspC_00175	PPspC_00176	PPspC_00179	PPspC_00180	PPspC_00178 AMS24_02215	AMS24_02180	AMS24_02190 PCbaG_00285 PC_RS03550 WCW_RS06590	WCW_RS04555	WCW_RS04560	WCW_RS08800	WCW_RS08795 PUV_RS09670	PUV_RS13210	PUV_RS09665	PUV_RS09655 SNE_RS11035	SNE_RS11040	SNE_RS11045	SNE_RS01035	SNE_RS01020	SNE_RS11925	SNE_RS11920	SNE_RS11915 PAH_RS09715	PAH_RS09710	PAH_RS08725	PAH_RS08730 TY21_RS11045	TY21_RS11255	TY21_RS01050	TY21_RS01045	TY21_RS10320	TY21_RS10330	TY21_RS11245	TY21_RS11240 TY19_RS10935	TY19_RS10355	TY19_RS06630 AOM43_RS08165	AOM43_RS08155	AOM43_RS08160	AOM43_RS08150	AOM43_RS08130	AOM43_RS08145 TU23_RS06010	TU23_RS06300
OG0000119 BN1013_01752	BN1013_00184 VT03_04375 VT84_07960 VN12_16975 VT85_02935	VT85_18720 ELAC_1942	ELAC_0337 PPspC_00765	PPspC_01457 OMAG_002499 AMJ78_01370	AMJ78_00185 AMS24_04550	AMS24_05450 AMJ95_09905	AMJ95_04195 UZ16_OP3001002606 PCbaG_00527	PCbaG_01419 PLbaL_02155 PVbaL_03339	PVbaL_00076 CT_122	CT_752 CPn0184	CPn0895 TC_RS00700	TC_RS01980 CAB_RS04305	CAB_RS02790 CCA_RS02790	CCA_RS04360 PC_RS03690	PC_RS07335 CF_RS00740	CF_RS02310 OTER_RS13040 AMUC_RS04730 MINF_RS02940 PSTA_RS11795 CAKA_RS12910 PLIM_RS09835 WCW_RS04195	WCW_RS01090 ISOP_RS01380	ISOP_RS15225 PLABR_RS03450 CPSIT_RS04330	CPSIT_RS02775 G5S_RS04180	G5S_RS00635 PUV_RS09095	PUV_RS12350 SNE_RS08955	SNE_RS02540 PSMK_RS10335 SINAC_RS08455	SINAC_RS30365 LNTAR_RS05120	LNTAR_RS20510 VSP_RS23910 PAH_RS01170	PAH_RS10240 H359_RS04490	H359_RS02980 M787_RS01565	M787_RS02900 TY21_RS06590	TY21_RS10685 TY19_RS10540	TY19_RS05415 AOM43_RS05165	AOM43_RS07385 TU23_RS00980	TU23_RS00135 CSEC_RS06225	CSEC_RS00335 BN1093_RS00735	BN1093_RS12005 Q499_RS00670	Q499_RS04160 RT28_RS03105	RT28_RS01705 OPIT5_RS16715 L21SP4_RS02405 IMCC26134_RS01920 AMD24_RS00400 DB41_RS07720	DB41_RS02430 DB44_RS04050	DB44_RS08470 DB42_RS03390	DB42_RS08670 MFUMSOLV_RS08680 PNK_RS10320	PNK_RS06720 RhT_00977	RhT_00260
OG0000120 BN1013_01647	BN1013_00897 VT84_12300	VT84_12320	VT84_12315	VT84_14525	VT84_03110	VT84_29035 VT85_14570	VT85_25700 ELAC_1218	ELAC_1054 PPspC_00306	PPspC_00982 OMAG_001938	OMAG_000424 AMJ78_01340	AMJ78_00150	AMJ78_07560	AMJ78_06620 AMS24_04700	AMS24_05085 AMJ95_05070	AMJ95_13365	AMJ95_09870	AMJ95_04430	AMJ95_04230	AMJ95_03430 UZ16_OP3001003281	UZ16_OP3001002996 PCbaG_00222	PCbaG_00474	PCbaG_00903 PLbaL_01142	PLbaL_00267	PLbaL_02065	PLbaL_00490	PLbaL_01452 PVbaL_00959	PVbaL_02912 PVbaL23_00337 PC_RS02240 OTER_RS00120	OTER_RS20055	OTER_RS20050 AMUC_RS02290	AMUC_RS08505 MINF_RS04310	MINF_RS03535 CAKA_RS09725 PLIM_RS02940 WCW_RS03960	WCW_RS06955 ISOP_RS09435 PLABR_RS08015 PUV_RS06410	PUV_RS01410 SNE_RS10530	SNE_RS09235	SNE_RS10435 PSMK_RS01080	PSMK_RS12150 SINAC_RS30525	SINAC_RS23475	SINAC_RS02635 LNTAR_RS16000	LNTAR_RS09060 VSP_RS02605 PAH_RS04455	PAH_RS02940 TY21_RS07130	TY21_RS09815 TY19_RS08495	TY19_RS00940 AOM43_RS11040	AOM43_RS02655 TU23_RS07200	TU23_RS01310 CSEC_RS05165	CSEC_RS03445 BN1093_RS01655	BN1093_RS03370 OPIT5_RS17040 L21SP4_RS06315	L21SP4_RS03820 IMCC26134_RS03850 AMD24_RS02315	AMD24_RS00485 DB41_RS06800	DB41_RS02325 DB44_RS02430
OG0000121 BN1013_00046	BN1013_00263 VT03_04745 VT84_16740 VN12_13290 VT85_13565 ELAC_0070	ELAC_1818 PPspC_01926	PPspC_01201 OMAG_000768 AMJ78_04105	AMJ78_08640	AMJ78_10260 AMS24_01555	AMS24_00665 AMJ95_04880	AMJ95_04620 UZ16_OP3001001464	UZ16_OP3001001465 PCbaG_00437	PCbaG_01631 PLbaL_01868 PVbaL_00711	PVbaL_02678 PVbaL23_01074 CT_704	CT_410 CPn0966	CPn0845 TC_RS00405	TC_RS03500 CAB_RS03910	CAB_RS04580 CCA_RS03975	CCA_RS04640 PC_RS00690	PC_RS06290 CF_RS00465	CF_RS01115 OTER_RS03535 AMUC_RS08740 MINF_RS09560 PSTA_RS10090 CAKA_RS03460 PLIM_RS09675 WCW_RS01985	WCW_RS08970 ISOP_RS06750 PLABR_RS16790 CPSIT_RS03935	CPSIT_RS04600 G5S_RS00900	G5S_RS00305 PUV_RS12805	PUV_RS01895 SNE_RS11315	SNE_RS09435 PSMK_RS14210 SINAC_RS29100 LNTAR_RS25890	LNTAR_RS25010 VSP_RS18100 PAH_RS03565	PAH_RS02235 H359_RS04760	H359_RS04120 M787_RS03175	M787_RS02540 TY21_RS09005	TY21_RS09955 TY19_RS06795	TY19_RS08820 AOM43_RS12620	AOM43_RS10560 TU23_RS03485 CSEC_RS08660	CSEC_RS06855 BN1093_RS08330	BN1093_RS06175 Q499_RS02200	Q499_RS03855 RT28_RS03375 OPIT5_RS27120 L21SP4_RS07080	L21SP4_RS08000 IMCC26134_RS01420 AMD24_RS01575 DB41_RS00120	DB41_RS07590 DB44_RS00745	DB44_RS07425 DB42_RS03490	DB42_RS00765 MFUMSOLV_RS00565 PNK_RS02735	PNK_RS00620 RhT_01091	RhT_01606
OG0000122 BN1013_00796	BN1013_00571	BN1013_00218 ELAC_1460	ELAC_2035	ELAC_0628	ELAC_1821 PPspC_01929	PPspC_02310	PPspC_02311	PPspC_01823	PPspC_01764 PCbaG_01170	PCbaG_00035	PCbaG_00860	PCbaG_01562 CT_817	CT_818 CPn0969	CPn0970 TC_RS01030	TC_RS01035 CAB_RS03895 CCA_RS03960 PC_RS02820	PC_RS00830	PC_RS00825	PC_RS06275 CF_RS01135 WCW_RS02770	WCW_RS00325	WCW_RS02005	WCW_RS00905	WCW_RS00910 CPSIT_RS03920 G5S_RS00290 PUV_RS00355	PUV_RS00350	PUV_RS12210	PUV_RS01900	PUV_RS08050 SNE_RS07915	SNE_RS08140	SNE_RS11600	SNE_RS11615	SNE_RS09430 PAH_RS08265	PAH_RS08270	PAH_RS02240	PAH_RS00110	PAH_RS05515 H359_RS04105 M787_RS02525 TY21_RS02530	TY21_RS09975	TY21_RS12250	TY21_RS05300	TY21_RS05295 TY19_RS06780	TY19_RS03725	TY19_RS03720	TY19_RS03510 AOM43_RS12040	AOM43_RS10555	AOM43_RS04345	AOM43_RS12035	AOM43_RS07535 TU23_RS01275	TU23_RS10285	TU23_RS10290	TU23_RS06700 CSEC_RS05920	CSEC_RS07695
OG0000123 BN1013_00462 VT03_00565	VT03_01970 VT84_08765 VN12_11300	VN12_17990	VN12_21780 VT85_14190	VT85_12810	VT85_20125 ELAC_0075	ELAC_1069 PPspC_02734	PPspC_01000 OMAG_000726 AMJ78_01275 AMS24_05100 AMJ95_11195	AMJ95_07920 UZ16_OP3001002701	UZ16_OP3001000926 PCbaG_00442	PCbaG_00066 PVbaL_03265	PVbaL_03675 PVbaL23_00405 CT_608 CPn0772 TC_RS04560 CAB_RS04905 CCA_RS04965 PC_RS07675	PC_RS00170 CF_RS00140 OTER_RS21000 AMUC_RS03715	AMUC_RS05220 MINF_RS04070 PSTA_RS03740	PSTA_RS22415 CAKA_RS03320 PLIM_RS07115	PLIM_RS17785	PLIM_RS04455 WCW_RS08860 ISOP_RS10805	ISOP_RS05055	ISOP_RS15290 PLABR_RS13180	PLABR_RS04055	PLABR_RS12120 CPSIT_RS04930 G5S_RS01225 PUV_RS08890	PUV_RS12540 SNE_RS11470 PSMK_RS08015 SINAC_RS33505	SINAC_RS27435	SINAC_RS29055 LNTAR_RS09075	LNTAR_RS14595 VSP_RS28065	VSP_RS16345 PAH_RS01370	PAH_RS02675 H359_RS00155 M787_RS03495 TY21_RS09735	TY21_RS02105 TY19_RS08420	TY19_RS04080 AOM43_RS07200	AOM43_RS04965 TU23_RS09570	TU23_RS07290 CSEC_RS05245	CSEC_RS08630 BN1093_RS03270	BN1093_RS04900 Q499_RS03305 RT28_RS03695 OPIT5_RS12520	OPIT5_RS05335 L21SP4_RS11390 IMCC26134_RS08400 AMD24_RS00005	AMD24_RS03780 DB41_RS08835	DB41_RS06880 DB44_RS05280	DB44_RS00230 DB42_RS04250	DB42_RS02355 MFUMSOLV_RS07910 PNK_RS07880	PNK_RS11485 RhT_01638	RhT_01086
OG0000124 BN1013_02251	BN1013_00772 VT03_02680	VT03_18860 VT84_25240	VT84_10375	VT84_02480 VN12_07020	VN12_05145	VN12_07010	VN12_07055	VN12_10220 VT85_25995	VT85_17255	VT85_10620 PPspC_00187	PPspC_01322 OMAG_000786	OMAG_001173	OMAG_002693	OMAG_001827	OMAG_001823	OMAG_000244 AMJ78_01140	AMJ78_00860	AMJ78_06355 AMS24_02305 UZ16_OP3001001695	UZ16_OP3001001755	UZ16_OP3001001781 PLbaL_01946	PLbaL_00224	PLbaL_00257	PLbaL_00827 PC_RS02510 OTER_RS13940	OTER_RS20390	OTER_RS16535 AMUC_RS11165	AMUC_RS03485	AMUC_RS04000	AMUC_RS04140 PSTA_RS08905	PSTA_RS07040	PSTA_RS19390 CAKA_RS11795	CAKA_RS09875	CAKA_RS01105	CAKA_RS16110	CAKA_RS01885	CAKA_RS14015 PLIM_RS06480 WCW_RS00800 ISOP_RS01775	ISOP_RS17025	ISOP_RS21025 PLABR_RS08175	PLABR_RS21000	PLABR_RS02150 SNE_RS03610 PSMK_RS08330	PSMK_RS01955	PSMK_RS08955	PSMK_RS02365	PSMK_RS00340	PSMK_RS11570	PSMK_RS15995 SINAC_RS12210	SINAC_RS00740	SINAC_RS12100	SINAC_RS12080	SINAC_RS28060
OG0000125 BN1013_00882 VT03_07905	VT03_25510	VT03_26170 VT84_14935	VT84_15725	VT84_23230 VN12_10665	VN12_18085 VT85_18565	VT85_21965	VT85_04930	VT85_10610 ELAC_1068 PPspC_00999 UZ16_OP3001000777	UZ16_OP3001000778 PCbaG_00440 PLbaL_01340 PVbaL_01094	PVbaL_01548 PVbaL23_00771	PVbaL23_01904 CT_783	CT_780 CPn0933	CPn0926 TC_RS00860	TC_RS00845 CAB_RS04135	CAB_RS04150 CCA_RS04205	CCA_RS04190 PC_RS10075 CF_RS00910	CF_RS00895 OTER_RS01480	OTER_RS24430 AMUC_RS04615	AMUC_RS11695	AMUC_RS10980	AMUC_RS05540	AMUC_RS07950	AMUC_RS12150	AMUC_RS00140 MINF_RS01600 PSTA_RS15660	PSTA_RS24635 CAKA_RS09560 PLIM_RS12675	PLIM_RS11345	PLIM_RS08490	PLIM_RS10525	PLIM_RS10740 WCW_RS03890 ISOP_RS19105 PLABR_RS04095	PLABR_RS03300	PLABR_RS21890	PLABR_RS20200 CPSIT_RS04175	CPSIT_RS04160 G5S_RS00480	G5S_RS00465 PUV_RS08885 SNE_RS09405 PSMK_RS13340 SINAC_RS22615	SINAC_RS06955	SINAC_RS12530 LNTAR_RS25080	LNTAR_RS26265 VSP_RS06895	VSP_RS04955 PAH_RS01375 H359_RS04325	H359_RS04340 M787_RS02745	M787_RS02730 TY21_RS09740 TY19_RS08425 AOM43_RS04960 TU23_RS07285 CSEC_RS12655 BN1093_RS03280 Q499_RS04305	Q499_RS04325 RT28_RS02945	RT28_RS02930 OPIT5_RS06825	OPIT5_RS23800 AMD24_RS02340 DB41_RS06875 DB44_RS10330 DB42_RS04255 MFUMSOLV_RS03345 PNK_RS07870 RhT_00133	RhT_01089
OG0000126 BN1013_00133	BN1013_01724	BN1013_01547 VT03_28865	VT03_22355	VT03_07855	VT03_03515	VT03_03935 VT84_11825	VT84_18840	VT84_19875	VT84_25490 VN12_04790	VN12_17505 VT85_17630	VT85_14035	VT85_14030 ELAC_1106	ELAC_0358	ELAC_0562	ELAC_0728 PPspC_01308	PPspC_01695	PPspC_00146 AMJ95_06585 PVbaL_03117	PVbaL_03118	PVbaL_03120 PVbaL23_00552 PC_RS00455	PC_RS04415 OTER_RS23075	OTER_RS23190 AMUC_RS03865	AMUC_RS06850 PSTA_RS04070	PSTA_RS10375 CAKA_RS09825	CAKA_RS09830	CAKA_RS13905	CAKA_RS00510 PLIM_RS03990	PLIM_RS11855	PLIM_RS03910	PLIM_RS04005 WCW_RS01020 ISOP_RS21130 PLABR_RS01430 PUV_RS02935	PUV_RS07325	PUV_RS03865 PSMK_RS06850	PSMK_RS14390 SINAC_RS01860	SINAC_RS27905 LNTAR_RS21190	LNTAR_RS09100 VSP_RS01945	VSP_RS39230	VSP_RS10305	VSP_RS34985	VSP_RS08065 PAH_RS09250	PAH_RS06870	PAH_RS09420 TY21_RS08465	TY21_RS03850	TY21_RS13050 TY19_RS07740	TY19_RS00595 AOM43_RS00650	AOM43_RS01780	AOM43_RS09065 TU23_RS00370 CSEC_RS05000 BN1093_RS06670	BN1093_RS06015	BN1093_RS11355	BN1093_RS01195 OPIT5_RS28435	OPIT5_RS05855
OG0000127 VT03_20945	VT03_13110 VT84_23155 VN12_15055	VN12_13690 VT85_25495	VT85_12170 AMJ78_05540	AMJ78_02270	AMJ78_02260	AMJ78_02265	AMJ78_04655	AMJ78_07425	AMJ78_05550	AMJ78_05545	AMJ78_05595	AMJ78_05275 UZ16_OP3001001641	UZ16_OP3001001642	UZ16_OP3001002737	UZ16_OP3001002736	UZ16_OP3001000855 PVbaL_01257	PVbaL_00924	PVbaL_00237	PVbaL_02695	PVbaL_02861	PVbaL_00705	PVbaL_01524	PVbaL_00650 PVbaL23_00420	PVbaL23_01448	PVbaL23_00735	PVbaL23_01415	PVbaL23_01060	PVbaL23_00837	PVbaL23_02203 OTER_RS06855	OTER_RS16965	OTER_RS10375	OTER_RS05000	OTER_RS06500	OTER_RS17095	OTER_RS18250	OTER_RS14835	OTER_RS18295 AMUC_RS08860	AMUC_RS02950	AMUC_RS08890	AMUC_RS08895	AMUC_RS08885	AMUC_RS01655	AMUC_RS04440 CAKA_RS02930	CAKA_RS01080	CAKA_RS01755	CAKA_RS03670 PLABR_RS18870 PSMK_RS04690	PSMK_RS07750	PSMK_RS10155	PSMK_RS15195
OG0000128 BN1013_00591	BN1013_01067	BN1013_00513 VT03_11260	VT03_18440 VT84_05685 VN12_15135 VT85_03810 ELAC_2067	ELAC_1835	ELAC_1390 PPspC_02133	PPspC_02494	PPspC_00024 AMS24_02650 UZ16_OP3001000676	UZ16_OP3001001195 PCbaG_00866 PVbaL23_00357 CT_230	CT_401 CPn0289	CPn0528 TC_RS03455	TC_RS02545 CAB_RS02485	CAB_RS01135 CCA_RS02480	CCA_RS01135 PC_RS08560	PC_RS08305 CF_RS02610	CF_RS03950 OTER_RS01930 PSTA_RS03755 CAKA_RS08645 PLIM_RS11650 WCW_RS08330	WCW_RS02095	WCW_RS05815 ISOP_RS12365	ISOP_RS19240 PLABR_RS06915 CPSIT_RS02470	CPSIT_RS01130 G5S_RS03745	G5S_RS02445 PUV_RS09345	PUV_RS12670	PUV_RS12515 SNE_RS05515	SNE_RS02370	SNE_RS02350	SNE_RS11215 PSMK_RS01755 SINAC_RS08530	SINAC_RS08390 LNTAR_RS24480 VSP_RS32370 PAH_RS02770	PAH_RS00910	PAH_RS02645 H359_RS02580	H359_RS01390 M787_RS01285	M787_RS00065 TY21_RS03385	TY21_RS01380 TY19_RS07255	TY19_RS00130 AOM43_RS12735	AOM43_RS07225	AOM43_RS05415 TU23_RS06765	TU23_RS07695	TU23_RS09195 CSEC_RS08030	CSEC_RS06770	CSEC_RS05525 BN1093_RS03985	BN1093_RS09990 Q499_RS02155	Q499_RS01285 RT28_RS01425	RT28_RS00215 OPIT5_RS25180 DB41_RS07465	DB41_RS05695 DB44_RS08625	DB44_RS05935 DB42_RS03580	DB42_RS05455 PNK_RS10545	PNK_RS04415 RhT_00747	RhT_01059
OG0000129 BN1013_00793	BN1013_00776	BN1013_00716 VT03_09665 VT84_02385	VT84_31720 VN12_23735 VT85_18025	VT85_01230 ELAC_0622	ELAC_0895 PPspC_01773 OMAG_002147	OMAG_002092 AMJ78_00115	AMJ78_01295 AMS24_03515	AMS24_03745 AMJ95_09835	AMJ95_13410	AMJ95_04265 UZ16_OP3001001987 PCbaG_01128	PCbaG_01475 PLbaL_00780	PLbaL_01115 PVbaL_01512	PVbaL_00750 PVbaL23_02618	PVbaL23_01782 CT_385 CPn0488 TC_RS03370 CAB_RS01305 CCA_RS01305 PC_RS02790 CF_RS03780 OTER_RS00890 AMUC_RS01530 MINF_RS05395	MINF_RS03655 PSTA_RS02835 CAKA_RS09200	CAKA_RS05495 PLIM_RS15285 WCW_RS02735 ISOP_RS11330 PLABR_RS20250	PLABR_RS19210 CPSIT_RS01305 G5S_RS02625 PUV_RS04400	PUV_RS09685 SNE_RS07895 PSMK_RS09735 SINAC_RS31660	SINAC_RS02220 LNTAR_RS12650	LNTAR_RS15895 VSP_RS17260 PAH_RS02310	PAH_RS09730 H359_RS01560 M787_RS00235 TY21_RS12200 TY19_RS10945	TY19_RS03540 AOM43_RS01235	AOM43_RS08180 TU23_RS01255	TU23_RS10720	TU23_RS00920 CSEC_RS05960	CSEC_RS10750	CSEC_RS01630 BN1093_RS02140	BN1093_RS02545 Q499_RS02075 RT28_RS00390 OPIT5_RS15305	OPIT5_RS15780 L21SP4_RS05195	L21SP4_RS10885 IMCC26134_RS12925	IMCC26134_RS07860 AMD24_RS02250 DB41_RS06375 DB44_RS02675	DB44_RS03095 DB42_RS04800 MFUMSOLV_RS08170	MFUMSOLV_RS06425 PNK_RS08995	PNK_RS08600 RhT_00887	RhT_01353
OG0000130 BN1013_01334	BN1013_00999 PPspC_02466	PPspC_01693	PPspC_01562	PPspC_02745	PPspC_00980 AMS24_05005 PCbaG_00872	PCbaG_00491	PCbaG_00842	PCbaG_00292	PCbaG_00291 PC_RS03840 WCW_RS05570 PUV_RS04915	PUV_RS02210	PUV_RS03275 PAH_RS11445	PAH_RS11645	PAH_RS08015 TY21_RS01520	TY21_RS01525	TY21_RS01535	TY21_RS04775	TY21_RS02830	TY21_RS06185	TY21_RS06180	TY21_RS12470	TY21_RS12475	TY21_RS04670	TY21_RS04095	TY21_RS01880	TY21_RS12495	TY21_RS12490	TY21_RS12485	TY21_RS12480	TY21_RS12505	TY21_RS12500	TY21_RS04090	TY21_RS01530 AOM43_RS03680	AOM43_RS02370	AOM43_RS10250 TU23_RS03015 CSEC_RS05280	CSEC_RS05275	CSEC_RS05290	CSEC_RS05285	CSEC_RS07380	CSEC_RS03185	CSEC_RS03200	CSEC_RS03195	CSEC_RS09505	CSEC_RS04550	CSEC_RS06610	CSEC_RS06615	CSEC_RS09260 DB41_RS05850	DB41_RS05840	DB41_RS07960	DB41_RS07965
OG0000131 BN1013_01239	BN1013_01419 VT03_01210	VT03_10630	VT03_32330	VT03_21670	VT03_11545	VT03_02365	VT03_19965	VT03_30540	VT03_32260 VT84_15430	VT84_22165	VT84_08015	VT84_12980	VT84_21740	VT84_25685	VT84_30160 VN12_18250	VN12_05810	VN12_05685	VN12_08885	VN12_00685	VN12_00680 VT85_24010	VT85_04325	VT85_11780	VT85_15620	VT85_25805	VT85_22905 ELAC_0226 PPspC_02471 UZ16_OP3001003588	UZ16_OP3001000747	UZ16_OP3001000684 PVbaL_00720 PC_RS01400 OTER_RS07865	OTER_RS15045	OTER_RS22415	OTER_RS22370 AMUC_RS05670 MINF_RS09005	MINF_RS00430	MINF_RS02620 PSTA_RS22780 PLIM_RS08210	PLIM_RS03570 ISOP_RS13625 PLABR_RS18230	PLABR_RS15045 PUV_RS08585	PUV_RS11780 SNE_RS00260 PSMK_RS15480	PSMK_RS15510	PSMK_RS10820	PSMK_RS15620 SINAC_RS00805	SINAC_RS33130	SINAC_RS22440	SINAC_RS12400	SINAC_RS29200	SINAC_RS35425	SINAC_RS35950	SINAC_RS34830	SINAC_RS29215	SINAC_RS14440	SINAC_RS10300 LNTAR_RS08705	LNTAR_RS22530 VSP_RS21695 PAH_RS03505
OG0000132 BN1013_01391 VT03_26910	VT03_25575 VT84_14660	VT84_21350 VN12_14140	VN12_21520 VT85_04585 ELAC_0389	ELAC_1600 PPspC_00525 OMAG_000144	OMAG_000145 AMS24_00265 AMJ95_02510	AMJ95_14110 UZ16_OP3001001709	UZ16_OP3001000188 PCbaG_00248 CT_669	CT_717 CPn0707	CPn0858 TC_RS00475	TC_RS00205 CAB_RS00185	CAB_RS04510 CCA_RS00185	CCA_RS04570 PC_RS06720	PC_RS07975 CF_RS00535	CF_RS04890 OTER_RS04410	OTER_RS02115 AMUC_RS02775 MINF_RS10615	MINF_RS03760 PSTA_RS21735	PSTA_RS21385 CAKA_RS10480 PLIM_RS00890	PLIM_RS15905 WCW_RS05450	WCW_RS07790 ISOP_RS02950 PLABR_RS06005	PLABR_RS12375 CPSIT_RS00185	CPSIT_RS04530 G5S_RS00830	G5S_RS01520 PUV_RS02595	PUV_RS11005 SNE_RS10210 PSMK_RS14665	PSMK_RS10400 SINAC_RS33700	SINAC_RS09935 VSP_RS31715	VSP_RS01890 PAH_RS12010	PAH_RS06075 H359_RS04690	H359_RS00470 M787_RS03810	M787_RS03105 TY21_RS02170 TY19_RS04665	TY19_RS06960 AOM43_RS08705	AOM43_RS09970 TU23_RS04600	TU23_RS06145 CSEC_RS03295	CSEC_RS00510 BN1093_RS07240	BN1093_RS02960 Q499_RS03930	Q499_RS03655 RT28_RS04005	RT28_RS03305 OPIT5_RS23360	OPIT5_RS10720 IMCC26134_RS14140 AMD24_RS01505	AMD24_RS03680 DB41_RS09855 DB44_RS07955	DB44_RS05605 DB42_RS01195 MFUMSOLV_RS01710	MFUMSOLV_RS08050 PNK_RS08190	PNK_RS01680 RhT_01238
OG0000133 BN1013_01468	BN1013_00459 VT03_29700	VT03_29230 VT84_29780	VT84_05475	VT84_38300 VN12_18280	VN12_19115 VT85_20935	VT85_02885 ELAC_0078	ELAC_1101 PPspC_02738	PPspC_02087 OMAG_001514 AMJ78_02460	AMJ78_02470 AMS24_03965 AMJ95_13025	AMJ95_04135 UZ16_OP3001002615 PCbaG_00070	PCbaG_00693 PLbaL_00345 PVbaL23_01795 CT_111 CPn0135 TC_RS01925 CAB_RS03150 CCA_RS03230 PC_RS05680	PC_RS00155 CF_RS01860 OTER_RS10385 AMUC_RS07515 MINF_RS09575 PSTA_RS14885	PSTA_RS18365	PSTA_RS04690 CAKA_RS05255 PLIM_RS12990	PLIM_RS15040 WCW_RS06495	WCW_RS08875 ISOP_RS08400	ISOP_RS15155 PLABR_RS19955	PLABR_RS19985 CPSIT_RS03185 G5S_RS04410 PUV_RS00955	PUV_RS06170 SNE_RS11430	SNE_RS04365 PSMK_RS09515	PSMK_RS15350 SINAC_RS15105	SINAC_RS05095 LNTAR_RS13655 VSP_RS10150 PAH_RS03385	PAH_RS04695 H359_RS03205 M787_RS01815 TY21_RS08375	TY21_RS05430 TY19_RS04095	TY19_RS01135	TY19_RS08100 AOM43_RS11495	AOM43_RS02895 TU23_RS04335	TU23_RS09595 CSEC_RS04570	CSEC_RS08615 BN1093_RS08955	BN1093_RS04915 Q499_RS00615 RT28_RS02000 OPIT5_RS18655 L21SP4_RS06910 IMCC26134_RS02345 AMD24_RS00280 DB41_RS04615	DB41_RS08510 DB44_RS06870	DB44_RS00215 DB42_RS02675	DB42_RS06475 MFUMSOLV_RS02415 PNK_RS03375	PNK_RS11500 RhT_01635	RhT_01315
OG0000134 BN1013_00515 VT03_19000	VT03_07005 VT84_36385	VT84_28105	VT84_36370	VT84_18525	VT84_25785 VN12_18555 VT85_25765	VT85_19890	VT85_00920 ELAC_1393 PPspC_01137 OMAG_002572	OMAG_000427 AMJ78_09985	AMJ78_07575	AMJ78_06635 AMS24_02235 AMJ95_05085	AMJ95_11115	AMJ95_02010	AMJ95_05215	AMJ95_04445	AMJ95_06730 UZ16_OP3001000879	UZ16_OP3001001808 PCbaG_01441 PLbaL_01104	PLbaL_00840 PVbaL_01054	PVbaL_01767	PVbaL_01255 CT_399 CPn0526 TC_RS03445 CAB_RS01145 CCA_RS01145 PC_RS08545 CF_RS03940 OTER_RS00075	OTER_RS03165 AMUC_RS02865 MINF_RS02935 PSTA_RS03985	PSTA_RS03965	PSTA_RS04870	PSTA_RS02285	PSTA_RS10760	PSTA_RS11540 CAKA_RS01245	CAKA_RS11670 PLIM_RS01325	PLIM_RS19235 WCW_RS08320 ISOP_RS00730 PLABR_RS13625	PLABR_RS03410	PLABR_RS06885 CPSIT_RS01140 G5S_RS02455 PUV_RS00555 SNE_RS07145	SNE_RS02395 PSMK_RS12330 SINAC_RS01645	SINAC_RS04890	SINAC_RS14295 LNTAR_RS04640	LNTAR_RS17590 VSP_RS17995 PAH_RS07620 H359_RS01400 M787_RS00075 TY21_RS07820 TY19_RS07240 AOM43_RS11845 TU23_RS09185 CSEC_RS08020 BN1093_RS03960 Q499_RS02145 RT28_RS00225 OPIT5_RS04555 L21SP4_RS01920	L21SP4_RS08495	L21SP4_RS00140 IMCC26134_RS01010 AMD24_RS00395 DB41_RS01025 DB44_RS08610 DB42_RS00015 MFUMSOLV_RS08685 PNK_RS10520 RhT_00238
OG0000135 BN1013_00954 VT03_25160	VT03_02225 VT84_21110 VN12_21415	VN12_17190	VN12_18450 VT85_09080	VT85_04720 ELAC_0472 PPspC_00409 OMAG_001511	OMAG_002852	OMAG_000533	OMAG_002840 AMJ78_05100	AMJ78_04485	AMJ78_05765	AMJ78_02480	AMJ78_10515	AMJ78_10015	AMJ78_07445	AMJ78_05315 AMS24_04060 AMJ95_09265	AMJ95_02090	AMJ95_03055 UZ16_OP3001001687	UZ16_OP3001001512 PCbaG_00149 PLbaL_00735	PLbaL_00400	PLbaL_01150 PVbaL_01868	PVbaL_01150	PVbaL_00180	PVbaL_01874 PVbaL23_01523	PVbaL23_01874 CT_547 CPn0668 TC_RS04245 CAB_RS00390 CCA_RS00390 PC_RS01910 CF_RS04685 OTER_RS18195 AMUC_RS03325	AMUC_RS02975 MINF_RS06985 PSTA_RS13720	PSTA_RS08570	PSTA_RS14170	PSTA_RS13755	PSTA_RS13750 CAKA_RS14665 PLIM_RS18435	PLIM_RS03865 WCW_RS07345 ISOP_RS21470	ISOP_RS07690 PLABR_RS06680	PLABR_RS03825 CPSIT_RS00385 G5S_RS01720 PUV_RS10405 SNE_RS10950 PSMK_RS12055 SINAC_RS28945	SINAC_RS33395	SINAC_RS22995 LNTAR_RS21425	LNTAR_RS04490 VSP_RS16880	VSP_RS14690 PAH_RS10485 H359_RS00665 M787_RS04010 TY19_RS06360 AOM43_RS07010 TU23_RS05735 CSEC_RS00980 BN1093_RS12660 Q499_RS02950 RT28_RS04205 OPIT5_RS02740 L21SP4_RS03785 IMCC26134_RS05640 AMD24_RS00790	AMD24_RS03960 DB44_RS02040	DB44_RS02045 MFUMSOLV_RS04130 PNK_RS09835 RhT_01451
OG0000136 BN1013_01312	BN1013_01266 VT03_04875	VT03_08920	VT03_30030 VT84_38155	VT84_21660 VN12_07430 VT85_15395	VT85_15150	VT85_25980 ELAC_1633 PPspC_01307	PPspC_01784	PPspC_02116	PPspC_02320 AMJ78_03525 AMS24_00060 PCbaG_01510	PCbaG_00853 CT_722 CPn0863 TC_RS00500 CAB_RS04485 CCA_RS04545 PC_RS00790	PC_RS08965 CF_RS00560 MINF_RS02640	MINF_RS05620 PSTA_RS24995	PSTA_RS06945	PSTA_RS20820 PLIM_RS05300	PLIM_RS22330	PLIM_RS04830 WCW_RS01425 ISOP_RS21035	ISOP_RS12890	ISOP_RS18790	ISOP_RS07100	ISOP_RS09270 PLABR_RS08080	PLABR_RS12135 CPSIT_RS04505 G5S_RS00805 PUV_RS08220	PUV_RS03215 SNE_RS02080	SNE_RS01810	SNE_RS05330 SINAC_RS15745	SINAC_RS07330 LNTAR_RS25610	LNTAR_RS00015 VSP_RS03065 PAH_RS05690	PAH_RS06590 H359_RS04665 M787_RS03080 TY21_RS04505 TY19_RS09000	TY19_RS09395	TY19_RS03685 AOM43_RS09350 TU23_RS09440	TU23_RS04900 CSEC_RS03790	CSEC_RS01615	CSEC_RS09230 BN1093_RS05830	BN1093_RS08040	BN1093_RS12770	BN1093_RS09095	BN1093_RS06340 Q499_RS03960 RT28_RS03280 OPIT5_RS29950	OPIT5_RS19560 DB41_RS01660 DB44_RS00860	DB44_RS09100 DB42_RS09420 MFUMSOLV_RS06130	MFUMSOLV_RS09295 PNK_RS00785	PNK_RS02440	PNK_RS00285	PNK_RS03515	PNK_RS07710 RhT_00770	RhT_00189	RhT_01700	RhT_00841	RhT_00264
OG0000137 BN1013_01651 VT03_09525	VT03_29645 VT84_06730	VT84_05485	VT84_30205 VN12_19105	VN12_18760 VT85_05105	VT85_10315	VT85_21545	VT85_20945	VT85_10480	VT85_14470 ELAC_1211 PPspC_00301 OMAG_000542	OMAG_000057 AMJ78_10695	AMJ78_10115 AMS24_04680 AMJ95_01340	AMJ95_06755	AMJ95_12545 UZ16_OP3001000312 PCbaG_00218 PLbaL_01269	PLbaL_00176 PVbaL_01070	PVbaL_02402 PVbaL23_02595 CT_341 CPn0032 TC_RS03140 CAB_RS01655 CCA_RS01635 PC_RS02275 CF_RS03425 OTER_RS08460	OTER_RS05765 AMUC_RS07825 MINF_RS04250	MINF_RS09915 PSTA_RS14895	PSTA_RS16855	PSTA_RS20720 CAKA_RS10215 PLIM_RS15030	PLIM_RS03540 WCW_RS06920 ISOP_RS08390	ISOP_RS11025	ISOP_RS21310 PLABR_RS10710	PLABR_RS19945 CPSIT_RS01640 G5S_RS02950 PUV_RS11495 SNE_RS10455 PSMK_RS14610	PSMK_RS09525 SINAC_RS15115	SINAC_RS37995	SINAC_RS17370	SINAC_RS31410	SINAC_RS00670 LNTAR_RS08270	LNTAR_RS01370 VSP_RS13220	VSP_RS38300 PAH_RS08355 H359_RS01905 M787_RS00500 TY21_RS01265 TY19_RS00975 AOM43_RS09660 TU23_RS01360	TU23_RS02655 CSEC_RS03485 BN1093_RS01690 Q499_RS01850 RT28_RS00640 OPIT5_RS24930	OPIT5_RS10745 L21SP4_RS10665 IMCC26134_RS00265	IMCC26134_RS00805 AMD24_RS00640 DB41_RS04950 DB44_RS02465 DB42_RS06175 MFUMSOLV_RS07725	MFUMSOLV_RS02115 PNK_RS09405 RhT_01380
OG0000138 BN1013_02333 VT03_27280	VT03_29190 VT84_04350	VT84_20555 VN12_19220	VN12_25605	VN12_17115 VT85_04655 ELAC_1910 PPspC_00141 OMAG_000455	OMAG_001504 AMS24_04165	AMS24_02575 UZ16_OP3001000511	UZ16_OP3001000079	UZ16_OP3001003425	UZ16_OP3001003446 PCbaG_00996 PLbaL_02122 PVbaL_03211 PVbaL23_01891 CT_052	CT_746 CPn0889	CPn0380 TC_RS00650	TC_RS01615 CAB_RS04335	CAB_RS02105 CCA_RS02100	CCA_RS04390 PC_RS05290 CF_RS00710	CF_RS02985 OTER_RS03020	OTER_RS14115 AMUC_RS11280 MINF_RS01365 PSTA_RS22150	PSTA_RS17930	PSTA_RS00745	PSTA_RS00205 CAKA_RS05870	CAKA_RS13770	CAKA_RS12565 PLIM_RS00725	PLIM_RS03670 WCW_RS04760 ISOP_RS12725 PLABR_RS17230	PLABR_RS10250 CPSIT_RS02095	CPSIT_RS04360 G5S_RS03360	G5S_RS00665 PUV_RS07660 SNE_RS05880 PSMK_RS06380 SINAC_RS33605	SINAC_RS17695 LNTAR_RS16260 VSP_RS11305	VSP_RS17650 PAH_RS00275 H359_RS04520	H359_RS02210 M787_RS02930	M787_RS00915 TY21_RS11545 TY19_RS01505 AOM43_RS00275 TU23_RS07440 CSEC_RS06415 BN1093_RS09445 Q499_RS00305	Q499_RS04125 RT28_RS01050	RT28_RS03135 OPIT5_RS18310	OPIT5_RS03840	OPIT5_RS23755 L21SP4_RS05265	L21SP4_RS04115 IMCC26134_RS07385	IMCC26134_RS01765 AMD24_RS02215 DB41_RS03570 DB44_RS06440 DB42_RS07560 MFUMSOLV_RS03165 PNK_RS03865 RhT_00896	RhT_00706
OG0000139 VT84_11190	VT84_13455	VT84_03775	VT84_00980	VT84_37555	VT84_26790	VT84_26780	VT84_26785	VT84_04950	VT84_27625	VT84_09950	VT84_26775	VT84_23730	VT84_25965	VT84_26765	VT84_24955	VT84_06045	VT84_27630	VT84_18395	VT84_28365	VT84_28370	VT84_28380 VN12_25215	VN12_04475	VN12_12440 VT85_16605	VT85_10460	VT85_03365 ELAC_1975	ELAC_0777 PPspC_00156	PPspC_00593	PPspC_02379	PPspC_00592	PPspC_02119 OMAG_000780	OMAG_000779	OMAG_000037	OMAG_002088 PVbaL23_02486 OTER_RS22720	OTER_RS23510	OTER_RS23575	OTER_RS24405	OTER_RS23480	OTER_RS03090	OTER_RS24410	OTER_RS23470	OTER_RS16970	OTER_RS24580	OTER_RS23525	OTER_RS23450	OTER_RS23655	OTER_RS14870	OTER_RS23615 PSTA_RS16330	PSTA_RS24545	PSTA_RS15125 CAKA_RS15630 PLIM_RS22750 ISOP_RS09900
OG0000140 VT84_15575	VT84_15075 VT85_24915	VT85_15930	VT85_01440	VT85_02015	VT85_08325 OMAG_000537	OMAG_001044	OMAG_002220	OMAG_002037	OMAG_001115 AMJ78_04395	AMJ78_06875	AMJ78_04435	AMJ78_01795	AMJ78_06890	AMJ78_06485	AMJ78_06495	AMJ78_00920	AMJ78_00950	AMJ78_00530	AMJ78_06410	AMJ78_01005	AMJ78_08615	AMJ78_00965	AMJ78_06395 AMJ95_08960	AMJ95_11595	AMJ95_09465	AMJ95_01185	AMJ95_01195	AMJ95_01230	AMJ95_11580	AMJ95_09240	AMJ95_00395	AMJ95_09455	AMJ95_09445	AMJ95_01220	AMJ95_08620	AMJ95_04065	AMJ95_07100	AMJ95_07090	AMJ95_00405	AMJ95_00415	AMJ95_02175	AMJ95_01100	AMJ95_01080	AMJ95_01085	AMJ95_05340	AMJ95_11890	AMJ95_13900	AMJ95_07080	AMJ95_12565
OG0000141 BN1013_00652	BN1013_00651 VT03_12715 VT84_01280	VT84_16375	VT84_29870	VT84_36865	VT84_38820	VT84_02740 VN12_10065	VN12_10070 VT85_16805	VT85_19290	VT85_19285 ELAC_1292	ELAC_1291	ELAC_1537	ELAC_1536 PPspC_01191	PPspC_01190	PPspC_00190	PPspC_00189 AMJ78_03980 AMS24_01465	AMS24_01470 UZ16_OP3001003218	UZ16_OP3001002901 PCbaG_00267	PCbaG_00268 PLbaL_00142 PVbaL_00436 PVbaL23_00849 PC_RS09060	PC_RS09055 OTER_RS24395	OTER_RS04630	OTER_RS04635 AMUC_RS07350	AMUC_RS07345 MINF_RS06705	MINF_RS06700	MINF_RS07670 PSTA_RS14390 PLIM_RS01100	PLIM_RS23405 WCW_RS08255	WCW_RS08260 ISOP_RS06140	ISOP_RS04740 PUV_RS00780	PUV_RS00785	PUV_RS08300	PUV_RS08305	PUV_RS03280 SNE_RS05670 PSMK_RS12840 SINAC_RS07215	SINAC_RS13620	SINAC_RS13625 VSP_RS25820	VSP_RS04470	VSP_RS04465	VSP_RS03805 PAH_RS07390	PAH_RS11440	PAH_RS05775	PAH_RS05770	PAH_RS07395 TY19_RS01900	TY19_RS01905 AOM43_RS04480	AOM43_RS02365	AOM43_RS04475	AOM43_RS11615	AOM43_RS11620 TU23_RS03420	TU23_RS03415 CSEC_RS11540	CSEC_RS11545	CSEC_RS12225 BN1093_RS06115	BN1093_RS06120 OPIT5_RS26960
OG0000142 BN1013_01577 VT03_09215 VT84_29375 VN12_03010	VN12_20535 VT85_11885	VT85_10650	VT85_11880	VT85_06885 ELAC_2017 PPspC_00822	PPspC_02578	PPspC_01522 OMAG_000083	OMAG_002854 AMJ78_08460	AMJ78_09155 AMS24_02025 AMJ95_05320 UZ16_OP3001003080 PCbaG_00642 PLbaL_00645 PVbaL_00588 PVbaL23_02252	PVbaL23_01838 CT_844 CPn1001 TC_RS01170 CAB_RS03755 CCA_RS03820 PC_RS03105	PC_RS08770 CF_RS01275 OTER_RS22920	OTER_RS23130 AMUC_RS05865 MINF_RS10175	MINF_RS00170	MINF_RS05560	MINF_RS09595 PSTA_RS20245	PSTA_RS02645	PSTA_RS08735 CAKA_RS09405 PLIM_RS18590 WCW_RS04325	WCW_RS03325 ISOP_RS04315 PLABR_RS18150	PLABR_RS07755 CPSIT_RS03780 G5S_RS00150 PUV_RS04885	PUV_RS09860 PSMK_RS01365	PSMK_RS12945	PSMK_RS09685 SINAC_RS38220 LNTAR_RS03845 VSP_RS01080	VSP_RS08345 PAH_RS09910	PAH_RS08045 H359_RS03960 M787_RS02390 TY21_RS09525 TY19_RS09590	TY19_RS09195	TY19_RS03245 AOM43_RS08355	AOM43_RS03710 TU23_RS00730 CSEC_RS02535 BN1093_RS04295	BN1093_RS12255	BN1093_RS11720 Q499_RS04645 RT28_RS02575 OPIT5_RS05775 L21SP4_RS07290	L21SP4_RS01625 IMCC26134_RS04630 AMD24_RS02830 DB41_RS05245 DB44_RS08890	DB44_RS03395 DB42_RS05915 MFUMSOLV_RS02395	MFUMSOLV_RS06190	MFUMSOLV_RS01300 PNK_RS06970	PNK_RS06440	PNK_RS10870 RhT_01347
OG0000143 VT03_30090	VT03_12655	VT03_05140	VT03_25780 VT84_10175	VT84_27495	VT84_15900	VT84_35510 VN12_00830	VN12_23700	VN12_09470 VT85_24840	VT85_03955 ELAC_0007 PPspC_00708	PPspC_02359 OMAG_000961 AMJ78_02290 AMS24_01390 UZ16_OP3001000042	UZ16_OP3001002501 PCbaG_00822 PLbaL_02282 PVbaL_02121	PVbaL_00525 CT_774 CPn0920 TC_RS00815 CAB_RS04180 CCA_RS04235 PC_RS07550 CF_RS00865 OTER_RS01405	OTER_RS16075	OTER_RS01685 AMUC_RS06655 MINF_RS10150 PSTA_RS13925	PSTA_RS19715 CAKA_RS08775	CAKA_RS07520	CAKA_RS01140	CAKA_RS01175 PLIM_RS09440	PLIM_RS11870	PLIM_RS17585 WCW_RS08460 ISOP_RS02860	ISOP_RS02655	ISOP_RS20080 PLABR_RS03680	PLABR_RS08910	PLABR_RS11365	PLABR_RS23525 CPSIT_RS04205 G5S_RS00510 PUV_RS00040	PUV_RS02945 SNE_RS05055 PSMK_RS11435	PSMK_RS15940 SINAC_RS26690	SINAC_RS14360	SINAC_RS03095	SINAC_RS28485 LNTAR_RS15535	LNTAR_RS06440	LNTAR_RS06100	LNTAR_RS17515 VSP_RS18125 PAH_RS03870	PAH_RS06860 M787_RS02775 TY19_RS08545 AOM43_RS09075	AOM43_RS12380 TU23_RS02725 CSEC_RS08970 BN1093_RS05740	BN1093_RS10510 Q499_RS04275 RT28_RS02975 OPIT5_RS28670	OPIT5_RS16850 L21SP4_RS11360 IMCC26134_RS01525	IMCC26134_RS14650	IMCC26134_RS04725 AMD24_RS02790 DB44_RS05160 MFUMSOLV_RS00920 PNK_RS04940	PNK_RS00200 RhT_00587
OG0000144 VT03_29470	VT03_29475	VT03_11675 VT84_18460	VT84_18455	VT84_35900	VT84_26065 VN12_14670	VN12_13930	VN12_13925 VT85_04265	VT85_04770	VT85_00535	VT85_00530 ELAC_1383	ELAC_1384 UZ16_OP3001000616	UZ16_OP3001002992	UZ16_OP3001000617	UZ16_OP3001002057 PCbaG_00724 PLbaL_01023 PVbaL_00630	PVbaL_00631	PVbaL_00107	PVbaL_02490	PVbaL_03016	PVbaL_00864	PVbaL_00186 PVbaL23_01358	PVbaL23_02402 PC_RS04210 OTER_RS10435	OTER_RS10440	OTER_RS08715	OTER_RS19195	OTER_RS18125 MINF_RS04425 PSTA_RS09485	PSTA_RS02990	PSTA_RS02985	PSTA_RS22230 CAKA_RS09810 PLIM_RS16365	PLIM_RS16370 WCW_RS04470 ISOP_RS07450	ISOP_RS08005	ISOP_RS08010	ISOP_RS07175	ISOP_RS02140 PUV_RS03540 SNE_RS04570 PSMK_RS09155	PSMK_RS11860	PSMK_RS08740 SINAC_RS05200	SINAC_RS33335	SINAC_RS03045	SINAC_RS03040 LNTAR_RS23905	LNTAR_RS25170	LNTAR_RS07745 VSP_RS13780	VSP_RS06185	VSP_RS06180	VSP_RS10995	VSP_RS08250 PAH_RS11170 TY21_RS11500 TY19_RS09900 AOM43_RS02105 TU23_RS00690 BN1093_RS10785 OPIT5_RS09405	OPIT5_RS01345	OPIT5_RS25455	OPIT5_RS00275	OPIT5_RS18760	OPIT5_RS00270
OG0000145 BN1013_00477	BN1013_00529 VT03_07290 VT84_14920 VN12_01710 ELAC_1369	ELAC_1708 PPspC_02525	PPspC_00581 OMAG_000554 UZ16_OP3001002911	UZ16_OP3001000019 PCbaG_01466	PCbaG_01332 PVbaL_03649 CT_415	CT_067 CPn0349	CPn0541 TC_RS03530	TC_RS01710 CAB_RS01055	CAB_RS02210 CCA_RS02200	CCA_RS01055 PC_RS01245	PC_RS08650 CF_RS04030	CF_RS02890 AMUC_RS00315 MINF_RS07215 PSTA_RS23025 CAKA_RS13665	CAKA_RS10835 PLIM_RS10315 WCW_RS08510	WCW_RS08060 ISOP_RS05640 PLABR_RS07190	PLABR_RS06460 CPSIT_RS02195	CPSIT_RS01050 G5S_RS02375	G5S_RS03465 PUV_RS11740	PUV_RS00980 SNE_RS03035	SNE_RS02300 PSMK_RS16505	PSMK_RS14870 LNTAR_RS06300 VSP_RS33015	VSP_RS11615	VSP_RS24085 PAH_RS03360	PAH_RS05200 H359_RS01315	H359_RS02295 M787_RS04665	M787_RS01005 TY21_RS03215	TY21_RS11910	TY21_RS08645 TY19_RS09735	TY19_RS09340	TY19_RS05700 AOM43_RS09415	AOM43_RS11470 TU23_RS00490	TU23_RS10350 CSEC_RS09805	CSEC_RS09020 BN1093_RS06940	BN1093_RS04145 Q499_RS02230	Q499_RS00385 RT28_RS01140	RT28_RS00145 OPIT5_RS18735	OPIT5_RS06680 L21SP4_RS01470 AMD24_RS01910 DB41_RS07220	DB41_RS07350 DB44_RS01365	DB44_RS08725 DB42_RS03860	DB42_RS03675 MFUMSOLV_RS08945 PNK_RS01375	PNK_RS10710 RhT_00216	RhT_00331
OG0000146 BN1013_00497 VT03_12330	VT03_16975	VT03_06805	VT03_06800	VT03_27655	VT03_27660	VT03_01445	VT03_14990	VT03_04825 VT84_07760 VN12_19265	VN12_02410 VT85_13500	VT85_13490	VT85_13495	VT85_04245	VT85_24230 ELAC_1934 PPspC_00921	PPspC_00341	PPspC_02521	PPspC_00922 OMAG_001518 AMS24_03810 AMJ95_12520 UZ16_OP3001000895	UZ16_OP3001002352	UZ16_OP3001002353 PCbaG_00067 PLbaL_00924	PLbaL_00923 PVbaL_01466	PVbaL_01465 PVbaL23_00989 PC_RS08645 OTER_RS12090	OTER_RS04665	OTER_RS04660 MINF_RS08120 CAKA_RS12350	CAKA_RS12355 PLIM_RS22555	PLIM_RS06060	PLIM_RS22535 ISOP_RS12690	ISOP_RS20410	ISOP_RS03440 PLABR_RS24720	PLABR_RS09300	PLABR_RS20110	PLABR_RS20115	PLABR_RS09305 PUV_RS09930 SNE_RS06195 PSMK_RS07495 SINAC_RS03500	SINAC_RS29720	SINAC_RS29725	SINAC_RS29715	SINAC_RS20440 LNTAR_RS18940	LNTAR_RS18945 VSP_RS29620	VSP_RS34720	VSP_RS39920	VSP_RS34725 PAH_RS09980 TY21_RS08470 TY19_RS09740	TY19_RS09345 AOM43_RS08425 TU23_RS08605 BN1093_RS04135 OPIT5_RS07085	OPIT5_RS22125	OPIT5_RS22130 L21SP4_RS00105	L21SP4_RS00115	L21SP4_RS00110 IMCC26134_RS11685	IMCC26134_RS11470	IMCC26134_RS14475	IMCC26134_RS14470 AMD24_RS03270	AMD24_RS03275 DB41_RS02570 DB44_RS08720 DB42_RS08570 MFUMSOLV_RS10180 PNK_RS10700 RhT_00461
OG0000147 BN1013_01070	BN1013_01505 VT84_03185	VT84_14535	VT84_03815	VT84_15585 VT85_21000 ELAC_2069	ELAC_1749 PPspC_00021 AMJ78_06475	AMJ78_00945	AMJ78_08620 AMS24_01750 UZ16_OP3001000834 PCbaG_01305	PCbaG_00708 PVbaL_01109	PVbaL_02122 PVbaL23_01225 CT_340	CT_246 CPn0033	CPn0305 TC_RS02625	TC_RS03135 CAB_RS02405	CAB_RS01660 CCA_RS02400	CCA_RS01640 PC_RS08295 CF_RS02690	CF_RS03420 OTER_RS21230	OTER_RS14420 AMUC_RS04790 MINF_RS04500 CAKA_RS16170	CAKA_RS10795 WCW_RS02235	WCW_RS05800 ISOP_RS02210	ISOP_RS04470 CPSIT_RS02390	CPSIT_RS01645 G5S_RS02955	G5S_RS03665 PUV_RS01180	PUV_RS09335 SNE_RS04475	SNE_RS03200	SNE_RS08595	SNE_RS11550 PSMK_RS00120	PSMK_RS04930 SINAC_RS32075 LNTAR_RS23205 VSP_RS33095	VSP_RS17485 PAH_RS03170	PAH_RS00920 H359_RS02500	H359_RS01910 M787_RS00505	M787_RS01205 TY21_RS03140	TY21_RS08570 TY19_RS00120 AOM43_RS11270	AOM43_RS05405 TU23_RS07685 CSEC_RS05515	CSEC_RS09550 BN1093_RS10000 Q499_RS01845	Q499_RS01375 RT28_RS00645	RT28_RS01345 OPIT5_RS02725	OPIT5_RS26410 L21SP4_RS07000 IMCC26134_RS03420	IMCC26134_RS02795 AMD24_RS00575	AMD24_RS03615 DB41_RS07430 DB44_RS05925 DB42_RS03610 MFUMSOLV_RS07450 PNK_RS04425 RhT_01296	RhT_00362
OG0000148 BN1013_01041 VT03_09005	VT03_15240	VT03_32115	VT03_05835	VT03_05830 VT84_20765	VT84_16150	VT84_27965 VN12_13870	VN12_09180 VT85_06190	VT85_25640	VT85_07390 ELAC_0873	ELAC_0660 PPspC_00051	PPspC_02019	PPspC_01606 AMJ78_01570 AMJ95_05455	AMJ95_10065 PCbaG_00622 PLbaL_00286	PLbaL_01654	PLbaL_01652 PVbaL_02103	PVbaL_02101 PVbaL23_01889 CT_866 CPn0475 TC_RS01300 CAB_RS01370 CCA_RS01365 PC_RS08435 CF_RS03710 OTER_RS22335	OTER_RS10170	OTER_RS19415	OTER_RS01730	OTER_RS18505 AMUC_RS09350 MINF_RS04590	MINF_RS04565 PSTA_RS13945	PSTA_RS05910 CAKA_RS04535 PLIM_RS02150	PLIM_RS11480 WCW_RS02105	WCW_RS09030 ISOP_RS16800	ISOP_RS05445 CPSIT_RS01370 G5S_RS02690 PUV_RS07830 SNE_RS04060 SINAC_RS13905	SINAC_RS28690	SINAC_RS14110	SINAC_RS34975 LNTAR_RS22370 VSP_RS19975 PAH_RS05290 H359_RS01625 M787_RS00300 TY21_RS01505 TY19_RS02155 AOM43_RS04125 TU23_RS08105	TU23_RS03575	TU23_RS02315 CSEC_RS12535	CSEC_RS05925	CSEC_RS02215 BN1093_RS09835	BN1093_RS04355	BN1093_RS02035 RT28_RS00450 OPIT5_RS22215 L21SP4_RS02430 IMCC26134_RS06660 AMD24_RS02900 DB41_RS05830 DB44_RS06085 DB42_RS05335 MFUMSOLV_RS07355	MFUMSOLV_RS07330 PNK_RS09100	PNK_RS04260 RhT_00493
OG0000149 BN1013_01274	BN1013_01275 VT03_14690 VT84_34835	VT84_34830	VT84_35795	VT84_35790 VN12_09755	VN12_09750 VT85_07635	VT85_09670	VT85_09675 ELAC_0593	ELAC_1594	ELAC_1595 PPspC_02693	PPspC_02694 OMAG_000401	OMAG_000400 UZ16_OP3001001674	UZ16_OP3001002311	UZ16_OP3001001675 PVbaL_00172	PVbaL_01887	PVbaL_01888 PC_RS00575	PC_RS00570 OTER_RS12150	OTER_RS12145 AMUC_RS12135	AMUC_RS09485 MINF_RS06300	MINF_RS10755 CAKA_RS10885	CAKA_RS10880	CAKA_RS02850	CAKA_RS02845	CAKA_RS08395	CAKA_RS08400	CAKA_RS03795	CAKA_RS15790 WCW_RS01560	WCW_RS01565 ISOP_RS08170	ISOP_RS10620	ISOP_RS19090 PUV_RS03725	PUV_RS03730 SINAC_RS27065	SINAC_RS27070 LNTAR_RS26280	LNTAR_RS22140	LNTAR_RS20430	LNTAR_RS20425	LNTAR_RS21560	LNTAR_RS11280	LNTAR_RS11285 VSP_RS35970	VSP_RS17325 PAH_RS12565	PAH_RS12560 TY21_RS08270	TY21_RS08275 TY19_RS08710	TY19_RS08715 AOM43_RS01920	AOM43_RS01915 TU23_RS09320	TU23_RS09325 CSEC_RS09160	CSEC_RS09155 BN1093_RS04755	BN1093_RS04760 OPIT5_RS29990	OPIT5_RS15660 L21SP4_RS04955	L21SP4_RS04950 IMCC26134_RS15610	IMCC26134_RS07730 AMD24_RS01210	AMD24_RS01215 DB41_RS01515
OG0000150 BN1013_01349 VT03_32815	VT03_03350	VT03_14090	VT03_21895 VT84_29295	VT84_16690	VT84_32400	VT84_02680 VN12_16380	VN12_21975 VT85_16785	VT85_07610	VT85_07620 ELAC_1724 PPspC_00558 OMAG_000541 AMJ78_10110 AMS24_01695 AMJ95_01335	AMJ95_12540 UZ16_OP3001002318	UZ16_OP3001001738	UZ16_OP3001002515 PCbaG_01324 PLbaL_00344 PVbaL23_01796 CT_396 CPn0503 TC_RS03430 CAB_RS01240 CCA_RS01240 PC_RS07185 CF_RS03840 OTER_RS10380 AMUC_RS07510 MINF_RS09580 PSTA_RS04140	PSTA_RS10205 CAKA_RS05260 PLIM_RS15550	PLIM_RS18430	PLIM_RS10575	PLIM_RS12005	PLIM_RS07785 WCW_RS07900 ISOP_RS00405	ISOP_RS03775	ISOP_RS05525	ISOP_RS16740 PLABR_RS17420	PLABR_RS24115 CPSIT_RS01240 G5S_RS02560 PUV_RS02805 SNE_RS03135	SNE_RS03115 PSMK_RS05830 SINAC_RS07270	SINAC_RS08885	SINAC_RS08890	SINAC_RS17215	SINAC_RS00660 LNTAR_RS13660 VSP_RS10155	VSP_RS05685	VSP_RS03425 PAH_RS07000 H359_RS01490 M787_RS00175 TY21_RS04410 TY19_RS06920 AOM43_RS09755 TU23_RS04485 CSEC_RS09720 BN1093_RS05405	BN1093_RS07070 Q499_RS02130 RT28_RS00325 OPIT5_RS18660 L21SP4_RS06915 IMCC26134_RS01050	IMCC26134_RS02350 AMD24_RS00275 DB41_RS01765 DB44_RS08325 DB42_RS09330 MFUMSOLV_RS02410 PNK_RS01510	PNK_RS12070 RhT_00348
OG0000151 BN1013_00353 VT03_04075	VT03_11420	VT03_01510 VT84_21495	VT84_29225 VN12_12240	VN12_12150 VT85_12495 ELAC_0931	ELAC_0167 PPspC_00680	PPspC_02362 OMAG_001883	OMAG_001273 AMJ95_03275 UZ16_OP3001002756 PCbaG_00578	PCbaG_00674 PLbaL_00831 PVbaL_03188 PVbaL23_00195 CT_644 CPn0768 TC_RS00070 CAB_RS04925 CCA_RS04985 PC_RS07565	PC_RS09530 CF_RS00120 OTER_RS19575	OTER_RS04710 AMUC_RS08785	AMUC_RS08485 PSTA_RS16595	PSTA_RS22400 CAKA_RS03565	CAKA_RS14285 PLIM_RS01015	PLIM_RS11845	PLIM_RS18920 WCW_RS09445 ISOP_RS09590 PLABR_RS07300	PLABR_RS03295 CPSIT_RS04950 G5S_RS01245 PUV_RS02075	PUV_RS00670 SNE_RS11755 PSMK_RS13195	PSMK_RS05230 SINAC_RS30715 LNTAR_RS23605	LNTAR_RS16700 VSP_RS11155	VSP_RS14355 PAH_RS07505	PAH_RS11510 H359_RS00135 M787_RS03520 TY21_RS00850	TY21_RS00700 TY19_RS08530	TY19_RS00355 AOM43_RS11730	AOM43_RS10390 TU23_RS03065	TU23_RS05110 CSEC_RS08220	CSEC_RS01995 BN1093_RS10495	BN1093_RS05600 Q499_RS03505 RT28_RS03715 OPIT5_RS02495 L21SP4_RS02300	L21SP4_RS08030 IMCC26134_RS07380	IMCC26134_RS13510 DB41_RS09125	DB41_RS04910 DB44_RS05175	DB44_RS09690 DB42_RS06210	DB42_RS02085 PNK_RS00060	PNK_RS04925 RhT_01672
OG0000152 BN1013_00409	BN1013_01526 VT84_12835 VN12_24425 ELAC_2130	ELAC_1543 PPspC_02814	PPspC_00923 AMS24_02150	AMS24_01955 UZ16_OP3001002727 PCbaG_00658	PCbaG_01679 PLbaL_01613 PVbaL_01224	PVbaL_00600 PVbaL23_02447	PVbaL23_01348 CT_652	CT_033 CPn0123	CPn0752 TC_RS01520	TC_RS00110 CAB_RS03185	CAB_RS05005 CCA_RS03265	CCA_RS05065 PC_RS00045	PC_RS03305 CF_RS00040	CF_RS01830 OTER_RS23340 CAKA_RS00930	CAKA_RS09515 WCW_RS00145	WCW_RS03715 PLABR_RS05745 CPSIT_RS05030	CPSIT_RS03220 G5S_RS01305	G5S_RS04445 PUV_RS00445	PUV_RS08430 SNE_RS11900	SNE_RS04285 PSMK_RS03805 SINAC_RS22135 LNTAR_RS04315	LNTAR_RS14100 VSP_RS24420 PAH_RS06255	PAH_RS06330 H359_RS03240	H359_RS00060 M787_RS03595	M787_RS01850 TY21_RS07880	TY21_RS10935	TY21_RS12035	TY21_RS04155 TY19_RS03050	TY19_RS05160 AOM43_RS11950	AOM43_RS04550 TU23_RS08075	TU23_RS03340 CSEC_RS11660	CSEC_RS07460 BN1093_RS05245	BN1093_RS03705 Q499_RS03545	Q499_RS00200 RT28_RS03790	RT28_RS02035 OPIT5_RS17320 L21SP4_RS04375 IMCC26134_RS05315	IMCC26134_RS09190 DB41_RS03105	DB41_RS09360 DB44_RS00055	DB44_RS03600 DB42_RS07895	DB42_RS01860 PNK_RS07430	PNK_RS11910 RhT_00049	RhT_01332
OG0000153 BN1013_02204	BN1013_01296 VT03_05310 ELAC_1566	ELAC_0820 PPspC_02719	PPspC_00566 OMAG_002495 AMS24_04295 AMJ95_07965 UZ16_OP3001000635	UZ16_OP3001002839	UZ16_OP3001000481	UZ16_OP3001002769 PCbaG_00957 PLbaL_00768 PVbaL_03454	PVbaL_03831	PVbaL_03551 PVbaL23_02593	PVbaL23_01989 CT_478	CT_200 CPn0597	CPn0200 TC_RS03880	TC_RS02365 CAB_RS02965	CAB_RS00755 CCA_RS00755	CCA_RS03040 PC_RS07210	PC_RS00490 CF_RS02030	CF_RS04325 OTER_RS12260 AMUC_RS12160	AMUC_RS00830 MINF_RS09420	MINF_RS08265 PSTA_RS14065	PSTA_RS11255	PSTA_RS01130 CAKA_RS05890	CAKA_RS08225 PLIM_RS22615 WCW_RS01370 CPSIT_RS00755	CPSIT_RS02990 G5S_RS04260	G5S_RS02080 PUV_RS10575 SNE_RS06135 PSMK_RS03430	PSMK_RS12035 LNTAR_RS12870	LNTAR_RS25035 VSP_RS26845	VSP_RS28960	VSP_RS40110 PAH_RS10655 H359_RS01025	H359_RS03055 M787_RS01685	M787_RS04375 TY19_RS06895	TY19_RS07705 AOM43_RS06815 TU23_RS09470 CSEC_RS07635	CSEC_RS04010 BN1093_RS04850	BN1093_RS07035 Q499_RS02585	Q499_RS01110 RT28_RS01820	RT28_RS04560 OPIT5_RS19240	OPIT5_RS06485 L21SP4_RS02765 IMCC26134_RS04455	IMCC26134_RS05760 DB44_RS00555	DB44_RS08350 MFUMSOLV_RS09655	MFUMSOLV_RS00345 PNK_RS01475	PNK_RS11430 RhT_00813
OG0000154 BN1013_01671 VT03_07705 VT84_16975 VN12_10755 VT85_24255 ELAC_1198	ELAC_1099 PPspC_00288	PPspC_02089 OMAG_000065 AMJ78_08545	AMJ78_02905 AMS24_03955	AMS24_01785 AMJ95_12415	AMJ95_11345 UZ16_OP3001003102 PCbaG_01295	PCbaG_00695 PLbaL_01797	PLbaL_00947	PLbaL_00067 PVbaL_02311	PVbaL_01382 PVbaL23_00722 CT_337 CPn0037 TC_RS03115 CAB_RS01680 CCA_RS01660 PC_RS05670	PC_RS02315 CF_RS03395 OTER_RS14995	OTER_RS09690 AMUC_RS09380 MINF_RS09900 PSTA_RS11960 CAKA_RS08490 PLIM_RS01860 WCW_RS06875	WCW_RS06485 PLABR_RS23680 CPSIT_RS01665 G5S_RS02975 PUV_RS06180	PUV_RS11315 SNE_RS03290	SNE_RS04380 PSMK_RS14800 SINAC_RS16015 LNTAR_RS21440	LNTAR_RS10310 VSP_RS13475 PAH_RS04685	PAH_RS07250 H359_RS01930 M787_RS00525 TY21_RS10510	TY21_RS05455 TY19_RS01015	TY19_RS01145	TY19_RS08110 AOM43_RS06285	AOM43_RS02885 TU23_RS04345	TU23_RS01405 CSEC_RS03560	CSEC_RS04535 BN1093_RS01750	BN1093_RS08965 Q499_RS01825 RT28_RS00665 OPIT5_RS27085 L21SP4_RS00070	L21SP4_RS03860 IMCC26134_RS11405 AMD24_RS01035 DB41_RS02775	DB41_RS04640 DB44_RS02505	DB44_RS06860 DB42_RS06450	DB42_RS08310 MFUMSOLV_RS02130 PNK_RS03385	PNK_RS09340 RhT_01313	RhT_00377
OG0000155 BN1013_01516	BN1013_00225 VT03_15660	VT03_30240 VT84_17825	VT84_11875	VT84_22975	VT84_32620 VN12_11730	VN12_05305	VN12_00210 VT85_14160	VT85_15770	VT85_01740	VT85_15765	VT85_23345	VT85_21185	VT85_22215 ELAC_0338	ELAC_2100 PPspC_01804	PPspC_01603	PPspC_02121 UZ16_OP3001001283 PCbaG_01191 PVbaL_02615 PVbaL23_00761	PVbaL23_00435 OTER_RS00845	OTER_RS05965	OTER_RS19235 AMUC_RS06355 MINF_RS01650	MINF_RS06975	MINF_RS08070 PSTA_RS04190	PSTA_RS20075 CAKA_RS13180	CAKA_RS13860	CAKA_RS09675 PLIM_RS03005	PLIM_RS03875 WCW_RS02700	WCW_RS03085 ISOP_RS11145	ISOP_RS07350	ISOP_RS10430	ISOP_RS11585 PLABR_RS03710	PLABR_RS19570	PLABR_RS18120	PLABR_RS11020 PUV_RS10630	PUV_RS11190	PUV_RS07330 SNE_RS01635 PSMK_RS13860 SINAC_RS18470	SINAC_RS21195	SINAC_RS27555	SINAC_RS23115	SINAC_RS03305	SINAC_RS30945 LNTAR_RS14045 VSP_RS03770	VSP_RS10240	VSP_RS11370	VSP_RS12895 PAH_RS10710	PAH_RS12200	PAH_RS09425 AOM43_RS06760	AOM43_RS00645	AOM43_RS08895 TU23_RS00530	TU23_RS07400 CSEC_RS10755	CSEC_RS11860	CSEC_RS02905 BN1093_RS08020
OG0000156 BN1013_00906 VT03_09345	VT03_28230	VT03_02570 VN12_13315	VN12_03690 VT85_02850	VT85_00100 ELAC_1990 PPspC_01990 OMAG_001500	OMAG_001566 AMJ78_05785	AMJ78_08885	AMJ78_04300	AMJ78_05335 AMS24_02435 AMJ95_05850	AMJ95_11290	AMJ95_07390	AMJ95_11930	AMJ95_06395 UZ16_OP3001000133	UZ16_OP3001001443	UZ16_OP3001002375	UZ16_OP3001000658 PCbaG_01270 PLbaL_01811 PVbaL_01020	PVbaL_00386 PVbaL23_01504	PVbaL23_00236 CT_757 CPn0900 TC_RS00730 CAB_RS04275 CCA_RS04330 PC_RS06035 CF_RS00770 OTER_RS13340 AMUC_RS03565 MINF_RS06255 PSTA_RS22970 CAKA_RS15240	CAKA_RS16115 PLIM_RS05845 WCW_RS06720 ISOP_RS16225	ISOP_RS16520 PLABR_RS21040	PLABR_RS23310	PLABR_RS17100 CPSIT_RS04300 G5S_RS00605 PUV_RS04145 SNE_RS08860 PSMK_RS14340	PSMK_RS11990	PSMK_RS10725 SINAC_RS19225	SINAC_RS06410	SINAC_RS28800 LNTAR_RS04475	LNTAR_RS12715 VSP_RS19455	VSP_RS38955 PAH_RS08965 H359_RS04460 M787_RS02870 TY21_RS06660 TY19_RS11320 AOM43_RS01495 TU23_RS03990 CSEC_RS11470 BN1093_RS08635 Q499_RS04190 OPIT5_RS02940 L21SP4_RS08625	L21SP4_RS03015 IMCC26134_RS02590	IMCC26134_RS06170 AMD24_RS01740 DB41_RS02925 DB44_RS07175 DB42_RS08135 MFUMSOLV_RS05230 PNK_RS03050 RhT_00396
OG0000157 BN1013_01328 VT03_08605	VT03_19515 VT84_20595	VT84_35980	VT84_09685 VN12_18785	VN12_21045 VT85_17095	VT85_18015	VT85_02725 ELAC_1642 PPspC_02267 OMAG_000992	OMAG_001343 AMJ78_04030	AMJ78_09295 AMS24_00030 AMJ95_01040	AMJ95_03785	AMJ95_02855	AMJ95_09125	AMJ95_02285 UZ16_OP3001002970	UZ16_OP3001002418 PCbaG_01496 PLbaL_00998 PVbaL_01177	PVbaL_03604	PVbaL_02005	PVbaL_00359 CT_437 CPn0550 TC_RS03645 CAB_RS01000 CCA_RS01000 PC_RS01015 CF_RS04085 OTER_RS01135	OTER_RS00680 AMUC_RS01740 MINF_RS03025 PSTA_RS12510	PSTA_RS09380 CAKA_RS07365	CAKA_RS08460 PLIM_RS02490	PLIM_RS11155 WCW_RS01470 ISOP_RS14530	ISOP_RS08810	ISOP_RS10140 PLABR_RS08340	PLABR_RS13440 CPSIT_RS01000 G5S_RS02330 PUV_RS03015 SNE_RS02180 PSMK_RS10680 SINAC_RS02375	SINAC_RS31645	SINAC_RS12945 LNTAR_RS17775 VSP_RS26385	VSP_RS22595 PAH_RS06790 H359_RS01270 M787_RS04615 TY21_RS00120 TY19_RS04975 AOM43_RS09145 TU23_RS09275 CSEC_RS10155 BN1093_RS06610 Q499_RS02345 RT28_RS00095 OPIT5_RS01865 L21SP4_RS08680	L21SP4_RS08415	L21SP4_RS06200 IMCC26134_RS13140 AMD24_RS02425 DB41_RS01715 DB44_RS01105 DB42_RS09380 MFUMSOLV_RS08600 PNK_RS01045 RhT_00201
OG0000158 VT03_06480	VT03_26110	VT03_07400 VT84_19620	VT84_02655 VN12_17760	VN12_03230	VN12_12855 VT85_19335	VT85_24055 ELAC_1777 PPspC_01377 OMAG_002702 AMJ78_09230	AMJ78_00330	AMJ78_05920	AMJ78_09815	AMJ78_01185 AMJ95_00485	AMJ95_03470	AMJ95_10690 UZ16_OP3001002647	UZ16_OP3001001238 PCbaG_00140 PLbaL_01210	PLbaL_01496 PVbaL_02212	PVbaL_02572 PVbaL23_02360	PVbaL23_02474 CT_453 CPn0569 TC_RS03735 CAB_RS00905 CCA_RS00905 PC_RS09795 CF_RS04175 OTER_RS10680 AMUC_RS03250 MINF_RS06885	MINF_RS04700 PSTA_RS17750	PSTA_RS11875	PSTA_RS12145 CAKA_RS11345 PLIM_RS16080 WCW_RS01485 ISOP_RS12680	ISOP_RS02550 PLABR_RS14115 CPSIT_RS00905 G5S_RS02230 SNE_RS11010 PSMK_RS03675	PSMK_RS01970	PSMK_RS17130 SINAC_RS35050	SINAC_RS13055	SINAC_RS10975	SINAC_RS11075 LNTAR_RS10305 VSP_RS20650	VSP_RS35150 H359_RS01185 M787_RS04525 TY21_RS11670 TY19_RS10095 TU23_RS03880	TU23_RS08895 BN1093_RS07810 Q499_RS02430 RT28_RS00020 OPIT5_RS10105	OPIT5_RS18875	OPIT5_RS06030	OPIT5_RS00960 IMCC26134_RS06755	IMCC26134_RS15380	IMCC26134_RS06505 AMD24_RS01990 DB41_RS00640 DB44_RS01680 DB42_RS00350 MFUMSOLV_RS04225	MFUMSOLV_RS07185 PNK_RS10125	PNK_RS02245 RhT_01462
OG0000159 OMAG_000646	OMAG_000659	OMAG_000487	OMAG_000843	OMAG_001237	OMAG_001647	OMAG_002117	OMAG_000792	OMAG_001643	OMAG_002671	OMAG_002192	OMAG_002679	OMAG_001551	OMAG_001268	OMAG_000267	OMAG_000820	OMAG_001425	OMAG_002937	OMAG_002233	OMAG_000421	OMAG_001304	OMAG_001593	OMAG_000126	OMAG_001320	OMAG_002315	OMAG_002094	OMAG_002650	OMAG_001721	OMAG_000436	OMAG_000598	OMAG_001929	OMAG_001529	OMAG_002252	OMAG_002724	OMAG_001477	OMAG_001522	OMAG_000116	OMAG_001958	OMAG_002161 PLbaL_00681 VSP_RS06030	VSP_RS18560	VSP_RS07985	VSP_RS15535	VSP_RS23985	VSP_RS02155	VSP_RS30515 TY21_RS06785	TY21_RS06975	TY21_RS06325 L21SP4_RS03150	L21SP4_RS02110	L21SP4_RS09470	L21SP4_RS09490
OG0000160 BN1013_00614 VT03_30065	VT03_09035	VT03_12675	VT03_30315	VT03_07735	VT03_12595	VT03_04965 VT84_19055	VT84_01180	VT84_26610	VT84_36325	VT84_03680	VT84_28870	VT84_03905 VN12_16355	VN12_17200	VN12_05080	VN12_20520 VT85_10645	VT85_10125	VT85_07125	VT85_21555	VT85_17825 ELAC_0583 AMJ78_04195 UZ16_OP3001003376 PVbaL23_00413 OTER_RS21205	OTER_RS01780	OTER_RS24450	OTER_RS15090	OTER_RS09270 PSTA_RS14960	PSTA_RS18375	PSTA_RS21330	PSTA_RS15770	PSTA_RS09385 CAKA_RS15750 PLIM_RS21240	PLIM_RS21725	PLIM_RS23175	PLIM_RS14300 WCW_RS00245 ISOP_RS15800	ISOP_RS16495	ISOP_RS03230	ISOP_RS20955	ISOP_RS01120	ISOP_RS19840 PLABR_RS03560	PLABR_RS06030	PLABR_RS00245	PLABR_RS18975	PLABR_RS18970	PLABR_RS10525 PSMK_RS13360 SINAC_RS35140	SINAC_RS04170	SINAC_RS27345	SINAC_RS30325	SINAC_RS10955	SINAC_RS36640	SINAC_RS13330	SINAC_RS26165	SINAC_RS26155	SINAC_RS38295 LNTAR_RS18355
OG0000161 BN1013_02234	BN1013_00760	BN1013_02145	BN1013_02163 VT03_32700	VT03_27710 VT84_37325	VT84_32880 VN12_19125	VN12_17670	VN12_10215 ELAC_0760	ELAC_1551 PPspC_01499 OMAG_000794 AMJ78_04965 AMJ95_02695 PCbaG_00929 PVbaL_02199	PVbaL_00296 PVbaL23_02273	PVbaL23_00027 CT_777 CPn1043	CPn0923 TC_RS00830 CAB_RS03535	CAB_RS04165 CCA_RS04220 PC_RS03895 CF_RS01495	CF_RS00880 OTER_RS13475	OTER_RS14800	OTER_RS20240 AMUC_RS00465	AMUC_RS07420 MINF_RS06445 PSTA_RS02535	PSTA_RS18835	PSTA_RS21580 CAKA_RS15785 PLIM_RS07620	PLIM_RS10715 WCW_RS05545 ISOP_RS06120 PLABR_RS06530	PLABR_RS01760 CPSIT_RS03570	CPSIT_RS04190 G5S_RS00495	G5S_RS04810 PUV_RS05565	PUV_RS06365 SNE_RS02665 SINAC_RS31395 LNTAR_RS22665 VSP_RS04790	VSP_RS04890 PAH_RS04500	PAH_RS08775 H359_RS03750	H359_RS04355 M787_RS02180	M787_RS02760 TY21_RS12795 TY19_RS04300 AOM43_RS02700	AOM43_RS05920 TU23_RS01765 CSEC_RS12020	CSEC_RS10390 BN1093_RS02295	BN1093_RS10335 Q499_RS04290 RT28_RS02360	RT28_RS02960 OPIT5_RS19055 IMCC26134_RS07820	IMCC26134_RS14835 DB41_RS03810 DB44_RS04255 DB42_RS07345 MFUMSOLV_RS05010 PNK_RS04765	PNK_RS08850 RhT_01218
OG0000162 BN1013_01096 VT03_11880	VT03_12940	VT03_20730	VT03_06160 VT84_21290	VT84_09745	VT84_34525 VN12_00845	VN12_19075	VN12_17215	VN12_04605	VN12_08095 VT85_18805	VT85_15265	VT85_20255 ELAC_0719 PPspC_01095 OMAG_002010 AMJ78_05430 AMJ95_08740	AMJ95_06985 UZ16_OP3001002270 PLbaL_00713 PVbaL_01789	PVbaL_03806 PVbaL23_01878 CT_077 CPn0336 TC_RS01760 CAB_RS02260 CCA_RS02250 PC_RS08150 CF_RS02840 OTER_RS18990	OTER_RS08165 AMUC_RS06330 PSTA_RS17100	PSTA_RS05475	PSTA_RS00385	PSTA_RS14850	PSTA_RS15315 CAKA_RS05960	CAKA_RS09085	CAKA_RS13985 PLIM_RS04720	PLIM_RS12035	PLIM_RS19380 WCW_RS05665 ISOP_RS16605	ISOP_RS13285 PLABR_RS07840	PLABR_RS23960	PLABR_RS01390 CPSIT_RS02245 G5S_RS03515 PUV_RS04220 SNE_RS05045 SINAC_RS07475	SINAC_RS28710	SINAC_RS13315 LNTAR_RS18505	LNTAR_RS26270	LNTAR_RS14450 VSP_RS34630	VSP_RS34305	VSP_RS37325	VSP_RS14535 PAH_RS00580 H359_RS02345 M787_RS01055 TY21_RS04825	TY21_RS05150 TY19_RS07130 AOM43_RS01415 TU23_RS05435 CSEC_RS11035 BN1093_RS10185 Q499_RS00435 RT28_RS01190 L21SP4_RS05550	L21SP4_RS02835 IMCC26134_RS12085 DB41_RS05490 DB44_RS05775 DB42_RS05650 PNK_RS04610
OG0000163 BN1013_02203	BN1013_01295 VT03_05315 ELAC_1567	ELAC_0821 PPspC_02718	PPspC_00565 OMAG_002494 AMS24_04290 AMJ95_07960 UZ16_OP3001002493	UZ16_OP3001000636	UZ16_OP3001002624	UZ16_OP3001000480 PCbaG_00956 PLbaL_02401	PLbaL_00767 PVbaL_02786	PVbaL_03751	PVbaL_03552 PVbaL23_02532 CT_479	CT_199 CPn0598	CPn0199 TC_RS03885	TC_RS02360 CAB_RS02960	CAB_RS00750 CCA_RS00750	CCA_RS03035 PC_RS00495	PC_RS07205 CF_RS02035	CF_RS04330 OTER_RS12265 AMUC_RS00835	AMUC_RS09915 MINF_RS09425	MINF_RS08260 PSTA_RS14060	PSTA_RS11250	PSTA_RS01125 CAKA_RS08220 PLIM_RS07260 WCW_RS01360 CPSIT_RS00750	CPSIT_RS02985 G5S_RS04255	G5S_RS02075 PUV_RS10570 SNE_RS06140 PSMK_RS16910	PSMK_RS11565 LNTAR_RS12865	LNTAR_RS02910 VSP_RS26840	VSP_RS26830	VSP_RS28965 PAH_RS10650 H359_RS01020	H359_RS03050 M787_RS01680	M787_RS04370 TY19_RS06900	TY19_RS07700 AOM43_RS06820 TU23_RS09490 CSEC_RS04015	CSEC_RS07640 BN1093_RS04845	BN1093_RS07040 Q499_RS02590	Q499_RS01105 RT28_RS01815	RT28_RS04555 OPIT5_RS19235	OPIT5_RS06480 L21SP4_RS02760 IMCC26134_RS04460	IMCC26134_RS05765 DB44_RS08345 MFUMSOLV_RS09650	MFUMSOLV_RS00340 PNK_RS11425	PNK_RS01480 RhT_00812
OG0000164 BN1013_02197	BN1013_01383 VT03_16165	VT03_10595	VT03_00140	VT03_12250 VT84_10025	VT84_03125	VT84_04940 VN12_25265	VN12_02780	VN12_19880	VN12_19135 VT85_25835	VT85_01625 ELAC_1851	ELAC_1182 PPspC_00533	PPspC_01155 OMAG_002437 AMS24_00635 UZ16_OP3001000534 PCbaG_01277 PVbaL_00906 CT_856 CPn1014 TC_RS01235 CAB_RS03685 CCA_RS03750 CF_RS01345 OTER_RS12430 AMUC_RS04555 MINF_RS06945 PSTA_RS15965 CAKA_RS05865	CAKA_RS01170	CAKA_RS07870 PLIM_RS19280 WCW_RS07835	WCW_RS01135	WCW_RS00735 PLABR_RS16220	PLABR_RS14875	PLABR_RS00280 CPSIT_RS03715 G5S_RS00080 PUV_RS01950	PUV_RS01540	PUV_RS07240 SNE_RS03685 PSMK_RS10480	PSMK_RS11385 SINAC_RS16470	SINAC_RS17515 LNTAR_RS14910	LNTAR_RS16655 VSP_RS17515	VSP_RS35630 PAH_RS02285	PAH_RS12955	PAH_RS08630	PAH_RS05885 H359_RS03895 M787_RS02320 TY21_RS02955	TY21_RS08350 TY19_RS05950 AOM43_RS10505	AOM43_RS00730	AOM43_RS10920 TU23_RS07865	TU23_RS06195	TU23_RS04560 CSEC_RS03625	CSEC_RS06730 BN1093_RS05145 Q499_RS04710 RT28_RS02505 OPIT5_RS09775 IMCC26134_RS06635 DB41_RS08435	DB41_RS08535 DB44_RS08230 DB42_RS02700	DB42_RS02650 MFUMSOLV_RS04165 PNK_RS11730
OG0000165 BN1013_00017 VT03_07300 VT84_25915 VN12_09350 VT85_19925 ELAC_1672 PPspC_01154 OMAG_000241	OMAG_001082	OMAG_000577	OMAG_001238	OMAG_001329	OMAG_002753	OMAG_000953	OMAG_001654	OMAG_001601	OMAG_002632	OMAG_001462	OMAG_002824	OMAG_002967	OMAG_001743	OMAG_002642	OMAG_001256	OMAG_002737	OMAG_001877	OMAG_001091	OMAG_002097	OMAG_000957	OMAG_001112	OMAG_002219 AMJ78_07245	AMJ78_03345 AMS24_01645 AMJ95_07905	AMJ95_12020 UZ16_OP3001000838 PCbaG_00115 PLbaL_00852	PLbaL_00851 PVbaL_01507 CT_454 CPn0570 TC_RS03740 CAB_RS00900 CCA_RS00900 PC_RS01120 CF_RS04180 OTER_RS12995 AMUC_RS11565 MINF_RS06400 PSTA_RS01100 CAKA_RS12895 PLIM_RS06905 WCW_RS08215 ISOP_RS03965 PLABR_RS02265 CPSIT_RS00900 G5S_RS02225 PUV_RS12200 SNE_RS11150 PSMK_RS10595 SINAC_RS24305 LNTAR_RS12255 VSP_RS14885 PAH_RS00100 H359_RS01180 M787_RS04520 TY21_RS06850 TY19_RS05825 AOM43_RS07545 TU23_…	L21SP4_RS09685 IMCC26134_RS04220 AMD24_RS00845 DB41_RS00805 DB44_RS01215 DB42_RS00240 MFUMSOLV_RS05055 PNK_RS01195 RhT_01496
OG0000166 BN1013_00314	BN1013_00536 VT03_26050	VT03_25255	VT03_23350 VT84_00215	VT84_05850 VN12_12120 VT85_10255 ELAC_1802	ELAC_2232	ELAC_1847 PPspC_02270	PPspC_02305	PPspC_00845	PPspC_01708 AMJ95_00200	AMJ95_12755 UZ16_OP3001002702 PCbaG_00350 PLbaL_01256 PVbaL_02379	PVbaL_00082	PVbaL_02750	PVbaL_00051	PVbaL_01728	PVbaL_02430 PVbaL23_01449	PVbaL23_02356	PVbaL23_01256	PVbaL23_00757 PC_RS04730 OTER_RS19000 AMUC_RS06045	AMUC_RS09675	AMUC_RS10860	AMUC_RS00280	AMUC_RS04415 PSTA_RS00685	PSTA_RS12150 CAKA_RS14175 PLIM_RS10175	PLIM_RS19630 WCW_RS07080 ISOP_RS04680 PLABR_RS02280	PLABR_RS16565	PLABR_RS11920 PUV_RS07850	PUV_RS12700 SNE_RS03870	SNE_RS03875	SNE_RS05600	SNE_RS03305 PSMK_RS01570	PSMK_RS01025 SINAC_RS14770	SINAC_RS18015	SINAC_RS00435 LNTAR_RS08090	LNTAR_RS09770	LNTAR_RS14675 VSP_RS36380	VSP_RS02550 PAH_RS02800	PAH_RS05310 TY21_RS07075 TY19_RS11110 AOM43_RS12705	AOM43_RS04145 TU23_RS00615	TU23_RS09180	TU23_RS07805 CSEC_RS02125	CSEC_RS06740	CSEC_RS09310 BN1093_RS10700	BN1093_RS06600	BN1093_RS11365 OPIT5_RS16785 DB41_RS09600 DB44_RS04985 DB42_RS01645 PNK_RS05205	PNK_RS01035	PNK_RS05880
OG0000167 BN1013_00415 VT03_02530	VT03_17655	VT03_18950 VT84_20110 VN12_25795	VN12_07540	VN12_25070	VN12_18775	VN12_01385 VT85_13105	VT85_15730	VT85_04345	VT85_06990	VT85_07070	VT85_05690	VT85_04670	VT85_14640 ELAC_1277 PPspC_01380	PPspC_02393 OMAG_000901 AMS24_00420 AMJ95_01490 UZ16_OP3001001927 PCbaG_00963	PCbaG_01376 PVbaL23_00804	PVbaL23_01888 CT_374 CPn1031 TC_RS03310 CAB_RS03600 CCA_RS03665 PC_RS04470 CF_RS01435 OTER_RS19770 AMUC_RS03895 MINF_RS06785	MINF_RS07900 PSTA_RS13455 PLIM_RS17405	PLIM_RS09240 ISOP_RS09315	ISOP_RS19115	ISOP_RS07885 PLABR_RS07210	PLABR_RS19175 CPSIT_RS03630 G5S_RS04870 PUV_RS07045 SNE_RS06110	SNE_RS06450	SNE_RS06455 PSMK_RS11490	PSMK_RS15565	PSMK_RS15210 SINAC_RS27980	SINAC_RS33585	SINAC_RS05525	SINAC_RS06745	SINAC_RS23950	SINAC_RS04835	SINAC_RS05660 LNTAR_RS23995 VSP_RS28820	VSP_RS04135 PAH_RS02175 H359_RS03810 M787_RS02240 TY19_RS00540 AOM43_RS00855 CSEC_RS11890 BN1093_RS11135 Q499_RS02020 RT28_RS02420 OPIT5_RS02110 L21SP4_RS08130	L21SP4_RS03680 DB44_RS04730 MFUMSOLV_RS04300	MFUMSOLV_RS10030 PNK_RS02235	PNK_RS05645 RhT_00816	RhT_00295
OG0000168 BN1013_01343	BN1013_00499 VT03_00840	VT03_10470	VT03_04355 VT84_19885	VT84_19695	VT84_25545 VN12_22325	VN12_10050	VN12_18595 VT85_15780	VT85_19475 ELAC_1947	ELAC_0599 PPspC_00758	PPspC_02520 OMAG_000797 AMS24_05430 AMJ95_04825	AMJ95_04675	AMJ95_07590	AMJ95_12835 UZ16_OP3001001934 PCbaG_00536 PVbaL_01938	PVbaL_02594 PVbaL23_00147 CAB_RS02595 PC_RS03720	PC_RS08640 CF_RS02505 OTER_RS12115 AMUC_RS08055 MINF_RS07195 PSTA_RS11195	PSTA_RS00255	PSTA_RS02035	PSTA_RS05200 CAKA_RS11680 PLIM_RS18755	PLIM_RS03660 WCW_RS08435	WCW_RS04220 ISOP_RS02925 PLABR_RS06495	PLABR_RS19995 CPSIT_RS02580 PUV_RS12450	PUV_RS09060 SNE_RS03575 PSMK_RS15270	PSMK_RS06835 SINAC_RS27565	SINAC_RS09265 LNTAR_RS06060	LNTAR_RS03180 VSP_RS20830	VSP_RS00045 PAH_RS01205	PAH_RS10365 TY21_RS11270	TY21_RS10730 TY19_RS09745	TY19_RS05445	TY19_RS09350 AOM43_RS07285	AOM43_RS05130 TU23_RS09385	TU23_RS01005 CSEC_RS06200 BN1093_RS04125	BN1093_RS11975 RT28_RS01520 OPIT5_RS19645 L21SP4_RS09960 IMCC26134_RS08680 DB41_RS02485	DB41_RS07135 DB44_RS04080	DB44_RS08715 DB42_RS08645	DB42_RS03975 MFUMSOLV_RS08925 PNK_RS06690	PNK_RS10690
OG0000169 BN1013_00854 VT03_04855	VT03_01665 VT84_19070	VT84_26980	VT84_19075 VN12_23940	VN12_21035	VN12_26930 VT85_07930	VT85_08955	VT85_22040 ELAC_0709 PPspC_02002	PPspC_01034 OMAG_002841 AMJ78_07440 AMJ95_09260	AMJ95_03060 UZ16_OP3001000054 PCbaG_01076 PVbaL_02002 PVbaL23_01573 CT_333 CPn0096 TC_RS03095 CAB_RS03320 CCA_RS03395 PC_RS06000 CF_RS01695 OTER_RS13725 AMUC_RS07785	AMUC_RS03730	AMUC_RS11600 MINF_RS01480	MINF_RS09660 PSTA_RS01260	PSTA_RS10035	PSTA_RS07695 CAKA_RS09535	CAKA_RS12580 PLIM_RS08295	PLIM_RS16670	PLIM_RS03635 WCW_RS06245 ISOP_RS03340	ISOP_RS05510 PLABR_RS14225	PLABR_RS17525	PLABR_RS00090 CPSIT_RS03355 G5S_RS04575 PUV_RS09555 SNE_RS08295	SNE_RS04735 PSMK_RS14065 SINAC_RS25230	SINAC_RS33215	SINAC_RS13210	SINAC_RS20105	SINAC_RS29495 LNTAR_RS15445 VSP_RS15745	VSP_RS32650 PAH_RS00690 H359_RS03525 M787_RS01980 TY21_RS08225 TY19_RS11355 AOM43_RS05625 TU23_RS01685 CSEC_RS05345 BN1093_RS03080	BN1093_RS08690 OPIT5_RS04435	OPIT5_RS00135 L21SP4_RS11465 IMCC26134_RS04050	IMCC26134_RS02970 DB41_RS01460 DB42_RS09645 MFUMSOLV_RS02335	MFUMSOLV_RS03250 PNK_RS08070	PNK_RS03110 RhT_00723
OG0000170 BN1013_01523 VT03_11865	VT03_03445	VT03_06590 VT84_29495	VT84_21630	VT84_29725	VT84_21135	VT84_08110 VN12_03760	VN12_19160 VT85_20135	VT85_05720 ELAC_2127 PPspC_00926 OMAG_001036 AMJ78_03810 AMS24_05010 AMJ95_06110	AMJ95_03105 UZ16_OP3001001940 PCbaG_00009 PLbaL_00237 PVbaL_01201 PVbaL23_00281	PVbaL23_02377	PVbaL23_02190	PVbaL23_00925 CT_361 CPn1050 TC_RS03245 CAB_RS03490 CCA_RS03575 PC_RS03290 CF_RS01540 OTER_RS16150 AMUC_RS01440 MINF_RS08515 PSTA_RS14965	PSTA_RS06175	PSTA_RS02670 CAKA_RS07080 PLIM_RS07065	PLIM_RS13955 WCW_RS03685 ISOP_RS06535 PLABR_RS21205	PLABR_RS21830	PLABR_RS12110 CPSIT_RS03525 G5S_RS04780 PUV_RS01060 SNE_RS07980	SNE_RS05545 PSMK_RS03435	PSMK_RS05480 SINAC_RS30815	SINAC_RS27445	SINAC_RS25015 LNTAR_RS09900 VSP_RS26295	VSP_RS11560	VSP_RS18180 PAH_RS03280 H359_RS03705 M787_RS02135 TY21_RS10920 TY19_RS03065 AOM43_RS11390 TU23_RS08090 CSEC_RS11675 BN1093_RS03690 Q499_RS01955 OPIT5_RS24220	OPIT5_RS22335	OPIT5_RS02270 L21SP4_RS02175 IMCC26134_RS03330	IMCC26134_RS04565 AMD24_RS03290 DB41_RS03090 DB44_RS03585 DB42_RS07910 MFUMSOLV_RS11040 PNK_RS07445 RhT_00034
OG0000171 BN1013_01754 VT03_13250	VT03_17895 VT84_38865	VT84_19040 VN12_15570	VN12_07620 VT85_01860	VT85_16875	VT85_16840	VT85_00175 ELAC_1944 PPspC_00762 OMAG_002501 AMJ78_01360	AMJ78_00175 AMS24_05460 AMJ95_09895	AMJ95_04205 UZ16_OP3001001073 PCbaG_00529 PVbaL_01694 CT_124 CPn0182 TC_RS01990 CAB_RS02800 CCA_RS02800 PC_RS03705 CF_RS02300 OTER_RS16775	OTER_RS08485	OTER_RS04895 AMUC_RS10850 MINF_RS01640 PSTA_RS22050	PSTA_RS13415 CAKA_RS09255	CAKA_RS04585	CAKA_RS10280 PLIM_RS00325 WCW_RS04205 ISOP_RS03265	ISOP_RS11665 PLABR_RS17975	PLABR_RS02370 CPSIT_RS02785 G5S_RS04170 PUV_RS09085 SNE_RS08945 PSMK_RS07455	PSMK_RS10095 SINAC_RS28900	SINAC_RS18530 LNTAR_RS12470	LNTAR_RS09135 VSP_RS09345	VSP_RS16005	VSP_RS04915 PAH_RS01180 H359_RS02970 M787_RS01575 TY21_RS10695 TY19_RS05430 AOM43_RS05155 TU23_RS00990 CSEC_RS06215 BN1093_RS11990 Q499_RS00680 RT28_RS01715 OPIT5_RS01880	OPIT5_RS17455	OPIT5_RS13330	OPIT5_RS09665 L21SP4_RS03970	L21SP4_RS04030 IMCC26134_RS00050	IMCC26134_RS01600	IMCC26134_RS00285	IMCC26134_RS02895 AMD24_RS01670 DB41_RS02440 DB44_RS04065 DB42_RS08660 MFUMSOLV_RS03430 PNK_RS06705 RhT_00975
OG0000172 BN1013_01832 VT03_30515	VT03_02110	VT03_26020 VT84_12875	VT84_20135	VT84_22070 VN12_25485	VN12_02010	VN12_05045	VN12_19950 VT85_09685	VT85_20040 ELAC_2223 PPspC_02333	PPspC_01968 OMAG_000410 PCbaG_00577 PLbaL_01302 PVbaL_03088	PVbaL_02148	PVbaL_03535 PVbaL23_00906	PVbaL23_01146 PC_RS07470	PC_RS06105 OTER_RS04750	OTER_RS08040	OTER_RS18715 AMUC_RS02495	AMUC_RS00080	AMUC_RS10795 PSTA_RS07920 CAKA_RS11070	CAKA_RS00195	CAKA_RS14975 PLIM_RS08740	PLIM_RS06515 WCW_RS06800	WCW_RS02425 ISOP_RS08085 PLABR_RS01830	PLABR_RS07780 PUV_RS07835	PUV_RS03880 SNE_RS08350 PSMK_RS13280	PSMK_RS05920 SINAC_RS32350	SINAC_RS27055 LNTAR_RS08295	LNTAR_RS06285	LNTAR_RS20300	LNTAR_RS12705	LNTAR_RS10395	LNTAR_RS24280	LNTAR_RS04670 VSP_RS05010	VSP_RS01750	VSP_RS20230	VSP_RS09560 PAH_RS09235	PAH_RS05295 TY21_RS10475 TY19_RS11250	TY19_RS08615 AOM43_RS01765	AOM43_RS04130 TU23_RS01290	TU23_RS08470 CSEC_RS02060	CSEC_RS03600 BN1093_RS10600	BN1093_RS08525 OPIT5_RS28735	OPIT5_RS02250	OPIT5_RS12660 IMCC26134_RS01875	IMCC26134_RS03855 DB41_RS02810 DB44_RS05085	DB44_RS07245 DB42_RS08275 PNK_RS05030	PNK_RS02935 RhT_00920
OG0000173 BN1013_02309 VT03_15465	VT03_13735	VT03_18960	VT03_15390	VT03_15380 VT84_23145	VT84_18280 VN12_10450	VN12_00700 VT85_23240	VT85_06645 ELAC_1161	ELAC_1321	ELAC_0913 PPspC_00576 AMJ78_06325	AMJ78_01470 AMJ95_04345	AMJ95_12605	AMJ95_01105	AMJ95_08945	AMJ95_02160 UZ16_OP3001001437	UZ16_OP3001002981	UZ16_OP3001000770 PLbaL_01062	PLbaL_02162 PVbaL_00226	PVbaL_00448	PVbaL_03599 PVbaL23_01538	PVbaL23_02344	PVbaL23_02163 OTER_RS14345 MINF_RS00760 PSTA_RS06485	PSTA_RS12710	PSTA_RS11570 CAKA_RS11800	CAKA_RS05175 PLIM_RS21170 WCW_RS00350	WCW_RS05150	WCW_RS06165	WCW_RS01600 ISOP_RS14115	ISOP_RS00995 PLABR_RS04340	PLABR_RS15865 PUV_RS06845	PUV_RS03555 SNE_RS00660 PSMK_RS10790	PSMK_RS02360 SINAC_RS36375	SINAC_RS08275	SINAC_RS33970	SINAC_RS29985	SINAC_RS31070	SINAC_RS11540 LNTAR_RS14785	LNTAR_RS22715	LNTAR_RS10580 VSP_RS24915	VSP_RS32010 PAH_RS01965	PAH_RS11155 TY21_RS02215 AOM43_RS02090	AOM43_RS01060 TU23_RS04265	TU23_RS09530 CSEC_RS02750	CSEC_RS03840 BN1093_RS01855	BN1093_RS11735 OPIT5_RS22860	OPIT5_RS10125 L21SP4_RS00630 IMCC26134_RS05790 DB41_RS03690 DB42_RS07430 MFUMSOLV_RS02505 PNK_RS09235	PNK_RS06455
OG0000174 BN1013_01570 VT03_07265	VT03_10830 VT84_10800	VT84_23225 VN12_11970	VN12_21715 VT85_12285	VT85_07535 ELAC_2110	ELAC_2163 PPspC_00836 OMAG_002700	OMAG_001974 AMJ78_08725 AMS24_02045 AMJ95_12960	AMJ95_01765 UZ16_OP3001000050 PCbaG_00638 PLbaL_00446 PVbaL_01148 PVbaL23_02353 CT_841 CPn0998 TC_RS01155 CAB_RS03770 CCA_RS03835 PC_RS03065 CF_RS01260 OTER_RS00645	OTER_RS13845	OTER_RS07240 AMUC_RS11750 MINF_RS08455	MINF_RS05085 PSTA_RS14605	PSTA_RS17550 CAKA_RS08670 PLIM_RS00345	PLIM_RS08425 WCW_RS02935	WCW_RS03300 ISOP_RS00435	ISOP_RS02255	ISOP_RS02910 PLABR_RS12150	PLABR_RS05045	PLABR_RS01835 CPSIT_RS03795 G5S_RS00165 PUV_RS11080 SNE_RS04140 PSMK_RS12165 SINAC_RS08715	SINAC_RS26490 LNTAR_RS21435 VSP_RS37945	VSP_RS22790 PAH_RS12085 H359_RS03975 M787_RS02405 TY21_RS10360 TY19_RS03275 AOM43_RS08780 TU23_RS00675 CSEC_RS11755	CSEC_RS02510 BN1093_RS05395	BN1093_RS12300 Q499_RS04630 RT28_RS02590 OPIT5_RS18280 L21SP4_RS08025	L21SP4_RS10410 IMCC26134_RS00920 AMD24_RS02650 DB41_RS03290 DB44_RS03365 DB42_RS07710 MFUMSOLV_RS06760	MFUMSOLV_RS10845 PNK_RS07015	PNK_RS12060 RhT_01359
OG0000175 VT03_04080	VT03_25755	VT03_18345	VT03_32510	VT03_20155	VT03_04390	VT03_23805	VT03_16085 VT84_37920	VT84_21390	VT84_19810	VT84_01640	VT84_13140	VT84_36660	VT84_05400 VN12_00070	VN12_09605	VN12_14995	VN12_22930	VN12_05105	VN12_19925 VT85_16340	VT85_03990	VT85_15795	VT85_22940	VT85_25635	VT85_00985	VT85_00620 UZ16_OP3001001295	UZ16_OP3001001568	UZ16_OP3001003507	UZ16_OP3001000656	UZ16_OP3001000216	UZ16_OP3001001569	UZ16_OP3001002887 PVbaL_00383	PVbaL_00798	PVbaL_00693	PVbaL_00293	PVbaL_00577	PVbaL_02559 PVbaL23_01934	PVbaL23_00684	PVbaL23_01876	PVbaL23_01438 OTER_RS00585	OTER_RS21855	OTER_RS11485	OTER_RS00555 AMUC_RS07410 PSTA_RS09605	PSTA_RS14155	PSTA_RS08080	PSTA_RS20845 PLIM_RS17040	PLIM_RS08950 ISOP_RS20865	ISOP_RS06355	ISOP_RS14545	ISOP_RS01500	ISOP_RS02360 PLABR_RS08315
OG0000176 BN1013_00248 VT03_25925 VT84_30075	VT84_26550 VN12_12675 VT85_05165	VT85_08450	VT85_17970	VT85_18330 ELAC_0062	ELAC_1162 PPspC_02754 OMAG_000714 AMJ78_05130 AMS24_01515 AMJ95_10400 UZ16_OP3001000060 PCbaG_01642 PVbaL_00877 PVbaL23_02576	PVbaL23_01895	PVbaL23_00216	PVbaL23_01312 PC_RS00120 OTER_RS02810	OTER_RS05675	OTER_RS15005	OTER_RS03115	OTER_RS11850	OTER_RS17845	OTER_RS18460	OTER_RS03880 AMUC_RS12205 MINF_RS07225	MINF_RS04265	MINF_RS02945 PSTA_RS19350 CAKA_RS05075	CAKA_RS02120 PLIM_RS15135 WCW_RS08930	WCW_RS04535 ISOP_RS14960	ISOP_RS01510	ISOP_RS19140 PLABR_RS00595 PUV_RS12855 SNE_RS09695	SNE_RS11410 PSMK_RS13940 SINAC_RS32975	SINAC_RS30270	SINAC_RS36970 LNTAR_RS23765	LNTAR_RS14755 VSP_RS16220	VSP_RS12515	VSP_RS14185	VSP_RS25580 PAH_RS03615 TY21_RS03715 TY19_RS04130 AOM43_RS12570 TU23_RS09645 CSEC_RS03820	CSEC_RS08695 BN1093_RS04970 OPIT5_RS20630	OPIT5_RS16035	OPIT5_RS12985 L21SP4_RS02975 IMCC26134_RS06425	IMCC26134_RS06710	IMCC26134_RS10130 AMD24_RS02150	AMD24_RS03520 DB41_RS00065 DB44_RS00150 DB42_RS00825 MFUMSOLV_RS08955	MFUMSOLV_RS08675	MFUMSOLV_RS07695 PNK_RS11555 RhT_01626
OG0000177 BN1013_00682	BN1013_00482	BN1013_00690 VT03_10135	VT03_21310	VT03_05660 VT84_24975 VN12_26835	VN12_03855	VN12_19760	VN12_02030 VT85_04125 ELAC_0170 PPspC_02533 OMAG_002398 AMJ78_05860	AMJ78_02140 AMJ95_05490	AMJ95_10555 UZ16_OP3001000322 PCbaG_00096 PLbaL_01860 PVbaL_01340 PVbaL23_00923 CT_497 CPn0616 TC_RS03980	TC_RS04710 CAB_RS00655 CCA_RS05130	CCA_RS00655 PC_RS08680 CF_RS05085	CF_RS04420 OTER_RS11815 AMUC_RS12045	AMUC_RS02365 MINF_RS10520 PSTA_RS13125 CAKA_RS07840 PLIM_RS13485 WCW_RS03205 ISOP_RS15355 PLABR_RS17465 CPSIT_RS00650	CPSIT_RS05095 G5S_RS01985 PUV_RS12050	PUV_RS11245 SNE_RS01410	SNE_RS00545 PSMK_RS06215 SINAC_RS04070 LNTAR_RS17830 VSP_RS27960	VSP_RS21200	VSP_RS21010 PAH_RS11815 H359_RS00930 M787_RS04270	M787_RS04690 TY21_RS02945 TY19_RS09310	TY19_RS09705 AOM43_RS08955	AOM43_RS07685 TU23_RS09545 CSEC_RS08210 BN1093_RS00390	BN1093_RS04180 Q499_RS00020	Q499_RS02685 RT28_RS04465	RT28_RS04715 OPIT5_RS14805 L21SP4_RS05770 IMCC26134_RS11060 AMD24_RS03970 DB41_RS08425 DB44_RS08755 DB42_RS02710 MFUMSOLV_RS01810 PNK_RS10750 RhT_01521
OG0000178 BN1013_00756	BN1013_01006	BN1013_01779	BN1013_00719	BN1013_02183 VT03_16400	VT03_06255	VT03_30365	VT03_20605	VT03_13865 VT84_31895	VT84_07935	VT84_22795	VT84_15605 VT85_10655	VT85_06450 ELAC_1130	ELAC_0547 PPspC_02215	PPspC_02448	PPspC_02395 OMAG_001167	OMAG_000075 AMS24_03645 AMJ95_10320 PCbaG_01499 PVbaL_03522 PVbaL23_00614	PVbaL23_01260 PC_RS09745 OTER_RS04875	OTER_RS21720	OTER_RS07980 AMUC_RS02080	AMUC_RS11075	AMUC_RS02745 MINF_RS09520 PSTA_RS20455 PLIM_RS04150	PLIM_RS06000 PLABR_RS17245 PUV_RS09875	PUV_RS06085 SNE_RS10640	SNE_RS07635 PSMK_RS07095 SINAC_RS16210 VSP_RS28185	VSP_RS31880	VSP_RS14220	VSP_RS39855	VSP_RS14510	VSP_RS37075 PAH_RS09925	PAH_RS00245	PAH_RS04780 TY21_RS08875 TY19_RS10920	TY19_RS11585	TY19_RS11625 AOM43_RS08370	AOM43_RS02980 TU23_RS10500	TU23_RS10735	TU23_RS00205	TU23_RS10560 CSEC_RS12860	CSEC_RS10505 BN1093_RS02505	BN1093_RS02270	BN1093_RS11125 OPIT5_RS11355 IMCC26134_RS00590 DB41_RS01235 DB44_RS02740	DB44_RS00235 DB42_RS09835 MFUMSOLV_RS00470 PNK_RS08640	PNK_RS08875	PNK_RS05635 RhT_01254	RhT_00448	RhT_00944
OG0000179 BN1013_01102 VT03_07230	VT03_30580	VT03_16645 VT84_34135	VT84_25225	VT84_03720	VT84_20850 VN12_09210	VN12_10785	VN12_07030 VT85_25705	VT85_21310	VT85_17295 ELAC_0731 PPspC_01090 OMAG_000535	OMAG_002758	OMAG_000869 UZ16_OP3001001990	UZ16_OP3001001135	UZ16_OP3001002274 PCbaG_00824 PLbaL_01042	PLbaL_01390 PVbaL_01258	PVbaL_02863 PVbaL23_02324 PC_RS08125 OTER_RS23995	OTER_RS19015	OTER_RS17405	OTER_RS24325	OTER_RS24220 AMUC_RS05205 MINF_RS02540 PSTA_RS00535	PSTA_RS07060 CAKA_RS11815	CAKA_RS01960 PLIM_RS16110	PLIM_RS03375 WCW_RS05645 ISOP_RS20505	ISOP_RS21335 PLABR_RS24585	PLABR_RS08140 PUV_RS08995 SNE_RS05070 PSMK_RS14570	PSMK_RS15930 SINAC_RS26440	SINAC_RS26755	SINAC_RS26160	SINAC_RS12115 LNTAR_RS03885	LNTAR_RS17610	LNTAR_RS07285 VSP_RS29540	VSP_RS05735	VSP_RS39060 PAH_RS01265 TY21_RS05110	TY21_RS04865 TY19_RS07105 AOM43_RS05070 TU23_RS05465 CSEC_RS11110 BN1093_RS10210 OPIT5_RS26715	OPIT5_RS30110	OPIT5_RS04370 L21SP4_RS11165	L21SP4_RS06100	L21SP4_RS11175 IMCC26134_RS11835	IMCC26134_RS07965	IMCC26134_RS06210 DB41_RS05455 DB44_RS05750 DB42_RS05690 MFUMSOLV_RS10910 PNK_RS04635 RhT_00589
OG0000180 BN1013_01493	BN1013_00012 VT84_28395 VN12_07260 VT85_19825	VT85_01270 ELAC_1677	ELAC_1086 PPspC_02106	PPspC_00621 AMS24_02755	AMS24_01625 PCbaG_00705	PCbaG_00111 PLbaL_01356 PVbaL23_02554 CT_536	CT_261 CPn0655	CPn0410 TC_RS02700	TC_RS04180 CAB_RS01940	CAB_RS00455 CCA_RS01935	CCA_RS00455 PC_RS05595	PC_RS01145 CF_RS03155	CF_RS04620 WCW_RS02945	WCW_RS08190 CPSIT_RS00450	CPSIT_RS01925 G5S_RS01785	G5S_RS03215 PUV_RS04585	PUV_RS12950 SNE_RS11180	SNE_RS04465 SINAC_RS11405	SINAC_RS04195	SINAC_RS12350 LNTAR_RS06070	LNTAR_RS08580	LNTAR_RS19315 VSP_RS20490 PAH_RS02440	PAH_RS03720 H359_RS03395	H359_RS00730 M787_RS04075	M787_RS00760 TY21_RS06825	TY21_RS05535 TY19_RS08180	TY19_RS01215	TY19_RS05800 AOM43_RS12485	AOM43_RS04015 TU23_RS04410	TU23_RS00405 CSEC_RS09935	CSEC_RS04430 BN1093_RS09040	BN1093_RS06805 Q499_RS02885	Q499_RS01455 RT28_RS00900	RT28_RS04270 OPIT5_RS14205 L21SP4_RS05110 IMCC26134_RS12330 DB41_RS04730	DB41_RS00830 DB44_RS06790	DB44_RS01240 DB42_RS00215	DB42_RS06380 PNK_RS03460	PNK_RS01240 RhT_01501	RhT_01299
OG0000181 BN1013_01235	BN1013_01999 VT84_25025 VN12_00130	VN12_05455 VT85_15175 ELAC_0215	ELAC_0302	ELAC_0210	ELAC_0301 PPspC_01699 OMAG_000341	OMAG_001163	OMAG_002822	OMAG_002126 AMS24_03185	AMS24_04200 UZ16_OP3001002650	UZ16_OP3001000604	UZ16_OP3001003291 PCbaG_00216	PCbaG_00198	PCbaG_01140	PCbaG_01394 PVbaL23_01425 PC_RS08695	PC_RS04425	PC_RS10180 OTER_RS05015 MINF_RS00550 PSTA_RS03125 PLIM_RS20170 SNE_RS12405	SNE_RS06475	SNE_RS06470	SNE_RS01805	SNE_RS07050	SNE_RS06775	SNE_RS06780 PSMK_RS00385	PSMK_RS02720 SINAC_RS21410 LNTAR_RS00950	LNTAR_RS01130	LNTAR_RS16690	LNTAR_RS05900	LNTAR_RS01610	LNTAR_RS01640 VSP_RS37545	VSP_RS11355	VSP_RS39800 PAH_RS12715 TY21_RS12455	TY21_RS03425 TY19_RS00585	TY19_RS09270	TY19_RS09665	TY19_RS02725 AOM43_RS00365 TU23_RS07375	TU23_RS06405 BN1093_RS11265 OPIT5_RS04355	OPIT5_RS21825	OPIT5_RS01670	OPIT5_RS07675	OPIT5_RS06940	OPIT5_RS29430 L21SP4_RS04680 DB41_RS08350	DB41_RS01125	DB41_RS06135 DB44_RS04690	DB44_RS10595 DB42_RS02790 PNK_RS11805	PNK_RS05775 RhT_01078	RhT_01504	RhT_01381	RhT_01145	RhT_00449	RhT_01126
OG0000182 BN1013_01512	BN1013_01733 VT03_07160	VT03_11350	VT03_24395 VT84_05265	VT84_04890	VT84_35070 VN12_25655 VT85_11195 ELAC_1305	ELAC_0031 PPspC_00163	PPspC_02500	PPspC_01681 AMS24_05105 AMJ95_08730	AMJ95_06995 UZ16_OP3001001873	UZ16_OP3001000689 PCbaG_00786 PLbaL_01473 PVbaL_02610 CT_194 CPn0286 TC_RS02335 CAB_RS02500 CCA_RS02495 PC_RS05385	PC_RS04230 CF_RS02595 OTER_RS04605 PSTA_RS08705	PSTA_RS14975 CAKA_RS08570 PLIM_RS14785 WCW_RS04645 ISOP_RS12300 PLABR_RS18310 CPSIT_RS02485 G5S_RS03760 PUV_RS07575	PUV_RS08755	PUV_RS06020 SNE_RS06925 PSMK_RS11080	PSMK_RS10355 SINAC_RS16100	SINAC_RS29540 LNTAR_RS15815 VSP_RS11730 PAH_RS01505	PAH_RS08550	PAH_RS04835 H359_RS02595 M787_RS01300 TY21_RS08480	TY21_RS02415 TY19_RS01410	TY19_RS09880 AOM43_RS00455	AOM43_RS04830 TU23_RS02445	TU23_RS08650 CSEC_RS01660	CSEC_RS08830	CSEC_RS02820 BN1093_RS11260	BN1093_RS09345	BN1093_RS11630 Q499_RS01080 OPIT5_RS00840 L21SP4_RS08765 DB41_RS06435	DB41_RS02580 DB44_RS06535	DB44_RS04485 DB42_RS08560	DB42_RS04740 PNK_RS06145	PNK_RS03770	PNK_RS05770 RhT_00553
OG0000183 BN1013_00327 VT03_10685	VT03_03290	VT03_06815	VT03_06820	VT03_19525 VT84_04695	VT84_04470	VT84_34245 VT85_02110	VT85_14990	VT85_23500	VT85_26280 ELAC_1111	ELAC_1581 PPspC_02603	PPspC_02441 OMAG_002930 AMS24_02930 AMJ95_07945 UZ16_OP3001003431	UZ16_OP3001001846	UZ16_OP3001000238 PCbaG_00079 PLbaL_00776 PVbaL_00736	PVbaL_02517 PVbaL23_01899	PVbaL23_01595 CT_599 CPn0782 TC_RS04505 CAB_RS04850 CCA_RS04910 PC_RS08870 CF_RS00195 OTER_RS21865	OTER_RS23140 MINF_RS10740 PSTA_RS20380 CAKA_RS14840 PLIM_RS19185 WCW_RS00565 ISOP_RS14440	ISOP_RS01255	ISOP_RS07715 PLABR_RS00860	PLABR_RS22675 CPSIT_RS04875 G5S_RS01170 PUV_RS12845 SNE_RS01250 PSMK_RS13575 SINAC_RS27590	SINAC_RS34930	SINAC_RS27645 LNTAR_RS17640 PAH_RS03605 H359_RS00210 M787_RS03440 TY21_RS02000 TY19_RS09095	TY19_RS09490 AOM43_RS12580 TU23_RS02780 CSEC_RS09080	CSEC_RS12365 BN1093_RS04415	BN1093_RS10865 Q499_RS03215 RT28_RS03640 OPIT5_RS27170 L21SP4_RS09165 IMCC26134_RS06570 AMD24_RS00155 DB41_RS08930 DB44_RS09005 DB42_RS02255 MFUMSOLV_RS01570 PNK_RS05370	PNK_RS10990 RhT_00103
OG0000184 BN1013_00967 VT03_08775	VT03_25110 VT84_34945 VN12_25045	VN12_10725 VT85_20155	VT85_19010 ELAC_0487 PPspC_00393 OMAG_001483 AMJ78_05075	AMJ78_03050	AMJ78_05370	AMJ78_05885 AMS24_01160 AMJ95_05465	AMJ95_10055 UZ16_OP3001001364 PCbaG_00164 PLbaL_01590	PLbaL_01941	PLbaL_01581 PVbaL_00408 PVbaL23_01192	PVbaL23_00669 CT_531 CPn0650 TC_RS04155 CAB_RS00480 CCA_RS00480 PC_RS01975 CF_RS04595 OTER_RS13050	OTER_RS22970 AMUC_RS01030 MINF_RS01000	MINF_RS09385 PSTA_RS15710	PSTA_RS09140 CAKA_RS07970	CAKA_RS04220 PLIM_RS04780 WCW_RS07275 ISOP_RS19390 PLABR_RS08585	PLABR_RS07245 CPSIT_RS00475 G5S_RS01810 PUV_RS10780 SNE_RS10855 PSMK_RS02755 SINAC_RS37755	SINAC_RS18275	SINAC_RS27470 LNTAR_RS08025 VSP_RS25245	VSP_RS14660 PAH_RS10860 H359_RS00755 M787_RS04100 TY21_RS06380 TY19_RS07380 AOM43_RS06610 TU23_RS05800 CSEC_RS01045 BN1093_RS01320 Q499_RS02860 OPIT5_RS08550	OPIT5_RS26340 L21SP4_RS04350	L21SP4_RS04250 IMCC26134_RS05460	IMCC26134_RS02150 AMD24_RS00390 DB41_RS02065 DB44_RS02170 DB42_RS09010 MFUMSOLV_RS00380	MFUMSOLV_RS02780 PNK_RS09765 RhT_01439
OG0000185 BN1013_02315 VT03_13745	VT03_14020	VT03_12175 VT84_04035	VT84_01200	VT84_10170	VT84_10155 VN12_23870	VN12_22195 VT85_12290	VT85_06855	VT85_18300 ELAC_1683 PPspC_02402 OMAG_001192	OMAG_000921	OMAG_002682 AMJ78_07050	AMJ78_06295	AMJ78_02675	AMJ78_05345 AMJ95_06690	AMJ95_01410	AMJ95_11460	AMJ95_10845	AMJ95_09605 UZ16_OP3001001717	UZ16_OP3001001718	UZ16_OP3001002753 PLbaL_01460	PLbaL_01844 PVbaL_01352	PVbaL_03389	PVbaL_01770 PVbaL23_01920 PC_RS04510 OTER_RS14665 AMUC_RS00580 PSTA_RS17480	PSTA_RS06725	PSTA_RS23240	PSTA_RS12230 CAKA_RS14565	CAKA_RS08530 PLIM_RS07175	PLIM_RS12390 ISOP_RS04400	ISOP_RS15885	ISOP_RS03950 PLABR_RS13480 PUV_RS06925 SNE_RS11305 PSMK_RS13705 SINAC_RS08795	SINAC_RS33045	SINAC_RS14385	SINAC_RS30120	SINAC_RS36115 LNTAR_RS09690	LNTAR_RS00525	LNTAR_RS22640 VSP_RS05215	VSP_RS17140	VSP_RS15345	VSP_RS32500 PAH_RS02045 TY21_RS11465 TY19_RS00500 AOM43_RS00980 CSEC_RS09910 BN1093_RS11040 OPIT5_RS13790	OPIT5_RS22510	OPIT5_RS18985 L21SP4_RS01455	L21SP4_RS10700 IMCC26134_RS05715 DB41_RS03465 DB44_RS04770 DB42_RS07655 PNK_RS05550
OG0000186 VT03_18390 VT84_32730 VT85_04960	VT85_10575 UZ16_OP3001002916	UZ16_OP3001000731	UZ16_OP3001002265	UZ16_OP3001003337	UZ16_OP3001000730 PVbaL_01474	PVbaL_01256	PVbaL_00471	PVbaL_00875	PVbaL_00919	PVbaL_01904	PVbaL_03299	PVbaL_02527	PVbaL_02372	PVbaL_00149	PVbaL_02868	PVbaL_00263	PVbaL_01327	PVbaL_02175	PVbaL_02176	PVbaL_02577	PVbaL_03099	PVbaL_03834	PVbaL_03740	PVbaL_02692	PVbaL_02691	PVbaL_00522	PVbaL_01758	PVbaL_01924	PVbaL_01404	PVbaL_00979	PVbaL_02254	PVbaL_03438	PVbaL_03514	PVbaL_03079	PVbaL_00092	PVbaL_02373	PVbaL_00802	PVbaL_01067	PVbaL_02799	PVbaL_03267	PVbaL_01975	PVbaL_02638	PVbaL_00286	PVbaL_01678 PVbaL23_01008 OTER_RS10335	OTER_RS00800	OTER_RS09785	OTER_RS14755 AMUC_RS12155	AMUC_RS09865 CAKA_RS03085	CAKA_RS02075
OG0000187 BN1013_01925	BN1013_00120	BN1013_01810	BN1013_02173 VT84_19755	VT84_00830 VT85_25380	VT85_02155	VT85_02150	VT85_12015 ELAC_1362	ELAC_0926 PPspC_01252	PPspC_02659 UZ16_OP3001003272 PCbaG_01375	PCbaG_00555 PC_RS00615 OTER_RS23085	OTER_RS19790	OTER_RS11245 AMUC_RS04920	AMUC_RS04175 MINF_RS09480	MINF_RS04040	MINF_RS04035	MINF_RS01380 PLIM_RS18775 WCW_RS07120	WCW_RS02665 PUV_RS12240	PUV_RS13025	PUV_RS08440	PUV_RS04545 SNE_RS09050	SNE_RS05630	SNE_RS03450	SNE_RS05730	SNE_RS02910	SNE_RS08150	SNE_RS03440	SNE_RS03415	SNE_RS07130	SNE_RS08085 SINAC_RS14690	SINAC_RS25190	SINAC_RS17910 VSP_RS32665	VSP_RS40060	VSP_RS37470 PAH_RS02400	PAH_RS00140	PAH_RS06340 TY21_RS09460 TY19_RS08750 AOM43_RS07505	AOM43_RS04560	AOM43_RS05750 TU23_RS01915	TU23_RS08395 CSEC_RS03970 BN1093_RS10745	BN1093_RS01015	BN1093_RS08195	BN1093_RS04675 OPIT5_RS14000	OPIT5_RS26305	OPIT5_RS07935 IMCC26134_RS12095 DB41_RS04475 DB44_RS00675 DB42_RS06655 MFUMSOLV_RS07945	MFUMSOLV_RS07950	MFUMSOLV_RS00425	MFUMSOLV_RS03180 PNK_RS02595	PNK_RS05255	PNK_RS10035	PNK_RS11250 RhT_00296
OG0000188 BN1013_00265 VT03_08655	VT03_30450 VT84_19835	VT84_38855	VT84_09880 VN12_07915	VN12_17600 VT85_01870 ELAC_0072 PPspC_01198 OMAG_002498 AMJ78_00190	AMJ78_01375 AMS24_01565 AMJ95_04190	AMJ95_09910 UZ16_OP3001000287 PCbaG_01628 PLbaL_02354	PLbaL_00643 PVbaL_00300	PVbaL_02813	PVbaL_00966 PVbaL23_00226	PVbaL23_01126	PVbaL23_02037 CT_574 CPn0813 TC_RS04380 CAB_RS04720 CCA_RS04780 PC_RS09025 CF_RS00325 OTER_RS12035	OTER_RS24575 AMUC_RS05930 MINF_RS09650 PSTA_RS06155	PSTA_RS22040	PSTA_RS22410 CAKA_RS12880 PLIM_RS08480	PLIM_RS00335 WCW_RS08980 ISOP_RS11655	ISOP_RS05395 PLABR_RS01765	PLABR_RS02360 CPSIT_RS04745 G5S_RS01040 PUV_RS01700 SNE_RS01450 PSMK_RS10115 SINAC_RS08850	SINAC_RS18520 LNTAR_RS00590 VSP_RS26300	VSP_RS31005 PAH_RS01710 H359_RS04900 M787_RS03315 TY21_RS09015 TY19_RS01870 AOM43_RS10770 TU23_RS03495 CSEC_RS08650 BN1093_RS06155 Q499_RS03090 RT28_RS03515 OPIT5_RS12760 L21SP4_RS12180 IMCC26134_RS10890	IMCC26134_RS00160 AMD24_RS01430 DB41_RS00130 DB44_RS09155 DB42_RS00755 MFUMSOLV_RS02345 PNK_RS00600 RhT_01601
OG0000189 BN1013_00329	BN1013_00908 ELAC_1583	ELAC_1992 PPspC_02605	PPspC_01992 UZ16_OP3001000233 PCbaG_00077	PCbaG_01268 PLbaL_01813 PVbaL_00424	PVbaL_00208 PVbaL23_02022 CT_759 CPn0902 TC_RS00740 CAB_RS04265 CCA_RS04320 PC_RS06025	PC_RS08880 CF_RS00780 OTER_RS24200	OTER_RS14405	OTER_RS03400 AMUC_RS03575	AMUC_RS04425 MINF_RS06250	MINF_RS10050 CAKA_RS16390	CAKA_RS12255 WCW_RS00580	WCW_RS06710 CPSIT_RS04290 G5S_RS00595 PUV_RS04135 SNE_RS08850	SNE_RS01240 LNTAR_RS14620	LNTAR_RS22305 VSP_RS24810	VSP_RS34610	VSP_RS20060	VSP_RS08500	VSP_RS19445 PAH_RS08975	PAH_RS07640 H359_RS04450 M787_RS02860 TY21_RS01990	TY21_RS06650 TY19_RS11330	TY19_RS09085	TY19_RS09480 AOM43_RS01505 TU23_RS02795	TU23_RS03980 CSEC_RS09090	CSEC_RS11460 BN1093_RS04425	BN1093_RS08645 Q499_RS04200 RT28_RS03065 OPIT5_RS15915	OPIT5_RS02950 L21SP4_RS08615	L21SP4_RS11050 IMCC26134_RS11260	IMCC26134_RS02600 AMD24_RS03885 DB41_RS02935	DB41_RS08940 DB44_RS09015	DB44_RS07165 DB42_RS02240	DB42_RS08125 MFUMSOLV_RS01990	MFUMSOLV_RS05235 PNK_RS03060	PNK_RS11000 RhT_00399	RhT_00101
OG0000190 BN1013_01080 VT03_28195	VT03_12225	VT03_29800 VT84_33425	VT84_38905 VN12_14080	VN12_01895	VN12_10650 VT85_19345	VT85_01770	VT85_18690 ELAC_2083	ELAC_1693 PPspC_01121 OMAG_000141 AMJ78_04800 AMS24_05230 AMJ95_03200	AMJ95_06205 UZ16_OP3001001122 PCbaG_00719 PLbaL_00103 PVbaL_02660 CT_236 CPn0295 TC_RS02575 CAB_RS02455 CCA_RS02450 PC_RS08225 CF_RS02640 OTER_RS19140 AMUC_RS05240 MINF_RS01940 PSTA_RS01270	PSTA_RS23565	PSTA_RS07760 CAKA_RS06510 PLIM_RS13205	PLIM_RS16030 WCW_RS05725 ISOP_RS01765	ISOP_RS02790	ISOP_RS06590 PLABR_RS14810	PLABR_RS12585 CPSIT_RS02440 G5S_RS03715 PUV_RS04595 SNE_RS04545 PSMK_RS10925	PSMK_RS11580 SINAC_RS13880	SINAC_RS30415	SINAC_RS06685	SINAC_RS11050 LNTAR_RS17105 VSP_RS15195 PAH_RS02450 H359_RS02550 M787_RS01255 TY21_RS05855 TY19_RS03610 AOM43_RS04005 TU23_RS07120 CSEC_RS05460 BN1093_RS10070 Q499_RS01315 RT28_RS01395 OPIT5_RS10115	OPIT5_RS14940	OPIT5_RS14110 L21SP4_RS01180 IMCC26134_RS09805 AMD24_RS04065 DB41_RS05620 DB44_RS05860 DB42_RS05520 MFUMSOLV_RS09750 PNK_RS04495 RhT_01285
OG0000191 BN1013_01525 VT84_29385 VN12_24540 ELAC_2129 PPspC_01802	PPspC_00924 AMS24_01020 PCbaG_00706	PCbaG_00487 PLbaL_00630	PLbaL_00934	PLbaL_01349	PLbaL_02159	PLbaL_00671	PLbaL_00470	PLbaL_02026	PLbaL_02340	PLbaL_00210 PVbaL23_01584 CT_159	CT_154	CT_084	CT_155	CT_157	CT_158 CPn0329 TC_RS02195	TC_RS02170	TC_RS02230	TC_RS02165	TC_RS02160	TC_RS02155	TC_RS01790	TC_RS02175 CAB_RS02285 CCA_RS02280 PC_RS03300 CF_RS02810 OTER_RS16900 CAKA_RS02880 WCW_RS03710 CPSIT_RS02270 G5S_RS03545	G5S_RS04135	G5S_RS04130	G5S_RS04115	G5S_RS04145	G5S_RS04110 PUV_RS12735	PUV_RS08425	PUV_RS12730 SNE_RS09125 SINAC_RS24825 PAH_RS02830	PAH_RS02835	PAH_RS06325 H359_RS02375	H359_RS02370 M787_RS01085 TY21_RS10930 TY19_RS03055 AOM43_RS04545 CSEC_RS11665 BN1093_RS03700 Q499_RS00860	Q499_RS00855	Q499_RS00870	Q499_RS00880	Q499_RS00875	Q499_RS00835	Q499_RS00885	Q499_RS00470	Q499_RS04840	Q499_RS00850	Q499_RS00955 RT28_RS01225 DB41_RS03100 DB44_RS03595 DB42_RS07900 PNK_RS07435 RhT_01009
OG0000192 VT03_31985	VT03_03475	VT03_25635	VT03_16390	VT03_16310	VT03_05485 VT84_00555	VT84_22790	VT84_23150	VT84_04260	VT84_26580 VN12_25855	VN12_27000 VT85_23605	VT85_08365	VT85_15230	VT85_13955	VT85_24595	VT85_22335	VT85_05305	VT85_02740	VT85_22105 PPspC_02825 UZ16_OP3001003383	UZ16_OP3001002195 PLbaL_00245 PVbaL_01910	PVbaL_03670 PVbaL23_02089 OTER_RS14475	OTER_RS16885	OTER_RS06980	OTER_RS14910 AMUC_RS11305 MINF_RS04325 PSTA_RS12165	PSTA_RS14110	PSTA_RS09910	PSTA_RS03325	PSTA_RS15090 CAKA_RS00905	CAKA_RS05675 PLIM_RS11900 WCW_RS02450 ISOP_RS03060	ISOP_RS07375	ISOP_RS07240	ISOP_RS12440 PLABR_RS12730	PLABR_RS24190	PLABR_RS14505	PLABR_RS12995 SNE_RS04300 PSMK_RS02380	PSMK_RS12080	PSMK_RS00780	PSMK_RS02375 SINAC_RS25470	SINAC_RS17415	SINAC_RS29425	SINAC_RS00315	SINAC_RS13295	SINAC_RS01775	SINAC_RS06195	SINAC_RS08330 LNTAR_RS09440	LNTAR_RS13665	LNTAR_RS15800 VSP_RS15385	VSP_RS08790	VSP_RS06830	VSP_RS39575 TY19_RS11975 CSEC_RS10580
OG0000193 BN1013_00328 VT03_24640 VN12_12355	VN12_10325 VT85_23015	VT85_15350 ELAC_1582 PPspC_02604 OMAG_001835 AMJ78_02030 AMS24_02935 AMJ95_10290	AMJ95_04500 UZ16_OP3001000242	UZ16_OP3001000240	UZ16_OP3001000241 PCbaG_00078 PLbaL_00336	PLbaL_00356	PLbaL_00775 PVbaL_01265	PVbaL_00270 PVbaL23_02430 CT_600 CPn0781 TC_RS04510 CAB_RS04855 CCA_RS04915 PC_RS08875 CF_RS00190 OTER_RS16115 AMUC_RS11835	AMUC_RS08095 MINF_RS03690	MINF_RS08205	MINF_RS10745 PSTA_RS22170	PSTA_RS20660 CAKA_RS15980 PLIM_RS20955 WCW_RS00575 ISOP_RS06910 PLABR_RS06300 CPSIT_RS04880 G5S_RS01175 PUV_RS00530 SNE_RS01245 PSMK_RS07585	PSMK_RS16000 SINAC_RS15675 LNTAR_RS12460	LNTAR_RS25710	LNTAR_RS08620 VSP_RS40275	VSP_RS25180	VSP_RS39105 PAH_RS07645 H359_RS00205 M787_RS03445 TY21_RS01995 TY19_RS09090	TY19_RS09485 AOM43_RS11870 TU23_RS02790 CSEC_RS09085 BN1093_RS04420 Q499_RS03220 RT28_RS03645 OPIT5_RS04670 L21SP4_RS09170 IMCC26134_RS03290 AMD24_RS00150 DB41_RS08935 DB44_RS09010 DB42_RS02245 MFUMSOLV_RS09595	MFUMSOLV_RS01565	MFUMSOLV_RS08135 PNK_RS10995 RhT_00102
OG0000194 BN1013_00466 VT03_00200	VT03_03190 VT84_14770	VT84_10960	VT84_11885 VN12_12955	VN12_08370 VT85_09290	VT85_16905	VT85_09295 ELAC_0177	ELAC_0176 PPspC_01007	PPspC_02594 OMAG_001985 UZ16_OP3001001854	UZ16_OP3001000621 PCbaG_00087 PVbaL_02570 PVbaL23_02514 CT_592 CPn0789 TC_RS04470 CAB_RS04815 CCA_RS04875 PC_RS08835 CF_RS00230 OTER_RS03975	OTER_RS03380 AMUC_RS05290	AMUC_RS05790 MINF_RS04140	MINF_RS01735 PSTA_RS10815	PSTA_RS04265 CAKA_RS08615	CAKA_RS11105 PLIM_RS12630	PLIM_RS06570 WCW_RS08575 ISOP_RS02330 PLABR_RS13660	PLABR_RS14425 CPSIT_RS04840 G5S_RS01135 PUV_RS00280 SNE_RS07245	SNE_RS01295 PSMK_RS10935 SINAC_RS31985	SINAC_RS32610 LNTAR_RS08060	LNTAR_RS16635 VSP_RS21580	VSP_RS28480 PAH_RS09350 H359_RS00265 M787_RS03405 TY19_RS09130	TY19_RS09525 AOM43_RS12120 TU23_RS10340 CSEC_RS08170 BN1093_RS04375	BN1093_RS03225 Q499_RS03180 RT28_RS03605 OPIT5_RS19040	OPIT5_RS08395 L21SP4_RS02950 IMCC26134_RS11240	IMCC26134_RS10755 AMD24_RS03410 DB44_RS08965 MFUMSOLV_RS07840	MFUMSOLV_RS03540 PNK_RS10950	PNK_RS07925 RhT_00111
OG0000195 BN1013_01920	BN1013_01129 VT03_14110 VT84_11835	VT84_35940	VT84_21005 VN12_10285	VN12_27080 VT85_00925	VT85_18600	VT85_17780	VT85_02025 ELAC_0963	ELAC_1001 PPspC_01576 AMJ95_00195 PCbaG_01159	PCbaG_01526	PCbaG_01525 PLbaL_02211 PC_RS04650 OTER_RS09055	OTER_RS01340 AMUC_RS04895	AMUC_RS07100 MINF_RS04640 PSTA_RS20325	PSTA_RS20320 CAKA_RS05035	CAKA_RS12720	CAKA_RS04495 PLIM_RS14500	PLIM_RS17765 WCW_RS04300 ISOP_RS11440	ISOP_RS01340 PLABR_RS09640 PUV_RS05165 SNE_RS05875	SNE_RS08275	SNE_RS08280	SNE_RS03730 PSMK_RS00140	PSMK_RS15835	PSMK_RS05035 SINAC_RS16915	SINAC_RS34880	SINAC_RS11695	SINAC_RS18760	SINAC_RS22965 LNTAR_RS14760	LNTAR_RS04575	LNTAR_RS17795 VSP_RS32210	VSP_RS14620	VSP_RS33680 PAH_RS07760 TY21_RS00865 TY19_RS08985 AOM43_RS06055 TU23_RS06480 CSEC_RS04835	CSEC_RS02090 BN1093_RS10815 OPIT5_RS21510	OPIT5_RS17550 L21SP4_RS07965	L21SP4_RS05355 IMCC26134_RS07640	IMCC26134_RS06445	IMCC26134_RS08165 DB41_RS04925 DB44_RS04905 DB42_RS06195 MFUMSOLV_RS07280 PNK_RS05320 RhT_01383	RhT_01540	RhT_01541	RhT_01506
OG0000196 BN1013_01476 VT03_04660 VT84_26665	VT84_31320 VN12_14620 VT85_19025 ELAC_1093 PPspC_02097	PPspC_01234 OMAG_002938	OMAG_001407 AMJ78_02445	AMJ78_09600 AMS24_02725 AMJ95_08790	AMJ95_13645	AMJ95_13650	AMJ95_06935 UZ16_OP3001001147	UZ16_OP3001000225 PCbaG_00700 PLbaL_01169 PVbaL_03111 CT_267 CPn0416 TC_RS02730 CAB_RS01910 CCA_RS01905 PC_RS05630 CF_RS03185 OTER_RS13455	OTER_RS02535 AMUC_RS10125	AMUC_RS01600	AMUC_RS04625 MINF_RS00345	MINF_RS09565 PSTA_RS15335 CAKA_RS13970	CAKA_RS06330	CAKA_RS00035 PLIM_RS06575 WCW_RS06455 ISOP_RS16060 PLABR_RS22765 CPSIT_RS01895 G5S_RS03185 PUV_RS06210 SNE_RS04420	SNE_RS00500 SINAC_RS21855	SINAC_RS18255 LNTAR_RS17685 VSP_RS01925	VSP_RS30950 PAH_RS04660 H359_RS03425 M787_RS00730 TY21_RS05480 TY19_RS01185	TY19_RS08150 AOM43_RS02860 TU23_RS04375 CSEC_RS04505 BN1093_RS09000 Q499_RS01485 RT28_RS00870 OPIT5_RS25915 L21SP4_RS05020 IMCC26134_RS08355 AMD24_RS00860 DB41_RS04665 DB44_RS06820 DB42_RS06425 MFUMSOLV_RS00570	MFUMSOLV_RS01065 PNK_RS03420	PNK_RS12245	PNK_RS12260 RhT_01305
OG0000197 BN1013_02326 VT03_27390 VT84_31410	VT84_22740 VN12_20245 VT85_15155	VT85_12870 ELAC_0984 PPspC_00069 OMAG_001806 AMJ78_06000 AMS24_02360 AMJ95_12195	AMJ95_00615 UZ16_OP3001003153 PCbaG_00987 PLbaL_01182 PVbaL_01671 PVbaL23_00544 CT_128 CPn0244 TC_RS02010 CAB_RS02705	CAB_RS03700 CCA_RS03765	CCA_RS02705 PC_RS05015 CF_RS01330	CF_RS02395 OTER_RS09450	OTER_RS01025	OTER_RS08320 AMUC_RS05035 MINF_RS03670 PSTA_RS12910 CAKA_RS00990 PLIM_RS03895	PLIM_RS15240 WCW_RS06040 PLABR_RS18450 CPSIT_RS02690 G5S_RS00095	G5S_RS03960 PUV_RS04905 SNE_RS05935	SNE_RS03635 PSMK_RS05360 SINAC_RS07335	SINAC_RS31205 LNTAR_RS08205 VSP_RS01445 PAH_RS08025 H359_RS02790 M787_RS02335	M787_RS01485 TY21_RS10365 TY19_RS01780 AOM43_RS03690 TU23_RS02630 CSEC_RS02250 BN1093_RS09760	BN1093_RS03440 Q499_RS00700 RT28_RS01625	RT28_RS02520 OPIT5_RS24800	OPIT5_RS01750 L21SP4_RS08305 IMCC26134_RS12610	IMCC26134_RS13030 AMD24_RS04120 DB41_RS03295 DB44_RS06165 MFUMSOLV_RS08155 PNK_RS07700	PNK_RS04185 RhT_00894	RhT_01484	RhT_00460	RhT_01697
OG0000198 VT03_30685	VT03_01655	VT03_29820 VT84_15460	VT84_10945 VN12_00795	VN12_10380 VT85_08555	VT85_13440 ELAC_0025 PPspC_00345 OMAG_001198	OMAG_000257	OMAG_002014 AMJ78_07040	AMJ78_10735	AMJ78_09125	AMJ78_10520	AMJ78_04335 AMJ95_14195	AMJ95_11070	AMJ95_04490	AMJ95_11780	AMJ95_04110	AMJ95_13050	AMJ95_13555 UZ16_OP3001001088	UZ16_OP3001001378 PLbaL_02311	PLbaL_00769 PVbaL_00859	PVbaL_03539	PVbaL_02180	PVbaL_03321 PVbaL23_01307	PVbaL23_01115 OTER_RS21105	OTER_RS15760 AMUC_RS00385	AMUC_RS10880	AMUC_RS11645	AMUC_RS11640	AMUC_RS11635 MINF_RS07705	MINF_RS08770	MINF_RS08310 PSTA_RS21545	PSTA_RS16045 CAKA_RS07900	CAKA_RS07350	CAKA_RS14075 PLIM_RS06345	PLIM_RS00490	PLIM_RS10685 ISOP_RS14255	ISOP_RS00505 PLABR_RS13705	PLABR_RS02395 PSMK_RS11620	PSMK_RS12750 SINAC_RS35655	SINAC_RS29695 LNTAR_RS21985	LNTAR_RS06075 VSP_RS15080	VSP_RS10930 CSEC_RS09205 OPIT5_RS15015	OPIT5_RS27965	OPIT5_RS01270	OPIT5_RS26995 L21SP4_RS02500	L21SP4_RS09045 IMCC26134_RS10205	IMCC26134_RS10685 AMD24_RS03920	AMD24_RS02670 MFUMSOLV_RS10550	MFUMSOLV_RS03680	MFUMSOLV_RS11320
OG0000199 VT84_04530	VT84_04535	VT84_33365	VT84_37380	VT84_15395	VT84_07955	VT84_15410	VT84_31370	VT84_27405	VT84_37905	VT84_33510	VT84_33505	VT84_33500	VT84_28925	VT84_27150	VT84_27160	VT84_28945	VT84_25845	VT84_13345	VT84_24285	VT84_30215	VT84_19020	VT84_24850	VT84_04010	VT84_31090	VT84_27765	VT84_09290	VT84_05635	VT84_04065	VT84_01645	VT84_32700	VT84_37150	VT84_29910	VT84_25710	VT84_32860	VT84_13905	VT84_37270	VT84_37250	VT84_04715	VT84_16515	VT84_36680	VT84_36685	VT84_29790	VT84_23980	VT84_23195	VT84_27365	VT84_27400	VT84_23765	VT84_20690	VT84_04075
OG0000200 VT84_20305	VT84_20310	VT84_13420 VN12_22845	VN12_01225	VN12_00425	VN12_05495 ELAC_2026	ELAC_1870 PPspC_01152 OMAG_001078	OMAG_002927	OMAG_001123	OMAG_002225	OMAG_000115	OMAG_002581	OMAG_002538	OMAG_002337	OMAG_002463	OMAG_001342	OMAG_000008	OMAG_001414	OMAG_001494	OMAG_002415	OMAG_001210	OMAG_000597	OMAG_000210	OMAG_002374	OMAG_002048	OMAG_002283 UZ16_OP3001001548 PLbaL_01565 PVbaL23_02201	PVbaL23_01687	PVbaL23_02200	PVbaL23_02202 WCW_RS02515	WCW_RS09145	WCW_RS03040	WCW_RS05375	WCW_RS00005	WCW_RS08125	WCW_RS09040	WCW_RS04500	WCW_RS02320	WCW_RS02635	WCW_RS09735	WCW_RS03145 PUV_RS04670	PUV_RS02280	PUV_RS11670	PUV_RS04430	PUV_RS02295	PUV_RS02300 PSMK_RS02475	PSMK_RS15325 SINAC_RS33800 LNTAR_RS12765	LNTAR_RS19645	LNTAR_RS22740	LNTAR_RS02710	LNTAR_RS21745
OG0000201 BN1013_00043 VT03_24170	VT03_24725 ELAC_1770 PPspC_01385 OMAG_000208	OMAG_001563 AMJ78_02760 AMS24_03120 AMJ95_06280	AMJ95_05735 UZ16_OP3001000137	UZ16_OP3001002586 PCbaG_01348 PLbaL_00242	PLbaL_01033 PVbaL_01214	PVbaL_03394 PVbaL23_00971 CT_270 CPn0419 TC_RS02750 CAB_RS01885 CCA_RS01880 PC_RS01515 CF_RS03205 OTER_RS13320	OTER_RS11395	OTER_RS23215 AMUC_RS02815	AMUC_RS03550 MINF_RS06270	MINF_RS07600 CAKA_RS15225	CAKA_RS09765 PLIM_RS09275	PLIM_RS20895 WCW_RS01695 PLABR_RS22475	PLABR_RS01495 CPSIT_RS01870 G5S_RS03165 PUV_RS09195 SNE_RS02965 PSMK_RS10305	PSMK_RS03860 LNTAR_RS12730	LNTAR_RS03170 VSP_RS18985	VSP_RS17750	VSP_RS08025	VSP_RS19470 PAH_RS01065 H359_RS03445 M787_RS00710 TY21_RS11640 TY19_RS10125 AOM43_RS05265 TU23_RS09820 CSEC_RS09455 BN1093_RS07775 Q499_RS01505 RT28_RS00850 OPIT5_RS02925	OPIT5_RS15065 L21SP4_RS08640	L21SP4_RS04915 IMCC26134_RS04840	IMCC26134_RS02575 AMD24_RS03180	AMD24_RS01725	AMD24_RS02395 DB41_RS00610 DB44_RS01650 DB42_RS00380 MFUMSOLV_RS03795	MFUMSOLV_RS05205 PNK_RS02210 RhT_00321
OG0000202 BN1013_00320 VT03_21575	VT03_09065	VT03_18875	VT03_25085 VT84_02035	VT84_39015 VN12_02680	VN12_03150 VT85_14345	VT85_18280 ELAC_1458 PPspC_01219 OMAG_000315 AMJ78_10360	AMJ78_10610 AMS24_03640 AMJ95_02045	AMJ95_05250 UZ16_OP3001000490	UZ16_OP3001000025 PCbaG_01618 PLbaL_01869 PVbaL_02071 PVbaL23_01789 CT_701 CPn0841 TC_RS00390 CAB_RS04595 CCA_RS04655 PC_RS00720 CF_RS00450 OTER_RS08520 AMUC_RS11605 MINF_RS06900 PSTA_RS04235	PSTA_RS20505 CAKA_RS10165	CAKA_RS10040 PLIM_RS12200 WCW_RS00495 ISOP_RS14820	ISOP_RS16700 PLABR_RS19135	PLABR_RS04590	PLABR_RS23790 CPSIT_RS04615 G5S_RS00915 PUV_RS00560 SNE_RS01625 PSMK_RS16510	PSMK_RS07865 SINAC_RS25430	SINAC_RS30135 LNTAR_RS23545 VSP_RS34220	VSP_RS12390 PAH_RS07615 H359_RS04775 M787_RS03190 TY21_RS07015 TY19_RS08850 AOM43_RS11840 TU23_RS09695 CSEC_RS07720 BN1093_RS06215 Q499_RS03840 RT28_RS03390 OPIT5_RS00640 L21SP4_RS01735 IMCC26134_RS14575	IMCC26134_RS14000 AMD24_RS03225 DB41_RS09540 DB44_RS00775 DB42_RS01695 MFUMSOLV_RS04210 PNK_RS00660 RhT_01582
OG0000203 BN1013_01683	BN1013_00401 VT03_09480 VT84_20455 VN12_17320 VT85_07215 ELAC_1353	ELAC_0138 PPspC_00909	PPspC_00641 OMAG_000047 AMJ78_03860	AMJ78_00470	AMJ78_10070 AMS24_04990 AMJ95_03725	AMJ95_02920 PCbaG_01054	PCbaG_00005 PLbaL_02257 PVbaL_02599 CT_581 CPn0806 TC_RS04415 CAB_RS04755 CCA_RS04815 PC_RS09670 CF_RS00290 OTER_RS12575 AMUC_RS09260 MINF_RS08755 PSTA_RS07320 CAKA_RS07650 PLIM_RS21590 WCW_RS00105	WCW_RS04425 ISOP_RS03655 PLABR_RS01525 CPSIT_RS04780 G5S_RS01075 PUV_RS05920	PUV_RS12900 SNE_RS00875	SNE_RS07235 PSMK_RS12270 SINAC_RS04805 LNTAR_RS22710 VSP_RS06490 PAH_RS03670	PAH_RS04930 H359_RS04935 M787_RS03350 TY21_RS07960	TY21_RS03980	TY21_RS12115	TY21_RS04235 TY19_RS02720 AOM43_RS03130	AOM43_RS12535 TU23_RS03245 CSEC_RS02610	CSEC_RS08370 BN1093_RS03760	BN1093_RS05315 Q499_RS03125 RT28_RS03550 OPIT5_RS01450 L21SP4_RS11935 IMCC26134_RS06140 AMD24_RS03840 DB41_RS09280	DB41_RS06715 DB44_RS09830 DB42_RS01940	DB42_RS04420 MFUMSOLV_RS11310 PNK_RS11980 RhT_00038	RhT_00649
OG0000204 BN1013_00514 VT03_12650	VT03_27220 VT84_27710	VT84_27735	VT84_27740	VT84_38065 VN12_03605	VN12_14970 VT85_11360	VT85_21450	VT85_05825 ELAC_1392 PPspC_01138 OMAG_001428	OMAG_002365 AMJ78_06045	AMJ78_00360	AMJ78_07745	AMJ78_06710 AMJ95_03180	AMJ95_06185	AMJ95_13745	AMJ95_00550 UZ16_OP3001001997	UZ16_OP3001002735	UZ16_OP3001000223 PCbaG_01443 PLbaL_01932	PLbaL_02253 PVbaL23_02148	PVbaL23_01387 PC_RS08550 OTER_RS18500 AMUC_RS10035	AMUC_RS04235 MINF_RS04215	MINF_RS06935 PSTA_RS11455	PSTA_RS04875	PSTA_RS18425 CAKA_RS00885 PLIM_RS00410	PLIM_RS20050 WCW_RS08325 ISOP_RS15135	ISOP_RS05065	ISOP_RS06805	ISOP_RS04310 PLABR_RS11630	PLABR_RS20010 PUV_RS00550 SNE_RS02390 PSMK_RS15155	PSMK_RS14095 SINAC_RS32760	SINAC_RS35395	SINAC_RS15150	SINAC_RS06865 LNTAR_RS24695	LNTAR_RS19850 VSP_RS16875 PAH_RS07625 TY19_RS07245 AOM43_RS11850 TU23_RS09190 CSEC_RS08025 BN1093_RS03965 OPIT5_RS20080 L21SP4_RS04855	L21SP4_RS08695 IMCC26134_RS03085 AMD24_RS00160	AMD24_RS03200 DB44_RS08615 MFUMSOLV_RS07760	MFUMSOLV_RS04175 PNK_RS10525 RhT_00237
OG0000205 BN1013_01672 VT03_07700 VT84_16980	VT84_37305 VN12_10750 VT85_24260	VT85_07605	VT85_23475 ELAC_1197 PPspC_00287 OMAG_002246	OMAG_000064 AMJ78_08550	AMJ78_02900 AMS24_02645 AMJ95_11340	AMJ95_12410 UZ16_OP3001003101 PCbaG_01294	PCbaG_00931 PLbaL_02112	PLbaL_00066 PVbaL_03706	PVbaL_01383 CT_336 CPn0038 TC_RS03110 CAB_RS01685 CCA_RS01665 PC_RS02320 CF_RS03390 OTER_RS14565	OTER_RS12380 AMUC_RS09375 MINF_RS00085	MINF_RS07040	MINF_RS09895 PSTA_RS07750 CAKA_RS02110 PLIM_RS01855 ISOP_RS03595	ISOP_RS05890 PLABR_RS21825 CPSIT_RS01670 G5S_RS02980 PUV_RS11310 SNE_RS03295	SNE_RS04765 PSMK_RS11785 SINAC_RS16010	SINAC_RS08945 LNTAR_RS12365 VSP_RS13480	VSP_RS02810 PAH_RS07255 H359_RS01935 M787_RS00530 TY21_RS10505 TY19_RS01020 AOM43_RS06280 TU23_RS01410 CSEC_RS03565	CSEC_RS10230 BN1093_RS01755 Q499_RS01820 RT28_RS00670 OPIT5_RS13845 L21SP4_RS03865	L21SP4_RS05450 IMCC26134_RS04010 AMD24_RS01030 DB41_RS02780 DB44_RS02510 DB42_RS08305 MFUMSOLV_RS02135	MFUMSOLV_RS05635	MFUMSOLV_RS01385 PNK_RS09335 RhT_00378
OG0000206 BN1013_01256	BN1013_00079 VT03_00460 VT84_32240 VN12_22440 VT85_21620 ELAC_1481	ELAC_2120 PPspC_01364	PPspC_00933 OMAG_001024 AMS24_00730 AMJ95_06175	AMJ95_03170 UZ16_OP3001002394 PCbaG_00419	PCbaG_00485 PVbaL_02987 PVbaL23_02130 CT_463 CPn0580 TC_RS03785 CAB_RS00850 CCA_RS00850 PC_RS03270	PC_RS01600 CF_RS04230 OTER_RS17820 AMUC_RS02165 MINF_RS10020 PSTA_RS20770 CAKA_RS09780 PLIM_RS04420 WCW_RS01795	WCW_RS03645 PLABR_RS06580 CPSIT_RS00850 G5S_RS02175 PUV_RS08500	PUV_RS00915 SNE_RS09655	SNE_RS09180 PSMK_RS13255 SINAC_RS15015 LNTAR_RS03620 VSP_RS04185 PAH_RS03425	PAH_RS06405 H359_RS01130 M787_RS04470 TY21_RS04575 TY19_RS03085	TY19_RS10040 AOM43_RS11535	AOM43_RS04620 TU23_RS03830	TU23_RS08135 CSEC_RS07005	CSEC_RS11710 BN1093_RS03665	BN1093_RS07895 Q499_RS02495 RT28_RS04655 OPIT5_RS18590 L21SP4_RS05360 IMCC26134_RS10100 AMD24_RS02105 DB41_RS06040	DB41_RS08640 DB44_RS03565	DB44_RS01735 DB42_RS02550	DB42_RS05140 MFUMSOLV_RS02015 PNK_RS02330	PNK_RS07470 RhT_01013	RhT_01113
OG0000207 BN1013_00519 VT03_08640	VT03_06890 VT84_30880	VT84_34450 VN12_20995	VN12_13570 VT85_05580	VT85_10880 ELAC_1699 PPspC_00603 OMAG_001875 AMJ78_03580	AMJ78_10340 AMS24_04020 AMJ95_03855	AMJ95_02780 UZ16_OP3001000353 PCbaG_00126 PVbaL_00822 PVbaL23_01701 CT_445 CPn0560 TC_RS03695 CAB_RS00950 CCA_RS00950 PC_RS01185 CF_RS04130 OTER_RS12110	OTER_RS13415 AMUC_RS07985	AMUC_RS10080 MINF_RS00795 PSTA_RS00950	PSTA_RS00115 CAKA_RS11060	CAKA_RS03415 PLIM_RS13670	PLIM_RS17200 WCW_RS08105 ISOP_RS13425	ISOP_RS11790 PLABR_RS12480 CPSIT_RS00950 G5S_RS02280 PUV_RS01655 SNE_RS11115 PSMK_RS15830	PSMK_RS08755 SINAC_RS05690	SINAC_RS29305 LNTAR_RS23960	LNTAR_RS10000 VSP_RS00395	VSP_RS23265 PAH_RS01665 H359_RS01230 M787_RS04565 TY21_RS07720 TY19_RS05760 AOM43_RS10815 TU23_RS00440 CSEC_RS09855 BN1093_RS06870 Q499_RS02390 RT28_RS00060 OPIT5_RS19650	OPIT5_RS21475 L21SP4_RS02580 IMCC26134_RS08685	IMCC26134_RS08515 AMD24_RS03335 DB41_RS00915 DB44_RS01285 DB42_RS00115 MFUMSOLV_RS02530 PNK_RS01305 RhT_01478
OG0000208 BN1013_00592	BN1013_00604 VT03_03070	VT03_17095	VT03_25900	VT03_27120 VT84_17315	VT84_28405	VT84_32590 VN12_22240 VT85_16375	VT85_04975	VT85_16870 ELAC_2237	ELAC_1752 PPspC_00095 OMAG_000758 AMJ95_02640	AMJ95_10235 UZ16_OP3001000507 PCbaG_00771 PLbaL_01830	PLbaL_01063 PVbaL_00387 PVbaL23_01218 PC_RS05110 OTER_RS21800	OTER_RS20290	OTER_RS14225 AMUC_RS11735	AMUC_RS03115 MINF_RS08075 PSTA_RS13820	PSTA_RS08465	PSTA_RS08490	PSTA_RS08110 CAKA_RS11970	CAKA_RS03550	CAKA_RS13315 PLIM_RS17790	PLIM_RS15090 WCW_RS02215 ISOP_RS19460 PLABR_RS11600	PLABR_RS12030 PUV_RS07370	PUV_RS01195 SNE_RS01210	SNE_RS12345 PSMK_RS03770 SINAC_RS10915	SINAC_RS34640 LNTAR_RS08650	LNTAR_RS08175 VSP_RS17340	VSP_RS32380 PAH_RS03155	PAH_RS09470 TY21_RS03400 TY19_RS01685 AOM43_RS11255	AOM43_RS00600 TU23_RS05615 CSEC_RS06640	CSEC_RS09540 BN1093_RS09635 OPIT5_RS19640	OPIT5_RS17770	OPIT5_RS18535 L21SP4_RS02675 IMCC26134_RS03090	IMCC26134_RS08630 DB41_RS07445 DB44_RS06255 DB42_RS03595 MFUMSOLV_RS10130 PNK_RS04055 RhT_00824
OG0000209 BN1013_01120 VT03_19290 VT84_00860 VN12_02620 VT85_15950	VT85_24160 ELAC_0749	ELAC_0196 PPspC_01495 OMAG_002182 AMJ78_07475 AMS24_02885 AMJ95_13005	AMJ95_06810	AMJ95_09395 UZ16_OP3001001971 PCbaG_01197	PCbaG_00801 PLbaL_00863 PVbaL_00857 PVbaL23_01700 CT_353 CPn1067 TC_RS03200 CAB_RS01600 CCA_RS01580 PC_RS02590	PC_RS03865 CF_RS03485 OTER_RS00490 AMUC_RS01305	AMUC_RS09975 MINF_RS04095 PSTA_RS03535 CAKA_RS10730 PLIM_RS01250 WCW_RS05575 ISOP_RS12255	ISOP_RS16325 PLABR_RS06130 CPSIT_RS01585 G5S_RS02890 PUV_RS06025	PUV_RS04360 SNE_RS04870 PSMK_RS11625 SINAC_RS29165	SINAC_RS06505	SINAC_RS24505 LNTAR_RS24050 VSP_RS00180 PAH_RS00440	PAH_RS04830 H359_RS01850 TY21_RS05025	TY21_RS04950 TY19_RS04510	TY19_RS00830 AOM43_RS01275	AOM43_RS03030 TU23_RS01740 CSEC_RS12700	CSEC_RS12065	CSEC_RS03235 BN1093_RS10305 Q499_RS01910 OPIT5_RS14360 L21SP4_RS01395 IMCC26134_RS00510 AMD24_RS00310 DB41_RS05360 DB44_RS04220	DB44_RS02880 DB42_RS05795 MFUMSOLV_RS07890 PNK_RS04735 RhT_00570	RhT_00912
OG0000210 BN1013_00069 VT03_26850	VT03_26845 VT84_32340	VT84_21440 VN12_07305	VN12_18120 VT85_05125	VT85_14140 PPspC_01247 OMAG_001370	OMAG_001784	OMAG_002867 AMJ78_03175	AMJ78_01975 AMJ95_13085	AMJ95_09025	AMJ95_00830	AMJ95_00215 UZ16_OP3001003550	UZ16_OP3001003549	UZ16_OP3001001033 PCbaG_00783 PVbaL_00366	PVbaL_02265 PVbaL23_00310	PVbaL23_00836 PC_RS06385 OTER_RS11925	OTER_RS18430	OTER_RS17045 AMUC_RS08190	AMUC_RS10405 MINF_RS07795	MINF_RS09910 PSTA_RS18860	PSTA_RS12970 CAKA_RS10020	CAKA_RS03330	CAKA_RS11880 PLIM_RS04025	PLIM_RS10515 WCW_RS01850 ISOP_RS14155	ISOP_RS02870 PLABR_RS17220	PLABR_RS11940 PUV_RS00650 SNE_RS05440	SNE_RS12340 PSMK_RS07845 SINAC_RS31430	SINAC_RS30965 LNTAR_RS00440	LNTAR_RS10295 VSP_RS38255	VSP_RS26180 PAH_RS07525 TY19_RS03935 AOM43_RS11750 TU23_RS10565 CSEC_RS12715 BN1093_RS08220 OPIT5_RS19170	OPIT5_RS00010 L21SP4_RS02915	L21SP4_RS06310 IMCC26134_RS09565	IMCC26134_RS05490	IMCC26134_RS06820 AMD24_RS02705 DB44_RS10455	DB44_RS10460 MFUMSOLV_RS02120	MFUMSOLV_RS09915 PNK_RS02620 RhT_00548
OG0000211 BN1013_00322 VT03_31990 VT84_27130 VN12_21660 VT85_09520 ELAC_1576 PPspC_02598 OMAG_001260 AMJ78_07325	AMJ78_09615 AMS24_02905 AMJ95_09760	AMJ95_10935 UZ16_OP3001001138 PCbaG_00085 PLbaL_01461	PLbaL_00207	PLbaL_00208 PVbaL_02276 PVbaL23_02455	PVbaL23_01079	PVbaL23_02480 CT_594 CPn0787 TC_RS04480 CAB_RS04825 CCA_RS04885 PC_RS08845 CF_RS00220 OTER_RS01255	OTER_RS09685 AMUC_RS06845	AMUC_RS04430 MINF_RS09940 PSTA_RS15525 CAKA_RS09025	CAKA_RS12425 PLIM_RS18665 WCW_RS00510 ISOP_RS08220 PLABR_RS04865	PLABR_RS22100 CPSIT_RS04850 G5S_RS01145 PUV_RS12820 SNE_RS01270 PSMK_RS05175 SINAC_RS27020 LNTAR_RS25020	LNTAR_RS14660	LNTAR_RS22595 VSP_RS24830 PAH_RS03580 H359_RS00275 M787_RS03415 TY21_RS06990 TY19_RS09515	TY19_RS09120 AOM43_RS12605 TU23_RS02755 CSEC_RS09055 BN1093_RS04390 Q499_RS03190 RT28_RS03615 OPIT5_RS06325	OPIT5_RS16845 L21SP4_RS02925	L21SP4_RS07335 IMCC26134_RS11410	IMCC26134_RS11660 AMD24_RS02920 DB41_RS09515 DB44_RS08975 DB42_RS01715 MFUMSOLV_RS02085 PNK_RS10965 RhT_00109
OG0000212 BN1013_00926	BN1013_00928 VT03_06670 VT84_00045 VN12_13365 VT85_07760 ELAC_0453	ELAC_0452 PPspC_00439	PPspC_00441 OMAG_001568 AMJ78_00430	AMJ78_05680 AMS24_03470 UZ16_OP3001002300 PCbaG_00293 PLbaL_02313 PVbaL_01052 CT_500 CPn0619 TC_RS03995 CAB_RS00640 CCA_RS00640 PC_RS01810	PC_RS01800 CF_RS04435 OTER_RS13520 AMUC_RS08450 MINF_RS06060 PSTA_RS02555 CAKA_RS08155 PLIM_RS10490 WCW_RS07445	WCW_RS07435 ISOP_RS08785 PLABR_RS13410 CPSIT_RS00635 G5S_RS01970 PUV_RS05470	PUV_RS05480 SNE_RS09960 PSMK_RS05095 SINAC_RS12700 LNTAR_RS21500 VSP_RS06630 PAH_RS08860	PAH_RS08870 H359_RS00910 M787_RS04255 TY21_RS03475	TY21_RS03470 TY19_RS06465	TY19_RS06475 AOM43_RS05820	AOM43_RS05830 TU23_RS05655	TU23_RS05645 CSEC_RS00880	CSEC_RS00890 BN1093_RS07625	BN1093_RS07635 Q499_RS02700 RT28_RS04450 OPIT5_RS28915 L21SP4_RS10525 IMCC26134_RS08125 AMD24_RS01970 DB41_RS08305	DB41_RS08300 DB44_RS01930	DB44_RS01940 DB42_RS02835	DB42_RS02840 MFUMSOLV_RS05475 PNK_RS02060	PNK_RS02070 RhT_01178
OG0000213 BN1013_01172 VT03_14870	VT03_13140	VT03_32475	VT03_08355	VT03_30720	VT03_07080	VT03_17345	VT03_03940 VT84_36390	VT84_16545	VT84_38635	VT84_23560	VT84_19255	VT84_18580 VN12_07380	VN12_07190	VN12_05205	VN12_03035	VN12_04815 VT85_01510 ELAC_0656 PPspC_01293 OMAG_001498 AMJ95_08985	AMJ95_02200 PVbaL_01009 PVbaL23_02181 OTER_RS23690	OTER_RS14555	OTER_RS21590 AMUC_RS09080	AMUC_RS04490	AMUC_RS11675	AMUC_RS10820	AMUC_RS07035 PSTA_RS20295	PSTA_RS06230	PSTA_RS17615	PSTA_RS07720	PSTA_RS10675	PSTA_RS07900	PSTA_RS02855 CAKA_RS13755	CAKA_RS00730 PLIM_RS03350	PLIM_RS03755	PLIM_RS06195	PLIM_RS23230	PLIM_RS01330 ISOP_RS13455 PLABR_RS16635	PLABR_RS01920	PLABR_RS09990	PLABR_RS20405 PUV_RS07140 PSMK_RS13365 SINAC_RS23100	SINAC_RS32185	SINAC_RS26655 VSP_RS20145	VSP_RS00220	VSP_RS39650	VSP_RS14530	VSP_RS10255 CSEC_RS06575 BN1093_RS08080 OPIT5_RS21630	OPIT5_RS17380	OPIT5_RS06915	OPIT5_RS06625	OPIT5_RS22785	OPIT5_RS17350 L21SP4_RS03760 IMCC26134_RS02525	IMCC26134_RS10950 PNK_RS02480
OG0000214 BN1013_01427	BN1013_01891 VT03_07330	VT03_28665	VT03_20285 VT84_16630 VN12_17210	VN12_18515 VT85_18045	VT85_10830 ELAC_0970 PPspC_00472	PPspC_00913 OMAG_000685 AMJ78_03515 AMJ95_14245	AMJ95_08920	AMJ95_02130 UZ16_OP3001001009 PCbaG_00459	PCbaG_00395 PLbaL_00518 PVbaL_00255 PC_RS01660	PC_RS03335 OTER_RS21120	OTER_RS04210	OTER_RS01870 AMUC_RS02360 MINF_RS00390 PSTA_RS23210 CAKA_RS12500	CAKA_RS04445 PLIM_RS14310 WCW_RS03810	WCW_RS04485 ISOP_RS01075	ISOP_RS15730 PLABR_RS10900 PUV_RS05750	PUV_RS07930 SNE_RS09310 PSMK_RS09625 SINAC_RS31685	SINAC_RS18555 LNTAR_RS10355	LNTAR_RS21660 VSP_RS00325	VSP_RS15480 PAH_RS05105	PAH_RS05390 TY21_RS06740	TY21_RS04000 TY19_RS03020	TY19_RS06615 AOM43_RS03300	AOM43_RS04225 TU23_RS04790	TU23_RS08010 CSEC_RS02300 BN1093_RS03740	BN1093_RS07485 OPIT5_RS19970	OPIT5_RS11150 L21SP4_RS08660 IMCC26134_RS10215	IMCC26134_RS00175 DB41_RS06740	DB41_RS08205 DB44_RS03630	DB44_RS01780 DB42_RS02960	DB42_RS04395 MFUMSOLV_RS01030 PNK_RS01920	PNK_RS07395 RhT_01044
OG0000215 VT03_00255	VT03_19260	VT03_27130	VT03_02450	VT03_22890	VT03_06855	VT03_06365	VT03_02020	VT03_14460 VT84_18865	VT84_20585	VT84_37965	VT84_18820	VT84_20480	VT84_31610 VN12_00640	VN12_21400	VN12_13335	VN12_18545	VN12_15465	VN12_13115	VN12_01855	VN12_20555 VT85_09090	VT85_09070	VT85_07825	VT85_26660 PLbaL_00415	PLbaL_01441 PVbaL_02277	PVbaL_00553 AMUC_RS06015	AMUC_RS06010	AMUC_RS10605 PSTA_RS12470	PSTA_RS23975	PSTA_RS14325	PSTA_RS21500	PSTA_RS11410	PSTA_RS24375	PSTA_RS22870	PSTA_RS12465	PSTA_RS24430	PSTA_RS24255 PLIM_RS05930	PLIM_RS06590	PLIM_RS14555	PLIM_RS22640	PLIM_RS07310 ISOP_RS08825 PLABR_RS21960	PLABR_RS14350	PLABR_RS24865	PLABR_RS11505 PSMK_RS02545 SINAC_RS09015	SINAC_RS17105	SINAC_RS15310	SINAC_RS19590	SINAC_RS17715	SINAC_RS36895	SINAC_RS23005 LNTAR_RS09820
OG0000216 VT03_07415	VT03_04330	VT03_29620 VT84_07125	VT84_27185 VN12_06670 VT85_04355	VT85_19015	VT85_00570	VT85_15645 ELAC_0962	ELAC_0892 PPspC_00570	PPspC_02743	PPspC_02487	PPspC_01766	PPspC_02084 AMJ78_09785 AMJ95_00295	AMJ95_08235	AMJ95_06710 PCbaG_01345 PLbaL_00642	PLbaL_02353 PVbaL23_00506	PVbaL23_01991 PC_RS02580 OTER_RS13465 AMUC_RS02650	AMUC_RS08090 MINF_RS04375 PSTA_RS15045	PSTA_RS00800	PSTA_RS15060	PSTA_RS00505 CAKA_RS03270 PLIM_RS13035	PLIM_RS12480	PLIM_RS12275 PLABR_RS10920 PUV_RS01370	PUV_RS01375 SNE_RS05510 PSMK_RS17160	PSMK_RS12950	PSMK_RS13715 SINAC_RS26590	SINAC_RS35730 LNTAR_RS08435 VSP_RS03970	VSP_RS21335	VSP_RS39795 PAH_RS02980	PAH_RS02975 TY19_RS04525 AOM43_RS11075	AOM43_RS11080 TU23_RS01030 CSEC_RS06325	CSEC_RS05690	CSEC_RS07660 BN1093_RS01510	BN1093_RS05280	BN1093_RS11685	BN1093_RS12850	BN1093_RS08930 OPIT5_RS04445 L21SP4_RS05475 IMCC26134_RS02140 DB44_RS02870	DB44_RS02865 MFUMSOLV_RS07585 PNK_RS09575	PNK_RS03350	PNK_RS00700	PNK_RS11945	PNK_RS06405
OG0000217 VT03_26535	VT03_09820 VT84_12330	VT84_04195 VN12_06915	VN12_00915	VN12_08175	VN12_12545	VN12_24245	VN12_06905 VT85_01340	VT85_01370 PPspC_02592	PPspC_02665 AMS24_03215 AMJ95_13285	AMJ95_10535	AMJ95_10480 UZ16_OP3001003374	UZ16_OP3001001522 PCbaG_00574 PVbaL_01898	PVbaL_03760 PC_RS05710 OTER_RS19615	OTER_RS19965	OTER_RS02300	OTER_RS02285 MINF_RS04760	MINF_RS03160	MINF_RS02545	MINF_RS02430	MINF_RS10090 PSTA_RS18855	PSTA_RS00140	PSTA_RS17010 CAKA_RS16270 WCW_RS00330	WCW_RS08655 ISOP_RS17950	ISOP_RS10170	ISOP_RS12985	ISOP_RS21370	ISOP_RS19120	ISOP_RS06210 PUV_RS11970	PUV_RS05160 SINAC_RS11145	SINAC_RS19195	SINAC_RS34570	SINAC_RS11130	SINAC_RS05040	SINAC_RS28840 LNTAR_RS21965 VSP_RS07435	VSP_RS07425	VSP_RS02610	VSP_RS16285	VSP_RS07460	VSP_RS24880 PAH_RS07765	PAH_RS11730 TY19_RS08065	TY19_RS01100 AOM43_RS07765	AOM43_RS06050 CSEC_RS12215 OPIT5_RS30165 L21SP4_RS00940 IMCC26134_RS10865	IMCC26134_RS15315	IMCC26134_RS08210	IMCC26134_RS04380 DB44_RS06900 MFUMSOLV_RS01985	MFUMSOLV_RS10745 RhT_01565
OG0000218 BN1013_00962	BN1013_00427 VT03_11520 VT84_00870 VN12_13170 VT85_21530 ELAC_0481 PPspC_00400 UZ16_OP3001000214 PCbaG_00159 PVbaL_00209	PVbaL_02790 PVbaL23_02558	PVbaL23_01235 CT_553 CPn0674 TC_RS04275 CAB_RS00355 CCA_RS00360 PC_RS01945 CF_RS04715 OTER_RS10575	OTER_RS20355	OTER_RS24475 AMUC_RS11810	AMUC_RS00585 CAKA_RS12980 PLIM_RS22520 WCW_RS00695	WCW_RS07310 ISOP_RS21050 PLABR_RS08930 CPSIT_RS00355 G5S_RS01695 PUV_RS00590	PUV_RS10805 SNE_RS10880 PSMK_RS04975	PSMK_RS02810 SINAC_RS11290 LNTAR_RS21600	LNTAR_RS21510 VSP_RS14630	VSP_RS09640 PAH_RS10885	PAH_RS07585 H359_RS00640 M787_RS03980 TY21_RS11740	TY21_RS06360	TY21_RS06920 TY19_RS07350 AOM43_RS11810	AOM43_RS06585 TU23_RS05770	TU23_RS02900 CSEC_RS01015 BN1093_RS01285 Q499_RS02980 RT28_RS04175 OPIT5_RS15790	OPIT5_RS16020	OPIT5_RS18755	OPIT5_RS15290 L21SP4_RS10520	L21SP4_RS06930 IMCC26134_RS04145	IMCC26134_RS04480	IMCC26134_RS06675 DB41_RS02045	DB41_RS09730 DB44_RS02130 DB42_RS09055	DB42_RS01400 PNK_RS09800 RhT_01443
OG0000219 BN1013_02302 VT03_29010	VT03_30850	VT03_04800 VT84_37985	VT84_20075	VT84_23000 VN12_23745	VN12_03370	VN12_11385 VT85_25530	VT85_20675 ELAC_2191 PPspC_00112 OMAG_001629	OMAG_001630 AMJ78_05615	AMJ78_01585	AMJ78_00380 AMS24_02825 AMJ95_07645	AMJ95_13065 UZ16_OP3001002429 PCbaG_00788 PLbaL_00477 PVbaL_02296 PVbaL23_01525 CT_190 CPn0275 TC_RS02315 CAB_RS02550 CCA_RS02545 PC_RS05180 CF_RS02550 OTER_RS03305 AMUC_RS06885 MINF_RS00705 PSTA_RS05165 CAKA_RS03380 PLIM_RS02360	PLIM_RS18340	PLIM_RS00545 WCW_RS04900 ISOP_RS08840	ISOP_RS17455 PLABR_RS11815	PLABR_RS00495 CPSIT_RS02535 G5S_RS03815 PUV_RS06935 SNE_RS07330 PSMK_RS10235	PSMK_RS11245 SINAC_RS14745	SINAC_RS00585 LNTAR_RS03505 VSP_RS21415 PAH_RS02055 H359_RS02640 M787_RS01335 TY21_RS01810 TY19_RS01615 AOM43_RS00970 TU23_RS01985 CSEC_RS11240 BN1093_RS09570 Q499_RS01060 OPIT5_RS28820 L21SP4_RS06835 IMCC26134_RS12825 AMD24_RS02025 DB41_RS04380 DB42_RS06740 MFUMSOLV_RS02460 PNK_RS03990 RhT_00555
OG0000220 VT03_14100	VT03_04025	VT03_11375 VT84_31890	VT84_07915	VT84_34465 VN12_07555	VN12_14875 VT85_10885	VT85_21925	VT85_11825	VT85_07520 ELAC_1529	ELAC_1065	ELAC_1374 PPspC_02302 AMJ78_07845	AMJ78_07615 UZ16_OP3001001011	UZ16_OP3001001128	UZ16_OP3001000785	UZ16_OP3001003399 PVbaL_02272	PVbaL_02274	PVbaL_03338	PVbaL_02979 PVbaL23_00800 OTER_RS11700	OTER_RS00285	OTER_RS16565 AMUC_RS00445 MINF_RS09040	MINF_RS04830 PSTA_RS13905 CAKA_RS05390	CAKA_RS02995 PLIM_RS10330	PLIM_RS02985	PLIM_RS12010 WCW_RS03905 ISOP_RS00440	ISOP_RS07195 PLABR_RS24105	PLABR_RS15895 PUV_RS08870 SNE_RS06310 PSMK_RS01845 SINAC_RS16465	SINAC_RS12680	SINAC_RS26485 LNTAR_RS23365	LNTAR_RS07835	LNTAR_RS03590 VSP_RS33135	VSP_RS07155 PAH_RS01390 AOM43_RS04945 TU23_RS07270 CSEC_RS05220	CSEC_RS07410	CSEC_RS08995 BN1093_RS06425 OPIT5_RS01715	OPIT5_RS17905	OPIT5_RS21375	OPIT5_RS16890	OPIT5_RS17635	OPIT5_RS21915	OPIT5_RS15255 L21SP4_RS06050	L21SP4_RS09880 IMCC26134_RS12715	IMCC26134_RS14950 MFUMSOLV_RS00080	MFUMSOLV_RS07045 PNK_RS00865
OG0000221 BN1013_00546 VT03_13260	VT03_32850 VT84_18440	VT84_27585	VT84_39030 VN12_07670	VN12_10795 VT85_17910 ELAC_1658 PPspC_02252 OMAG_002247 AMJ78_03570	AMJ78_09315 AMS24_04585 AMJ95_07830	AMJ95_08850 UZ16_OP3001002985 PCbaG_00102 PLbaL_00216 PVbaL_03733 CT_491 CPn0610 TC_RS03945 CAB_RS00690 CCA_RS00690 PC_RS01070 CF_RS04385 OTER_RS15600	OTER_RS14340 AMUC_RS11840	AMUC_RS05880 MINF_RS02005 PSTA_RS15670 CAKA_RS07160	CAKA_RS07580 PLIM_RS18495	PLIM_RS10540 WCW_RS07945 ISOP_RS13810 PLABR_RS03845 CPSIT_RS00685 G5S_RS02020 PUV_RS03095 SNE_RS11245 PSMK_RS03475 SINAC_RS26310	SINAC_RS33510 LNTAR_RS06020 VSP_RS39660	VSP_RS05775 PAH_RS06710 H359_RS00965 M787_RS04315 TY21_RS09280 TY19_RS05875 AOM43_RS09225 TU23_RS00310 CSEC_RS10030 BN1093_RS06680 Q499_RS02650 RT28_RS04500 OPIT5_RS25630	OPIT5_RS22865 L21SP4_RS07115 IMCC26134_RS07360	IMCC26134_RS05785 AMD24_RS03470	AMD24_RS00995 DB41_RS07865 DB44_RS01160 DB42_RS03260 MFUMSOLV_RS09680 PNK_RS01115 RhT_01514
OG0000222 BN1013_00677 VT03_02440	VT03_15990 VT84_28025 VN12_16050	VN12_16930 VT85_05070 ELAC_2056 PPspC_01115 OMAG_000760 AMJ78_00085	AMJ78_01240 AMS24_04535 AMJ95_04295	AMJ95_13440 UZ16_OP3001003574 PCbaG_00591 PLbaL_01271 PVbaL_01675	PVbaL_00192 PVbaL23_02361 CT_369 CPn1036 TC_RS03285 CAB_RS03570 CCA_RS03640 PC_RS00360 CF_RS01460 OTER_RS22980 AMUC_RS06500	AMUC_RS03645 MINF_RS04060 PSTA_RS05270 CAKA_RS07810 PLIM_RS00250 WCW_RS06310 ISOP_RS09795	ISOP_RS05650 PLABR_RS00210	PLABR_RS05185 CPSIT_RS03605 G5S_RS04845 PUV_RS09880 SNE_RS06270 PSMK_RS09145	PSMK_RS12690 SINAC_RS19340	SINAC_RS04620	SINAC_RS31355 LNTAR_RS15155	LNTAR_RS00510 VSP_RS12090	VSP_RS22775 PAH_RS09930 H359_RS03785 M787_RS02215 TY21_RS08245 TY19_RS07835 AOM43_RS08375 TU23_RS04135 CSEC_RS10525 BN1093_RS05855 Q499_RS01995 RT28_RS02395 OPIT5_RS24030 L21SP4_RS04355 IMCC26134_RS03200	IMCC26134_RS05450 AMD24_RS03480 DB41_RS01480 DB44_RS00425 DB42_RS09625 MFUMSOLV_RS07920 PNK_RS00305 RhT_00762
OG0000223 BN1013_01747 VT03_24585	VT03_28850 VT84_15970	VT84_05365 VN12_17930	VN12_23050 VT85_21200	VT85_07280 ELAC_1984 PPspC_00771 OMAG_002759	OMAG_000079 AMJ78_07840	AMJ78_07620 AMS24_01085 UZ16_OP3001003440 PCbaG_00514 PLbaL_01891 PVbaL_01935	PVbaL_00807 PVbaL23_00360	PVbaL23_00172 CT_098 CPn0315 TC_RS01860 CAB_RS02355 CCA_RS02350 PC_RS03665 CF_RS02740 OTER_RS14490 AMUC_RS01375 PSTA_RS11850	PSTA_RS03090	PSTA_RS01855 CAKA_RS07430 PLIM_RS18365	PLIM_RS08410	PLIM_RS05760 WCW_RS04165 ISOP_RS06280	ISOP_RS08290 PLABR_RS04310	PLABR_RS20185 CPSIT_RS02340 G5S_RS03615 PUV_RS09150 PSMK_RS12800	PSMK_RS16680 SINAC_RS11015	SINAC_RS26295	SINAC_RS12300 LNTAR_RS22910	LNTAR_RS15325 VSP_RS03660 PAH_RS01115 H359_RS02445 M787_RS01155 TY21_RS10655 TY19_RS10330 AOM43_RS05220 TU23_RS00950 CSEC_RS11505 BN1093_RS12045 Q499_RS00540 RT28_RS01295 OPIT5_RS16360 IMCC26134_RS08365 AMD24_RS03455 DB41_RS02400 DB44_RS04025 DB42_RS08695 MFUMSOLV_RS07170 PNK_RS06760 RhT_00983
OG0000224 VT03_28870	VT03_03885	VT03_04320	VT03_26085	VT03_32535	VT03_29970	VT03_18765 VT84_10240	VT84_23900	VT84_28330	VT84_38195	VT84_19210	VT84_24880	VT84_21250 VN12_25465	VN12_07390	VN12_03650	VN12_00600	VN12_11025	VN12_04485 VT85_02450	VT85_16010	VT85_03525	VT85_19640	VT85_01495 PSTA_RS17110	PSTA_RS09435	PSTA_RS04435	PSTA_RS14550	PSTA_RS24280	PSTA_RS18115	PSTA_RS09655	PSTA_RS09535	PSTA_RS03355	PSTA_RS11335 PLIM_RS10200	PLIM_RS07275	PLIM_RS17000	PLIM_RS05965	PLIM_RS08935 ISOP_RS01570	ISOP_RS07180 PLABR_RS24085	PLABR_RS00825	PLABR_RS25570	PLABR_RS09180	PLABR_RS21820	PLABR_RS01605	PLABR_RS15130 SINAC_RS04665	SINAC_RS05375	SINAC_RS22700	SINAC_RS05360	SINAC_RS34080	SINAC_RS29915 LNTAR_RS02355	LNTAR_RS00420	LNTAR_RS20115	LNTAR_RS18475
OG0000225 VT03_08215 VN12_17005	VN12_07100	VN12_08100 UZ16_OP3001002649 PLbaL_01991	PLbaL_00058	PLbaL_00543	PLbaL_00418	PLbaL_02352	PLbaL_00542 PVbaL_01290	PVbaL_03730 OTER_RS21040	OTER_RS12500	OTER_RS09995	OTER_RS24715	OTER_RS02465 AMUC_RS12215 PSTA_RS04635	PSTA_RS05230	PSTA_RS19965 CAKA_RS16385	CAKA_RS16335 PLIM_RS13400	PLIM_RS13030	PLIM_RS18715	PLIM_RS01820	PLIM_RS14545	PLIM_RS14540	PLIM_RS04625 ISOP_RS18010 PLABR_RS04240	PLABR_RS19580	PLABR_RS06515	PLABR_RS02785	PLABR_RS00915	PLABR_RS24420	PLABR_RS00140	PLABR_RS08695 PSMK_RS14510	PSMK_RS12100	PSMK_RS15330	PSMK_RS04235 SINAC_RS23440	SINAC_RS38365 LNTAR_RS01105	LNTAR_RS19935	LNTAR_RS02270	LNTAR_RS22755	LNTAR_RS18580	LNTAR_RS15350	LNTAR_RS08250 VSP_RS33465	VSP_RS11665	VSP_RS40020	VSP_RS38485	VSP_RS20840	VSP_RS36350	VSP_RS40205	VSP_RS06595	VSP_RS34230	VSP_RS08545	VSP_RS07745 OPIT5_RS04175	OPIT5_RS15345
OG0000226 VT03_30610	VT03_23605	VT03_25210 VT84_21965	VT84_31255 VN12_00625	VN12_11530	VN12_22305 VT85_11055	VT85_22810	VT85_12740	VT85_14105 UZ16_OP3001001994	UZ16_OP3001000758	UZ16_OP3001003438	UZ16_OP3001001875 PVbaL_02040 PVbaL23_01464 OTER_RS22830	OTER_RS22890	OTER_RS15700	OTER_RS14290 PSTA_RS12635	PSTA_RS19035 CAKA_RS03430	CAKA_RS16355	CAKA_RS04635	CAKA_RS04670	CAKA_RS07455	CAKA_RS13880 PLIM_RS08450	PLIM_RS07145	PLIM_RS10130 ISOP_RS14165	ISOP_RS04725 PLABR_RS06445	PLABR_RS09420 PSMK_RS10560	PSMK_RS03020 SINAC_RS31000	SINAC_RS35785	SINAC_RS35450	SINAC_RS35445	SINAC_RS34820	SINAC_RS35795	SINAC_RS18610	SINAC_RS22920	SINAC_RS07145 LNTAR_RS05370	LNTAR_RS24950	LNTAR_RS15665	LNTAR_RS10350	LNTAR_RS08840	LNTAR_RS05585	LNTAR_RS02225	LNTAR_RS07545	LNTAR_RS07800	LNTAR_RS09545	LNTAR_RS08910	LNTAR_RS03055	LNTAR_RS20580	LNTAR_RS20565	LNTAR_RS11765	LNTAR_RS06960 VSP_RS11670	VSP_RS00930
OG0000227 BN1013_00463 VT03_09600 VT84_03220 VN12_14365 VT85_05525	VT85_14605	VT85_08280	VT85_10215 ELAC_1451 PPspC_02759 OMAG_000962	OMAG_002878 AMJ78_04120	AMJ78_07765 AMS24_03660 AMJ95_04910	AMJ95_07445	AMJ95_09520	AMJ95_04595 UZ16_OP3001002574	UZ16_OP3001000870	UZ16_OP3001001833 PCbaG_01599 PLbaL_01132 PVbaL_01305	PVbaL_01744 CT_697 CPn0837 TC_RS00365 CAB_RS04615 CCA_RS04675 PC_RS00100 CF_RS00430 OTER_RS09780 AMUC_RS03000 MINF_RS01955 PSTA_RS18170 CAKA_RS11130 WCW_RS08590 ISOP_RS15245	ISOP_RS16555 PLABR_RS03510	PLABR_RS20190 CPSIT_RS04635 G5S_RS00935 PUV_RS12120 SNE_RS01645 PSMK_RS11725 SINAC_RS23840	SINAC_RS14700	SINAC_RS11600 LNTAR_RS01275 VSP_RS17925 PAH_RS00020 H359_RS04795 M787_RS03210 TY21_RS00655 TY19_RS04150 AOM43_RS07625 TU23_RS09670 CSEC_RS07740 BN1093_RS04990 Q499_RS03820 RT28_RS03410 OPIT5_RS00835 L21SP4_RS04180	L21SP4_RS06775 IMCC26134_RS00430 DB41_RS10085 DB44_RS00130 DB42_RS00990 MFUMSOLV_RS09735 PNK_RS11575 RhT_01580
OG0000228 BN1013_00549 VT03_07910	VT03_09970	VT03_04405 VT84_11810	VT84_17210	VT84_37090	VT84_08405 VN12_06305	VN12_17750 VT85_02125	VT85_15115 ELAC_1661 PPspC_02248 AMS24_04570 UZ16_OP3001001053 PCbaG_00105 PVbaL_03261 PVbaL23_00203 CT_494 CPn0613 TC_RS03960 CAB_RS00675 CCA_RS00675 PC_RS01085 CF_RS04400 OTER_RS19585 AMUC_RS07130 MINF_RS00335 PSTA_RS04055 CAKA_RS05025 PLIM_RS07250	PLIM_RS11120 WCW_RS07930 ISOP_RS11385	ISOP_RS01180 PLABR_RS02050	PLABR_RS14840 CPSIT_RS00670 G5S_RS02005 PUV_RS03080 SNE_RS11230 PSMK_RS01355	PSMK_RS09660	PSMK_RS16660 SINAC_RS28795 LNTAR_RS07165 VSP_RS39765	VSP_RS39160	VSP_RS39745	VSP_RS37770 PAH_RS06725 H359_RS00950 M787_RS04295	M787_RS04300 TY21_RS09265 TY19_RS05860 AOM43_RS09210 TU23_RS00325 CSEC_RS10015 BN1093_RS06700 Q499_RS02665 RT28_RS04485 OPIT5_RS07660 L21SP4_RS11055 IMCC26134_RS08955	IMCC26134_RS16025 AMD24_RS01705 DB41_RS07850 DB44_RS01180 DB42_RS03275 MFUMSOLV_RS01075 PNK_RS01135 RhT_01511
OG0000229 BN1013_00746 VT03_08190	VT03_02755 VT84_02525	VT84_32995	VT84_28680 VN12_25480	VN12_02765 VT85_19270	VT85_01855	VT85_16285	VT85_10015	VT85_02565 ELAC_1720 PPspC_00561	PPspC_01310	PPspC_01803 OMAG_002011 AMJ78_10750	AMJ78_10535 AMJ95_11765 UZ16_OP3001001910	UZ16_OP3001003562 PLbaL_01713 PVbaL_02837	PVbaL_02838 PVbaL23_00026	PVbaL23_00336 OTER_RS00795	OTER_RS10255 AMUC_RS01195 MINF_RS09665	MINF_RS10375 PSTA_RS10645	PSTA_RS08720	PSTA_RS02815 CAKA_RS05200 PLIM_RS04635	PLIM_RS07270 WCW_RS07905 ISOP_RS13890	ISOP_RS04950 PLABR_RS01695	PLABR_RS11770 PUV_RS05580	PUV_RS03365 PSMK_RS09070 SINAC_RS30805	SINAC_RS31320	SINAC_RS11170	SINAC_RS23580	SINAC_RS06980	SINAC_RS19325	SINAC_RS07730 LNTAR_RS21975	LNTAR_RS11030 VSP_RS24325 PAH_RS11355	PAH_RS08760 AOM43_RS05935	AOM43_RS02280 TU23_RS08660 CSEC_RS09735 BN1093_RS07060 OPIT5_RS03885	OPIT5_RS22680	OPIT5_RS11180 L21SP4_RS05670 IMCC26134_RS03190	IMCC26134_RS07890 AMD24_RS00980 MFUMSOLV_RS00875	MFUMSOLV_RS02330 PNK_RS01500
OG0000230 BN1013_00068 VT03_12025	VT03_31900	VT03_29320 VT84_08260	VT84_38985	VT84_36610 VN12_19340	VN12_05070 VT85_14145	VT85_16795	VT85_19130 PPspC_01244 OMAG_001991 AMJ78_10585	AMJ78_03180	AMJ78_07120 AMJ95_11030	AMJ95_11125 UZ16_OP3001001331 PLbaL_00833 PVbaL_00954 PVbaL23_02586 PC_RS09990 OTER_RS11930	OTER_RS13560 AMUC_RS03925 MINF_RS03235	MINF_RS00895 PSTA_RS07550	PSTA_RS03145 CAKA_RS05170	CAKA_RS11890 PLIM_RS18235	PLIM_RS10040 WCW_RS01865 ISOP_RS15190	ISOP_RS06250 PLABR_RS17685	PLABR_RS10760 PUV_RS09025 SNE_RS02450	SNE_RS06290 PSMK_RS08200	PSMK_RS09280	PSMK_RS10255 SINAC_RS24635	SINAC_RS25745	SINAC_RS07225	SINAC_RS30960 LNTAR_RS10300 VSP_RS24860	VSP_RS05520 PAH_RS01240 TY19_RS03925 AOM43_RS05095 TU23_RS06590 CSEC_RS06945 BN1093_RS08230 OPIT5_RS00015	OPIT5_RS14705	OPIT5_RS22720 L21SP4_RS03925	L21SP4_RS10345 IMCC26134_RS10875	IMCC26134_RS02450	IMCC26134_RS05485 AMD24_RS00365 DB44_RS10450 MFUMSOLV_RS02680	MFUMSOLV_RS04725 PNK_RS02630 RhT_00251
OG0000231 BN1013_00166 VT03_32875 VT84_05050	VT84_32960 VN12_12960 VT85_16330 ELAC_0318	ELAC_0260 PPspC_01428 UZ16_OP3001000452	UZ16_OP3001000064 PCbaG_00855	PCbaG_01381 PVbaL_02449 CT_294 CPn0057 TC_RS02870 CAB_RS01745 CCA_RS01740 PC_RS01315 CF_RS03335 OTER_RS23135	OTER_RS11995 AMUC_RS08510 MINF_RS01975	MINF_RS00200 PSTA_RS20645 CAKA_RS09410 PLIM_RS18005 WCW_RS01185 ISOP_RS13400 PLABR_RS13695	PLABR_RS22620 CPSIT_RS01730 G5S_RS03025 PUV_RS02185	PUV_RS08130 SNE_RS05305	SNE_RS06795 PSMK_RS09580	PSMK_RS05500 SINAC_RS23525 LNTAR_RS21160 VSP_RS25665	VSP_RS25670	VSP_RS05950 PAH_RS11620	PAH_RS05595 H359_RS01985 M787_RS00570 TY21_RS00615 TY19_RS06160 AOM43_RS10275 TU23_RS00220	TU23_RS08455 CSEC_RS07745	CSEC_RS00135 BN1093_RS00885 Q499_RS01625 RT28_RS00710 OPIT5_RS05780	OPIT5_RS20110 L21SP4_RS10175 IMCC26134_RS04625 AMD24_RS00435 DB41_RS00390 DB44_RS01440 DB42_RS00530 MFUMSOLV_RS01260	MFUMSOLV_RS09715 PNK_RS10170 RhT_00776	RhT_00290
OG0000232 BN1013_00502 VT03_29890	VT03_06200	VT03_19580 VT84_11805	VT84_37370	VT84_18710 VN12_07565	VN12_19195 VT85_18850	VT85_13790 ELAC_1405 PPspC_02516 OMAG_001068 AMJ78_02715	AMJ78_07545 AMS24_02300 AMJ95_12300 UZ16_OP3001000877 PCbaG_01461 PLbaL_00688 PVbaL_02509 PVbaL23_02632	PVbaL23_00084 CT_407 CPn0534 TC_RS03485 CAB_RS01105 CCA_RS01105 PC_RS08615 CF_RS03980 OTER_RS13645 AMUC_RS11660 MINF_RS04550 PSTA_RS10620	PSTA_RS03475	PSTA_RS04560 CAKA_RS15825 PLIM_RS06630 WCW_RS08420 ISOP_RS19685 PLABR_RS17335 CPSIT_RS01100 G5S_RS02415 PUV_RS11545 SNE_RS02315 PSMK_RS16920 SINAC_RS24930	SINAC_RS29840 LNTAR_RS25415 VSP_RS40040 PAH_RS08405 H359_RS01360 M787_RS00035 TY21_RS11290 TY19_RS09375	TY19_RS09770 AOM43_RS09610 TU23_RS09255 CSEC_RS07980 BN1093_RS04090 Q499_RS02185 RT28_RS00185 OPIT5_RS04870 L21SP4_RS04220 IMCC26134_RS07485 AMD24_RS00185 DB41_RS07120 DB44_RS08690 DB42_RS03995 MFUMSOLV_RS11765 PNK_RS10655 RhT_00223
OG0000233 BN1013_01257	BN1013_01258 VT84_07890	VT84_06095 ELAC_2121	ELAC_2122 PPspC_00932	PPspC_00931 OMAG_001084	OMAG_001745 AMJ78_07775 AMS24_04960 AMJ95_00940 PCbaG_00616	PCbaG_00486 PVbaL_00969 CT_852 CPn1010 TC_RS01215 CAB_RS03710 CCA_RS03775 PC_RS03280	PC_RS03275 CF_RS01320 OTER_RS04270	OTER_RS04715 AMUC_RS05460 CAKA_RS00750 PLIM_RS14705 WCW_RS03650	WCW_RS03655 CPSIT_RS03735 G5S_RS00105 PUV_RS08495	PUV_RS08490 SNE_RS04025	SNE_RS09175 VSP_RS19150 PAH_RS06395	PAH_RS06400 H359_RS03915 M787_RS02345 TY21_RS07365	TY21_RS07370	TY21_RS07500	TY21_RS07495	TY21_RS11155	TY21_RS11150 TY19_RS03080	TY19_RS03075 AOM43_RS04615	AOM43_RS04610 TU23_RS08130	TU23_RS08125 CSEC_RS11705	CSEC_RS11700 BN1093_RS03675	BN1093_RS03670 Q499_RS04690 RT28_RS02530 OPIT5_RS12305	OPIT5_RS23150 L21SP4_RS00830 DB41_RS06050	DB41_RS06045 DB44_RS03570	DB44_RS03575 DB42_RS05130	DB42_RS05135 PNK_RS07460	PNK_RS07465 RhT_01012	RhT_00660
OG0000234 VT03_17970	VT03_18025	VT03_02070 VT84_10680	VT84_20955	VT84_36000 VN12_01300	VN12_16910	VN12_03470 VT85_15450	VT85_08525 OMAG_000522 AMJ78_10295	AMJ78_03670 AMJ95_02055	AMJ95_13755	AMJ95_00560	AMJ95_05260 UZ16_OP3001000997	UZ16_OP3001001308	UZ16_OP3001002343	UZ16_OP3001000903 PVbaL_02983	PVbaL_02984	PVbaL_01871	PVbaL_01742	PVbaL_02903	PVbaL_02791	PVbaL_03569	PVbaL_03571 PVbaL23_00563	PVbaL23_00564	PVbaL23_01718	PVbaL23_02605 OTER_RS15610	OTER_RS16155 AMUC_RS00955	AMUC_RS00950 PSTA_RS02605	PSTA_RS08545 CAKA_RS07150	CAKA_RS15080	CAKA_RS07075 PLIM_RS02120	PLIM_RS10015 ISOP_RS15065	ISOP_RS05415 PLABR_RS00645	PLABR_RS12835 PSMK_RS07535	PSMK_RS06945	PSMK_RS12465 SINAC_RS31620	SINAC_RS25775	SINAC_RS16700 LNTAR_RS23750	LNTAR_RS23745	LNTAR_RS15970	LNTAR_RS22895 VSP_RS12740	VSP_RS25260	VSP_RS12735 OPIT5_RS25620	OPIT5_RS03960	OPIT5_RS29320	OPIT5_RS02265 L21SP4_RS01290 IMCC26134_RS04645	IMCC26134_RS14940	IMCC26134_RS04650	IMCC26134_RS07350	IMCC26134_RS03335	IMCC26134_RS14935
OG0000235 VT03_03050	VT03_19160	VT03_12070 VT84_32775	VT84_32990	VT84_29755 VN12_12655 VT85_18535 OMAG_002622	OMAG_001584 AMJ78_08490	AMJ78_03705	AMJ78_09185	AMJ78_01400	AMJ78_09965	AMJ78_04400	AMJ78_03600	AMJ78_01510	AMJ78_09055	AMJ78_10200 AMS24_04120 AMJ95_01705	AMJ95_06855	AMJ95_06840	AMJ95_07180	AMJ95_08615	AMJ95_13455	AMJ95_11525	AMJ95_09235 UZ16_OP3001000839 PLbaL_01669	PLbaL_01411	PLbaL_02002 PVbaL_00341	PVbaL_01993	PVbaL_02053	PVbaL_02365	PVbaL_00567	PVbaL_01622	PVbaL_00451	PVbaL_02478	PVbaL_00707 PVbaL23_02016	PVbaL23_02493	PVbaL23_01793	PVbaL23_00329	PVbaL23_02612	PVbaL23_00239 OTER_RS19635	OTER_RS18570	OTER_RS13425 AMUC_RS05175	AMUC_RS09600	AMUC_RS11960 MINF_RS02035 PSTA_RS05465	PSTA_RS14785	PSTA_RS02485	PSTA_RS14775 PLIM_RS13450 ISOP_RS08120 PLABR_RS17920 SINAC_RS00140	SINAC_RS28675	SINAC_RS06880 OPIT5_RS27330	OPIT5_RS27960	OPIT5_RS24355	OPIT5_RS01275 L21SP4_RS05715	L21SP4_RS03945
OG0000236 VT03_32665	VT03_06745	VT03_27730 VT84_10280	VT84_15685 VN12_03025	VN12_07845	VN12_26950 VT85_06355	VT85_03795	VT85_19180 ELAC_1625 PPspC_02059 OMAG_000158 AMJ95_07250	AMJ95_05995 UZ16_OP3001000889	UZ16_OP3001003293 PLbaL_02231 PVbaL23_02459 PC_RS02725 OTER_RS12475	OTER_RS12460	OTER_RS03810	OTER_RS03800	OTER_RS02390	OTER_RS12440	OTER_RS20775 AMUC_RS08575 MINF_RS09735	MINF_RS02280 PSTA_RS15500	PSTA_RS23740 CAKA_RS06835	CAKA_RS12815 PLIM_RS01365	PLIM_RS19415	PLIM_RS19885 WCW_RS06405 ISOP_RS19495	ISOP_RS04235 PLABR_RS16230	PLABR_RS23990	PLABR_RS15310 PUV_RS12390 SNE_RS08365 PSMK_RS03170	PSMK_RS07375	PSMK_RS03115 SINAC_RS11270	SINAC_RS24810	SINAC_RS06670 LNTAR_RS16050 VSP_RS04480	VSP_RS26195 PAH_RS10305 TY19_RS07950 AOM43_RS07345 TU23_RS10080	TU23_RS06040 CSEC_RS06025	CSEC_RS10205	CSEC_RS03070 BN1093_RS02485 OPIT5_RS24000	OPIT5_RS20555	OPIT5_RS13020 IMCC26134_RS11585	IMCC26134_RS01830 DB44_RS03020 MFUMSOLV_RS09475	MFUMSOLV_RS02265 PNK_RS08660
OG0000237 VT03_11595	VT03_18930 VT84_18120 VN12_22075	VN12_11770 VT85_13090 PPspC_02408	PPspC_02771	PPspC_01770 AMJ95_01250 UZ16_OP3001003110 PVbaL_01369	PVbaL_01440 PVbaL23_01787 CT_854 CPn1012 TC_RS01225 CAB_RS03695 CCA_RS03760 PC_RS02805	PC_RS00070 CF_RS01335 OTER_RS17995 AMUC_RS02250	AMUC_RS06930 PSTA_RS20150 CAKA_RS01625	CAKA_RS10310 PLIM_RS14720 WCW_RS02750 ISOP_RS03390 PLABR_RS16380	PLABR_RS21425	PLABR_RS09465 CPSIT_RS03725 G5S_RS00090 PUV_RS09635 PSMK_RS09785	PSMK_RS06305 SINAC_RS32900 LNTAR_RS09120	LNTAR_RS25895	LNTAR_RS16825 VSP_RS02900	VSP_RS23695 PAH_RS00615 H359_RS03905 M787_RS02330 TY21_RS12210 TY19_RS05135	TY19_RS03525 AOM43_RS05700 BN1093_RS11025	BN1093_RS02560	BN1093_RS05050 Q499_RS04700 RT28_RS02515 OPIT5_RS25025	OPIT5_RS19735	OPIT5_RS19945	OPIT5_RS10050	OPIT5_RS17415	OPIT5_RS02185 IMCC26134_RS10715	IMCC26134_RS01625 AMD24_RS01275 DB41_RS06365 DB44_RS00095	DB44_RS03110 DB42_RS04810 PNK_RS05535	PNK_RS08585	PNK_RS11635
OG0000238 BN1013_01075 VT03_30230 VT84_35690	VT84_04090	VT84_24250 VN12_03830	VN12_03835 VT85_08250 ELAC_2076 PPspC_00014 OMAG_002399 AMJ78_05390	AMJ78_05865	AMJ78_10215	AMJ78_02135 AMS24_02775 AMJ95_05485	AMJ95_10550	AMJ95_10035 UZ16_OP3001002926 PCbaG_00713 PLbaL_01967 PVbaL_01341 CT_241 CPn0300 TC_RS02600 CAB_RS02430 CCA_RS02425 PC_RS08265 CF_RS02665 OTER_RS11820	OTER_RS17630 AMUC_RS05640 MINF_RS03355 PSTA_RS13115	PSTA_RS13110 CAKA_RS13690	CAKA_RS14170	CAKA_RS07835 PLIM_RS12185 WCW_RS05750 ISOP_RS07635 PLABR_RS24205 CPSIT_RS02415 G5S_RS03690 PUV_RS04620 SNE_RS04505 PSMK_RS03380 SINAC_RS31575 LNTAR_RS17835 VSP_RS07025	VSP_RS18295 PAH_RS02475 H359_RS02525 M787_RS01230 TY21_RS05880 TY19_RS00090 AOM43_RS03980 TU23_RS07640 CSEC_RS05485 Q499_RS01345 RT28_RS01370 OPIT5_RS14810	OPIT5_RS01355 L21SP4_RS05765 IMCC26134_RS11065 AMD24_RS01255 DB41_RS05645 DB44_RS05895 DB42_RS05495 MFUMSOLV_RS04535 RhT_01290
OG0000239 BN1013_01077 VT03_09870	VT03_27625	VT03_09890 VT84_01460	VT84_20685 VN12_08605	VN12_09045 VT85_05920 ELAC_2080 PPspC_01124 OMAG_000800 AMJ78_04785 AMS24_05215 AMJ95_03215	AMJ95_06220 UZ16_OP3001002540 PCbaG_00716 PLbaL_00100 PVbaL_00123 PVbaL23_02075 CT_239 CPn0298 TC_RS02590 CAB_RS02440 CCA_RS02435 PC_RS08240 CF_RS02655 OTER_RS18190	OTER_RS00255 AMUC_RS03430 MINF_RS05415 PSTA_RS23395	PSTA_RS19060 CAKA_RS11780	CAKA_RS14670 PLIM_RS11435 WCW_RS05740 ISOP_RS10595 PLABR_RS20510 CPSIT_RS02425 G5S_RS03700 PUV_RS04610 SNE_RS04530 PSMK_RS08220 SINAC_RS14610 VSP_RS17700 PAH_RS02465 H359_RS02535 M787_RS01240 TY21_RS05870 TY19_RS03625 AOM43_RS03990 TU23_RS07135 CSEC_RS05475 BN1093_RS10055 Q499_RS01330 RT28_RS01380 OPIT5_RS29845	OPIT5_RS02745 L21SP4_RS09190	L21SP4_RS12115	L21SP4_RS01165 IMCC26134_RS14970	IMCC26134_RS05645 AMD24_RS02925 DB41_RS05635 DB44_RS05875 DB42_RS05505 MFUMSOLV_RS06400 PNK_RS04480 RhT_01288
OG0000240 BN1013_01699 VT03_07225	VT03_02605	VT03_29260 VT84_01730 VN12_06960	VN12_15645 VT85_17545	VT85_02350	VT85_13965	VT85_01085	VT85_00770 ELAC_1339	ELAC_1421 OMAG_002745	OMAG_002273	OMAG_002525	OMAG_000875	OMAG_000678	OMAG_002477 AMJ78_06420	AMJ78_09810	AMJ78_03075	AMJ78_05490 UZ16_OP3001002481	UZ16_OP3001002036 PCbaG_00960 PLbaL_02067 PVbaL_02369	PVbaL_02764	PVbaL_00805 PVbaL23_01346 PSTA_RS06970 PLIM_RS13440	PLIM_RS17600 WCW_RS04525	WCW_RS05880 ISOP_RS12445	ISOP_RS02715	ISOP_RS05280 PLABR_RS12465	PLABR_RS01865	PLABR_RS17255	PLABR_RS14305 PUV_RS12770	PUV_RS05990 PSMK_RS10665 SINAC_RS01345	SINAC_RS19205	SINAC_RS25465	SINAC_RS13045	SINAC_RS12185	SINAC_RS26820 LNTAR_RS19655	LNTAR_RS08460 VSP_RS05820	VSP_RS13530	VSP_RS35190	VSP_RS19140 PAH_RS03530	PAH_RS04865 AOM43_RS12655	AOM43_RS03060 TU23_RS07945 CSEC_RS07870	CSEC_RS07885	CSEC_RS02665 L21SP4_RS11290	L21SP4_RS02345	L21SP4_RS08600 IMCC26134_RS06160 RhT_00867
OG0000241 BN1013_01713 VT03_24035 VT84_02695 VN12_21040 VT85_20705 ELAC_2195 PPspC_01107 OMAG_001870	OMAG_000700 AMS24_00960	AMS24_00750 AMJ95_09410	AMJ95_13015	AMJ95_01880 UZ16_OP3001000406 PCbaG_00213	PCbaG_00727 PLbaL_00283	PLbaL_02011 PVbaL_03430 CT_099 CPn0314 TC_RS01865 CAB_RS02360 CCA_RS02355 PC_RS08205 CF_RS02735 OTER_RS21035 AMUC_RS06805 MINF_RS04675 PSTA_RS06150	PSTA_RS15530 CAKA_RS09010	CAKA_RS14330 PLIM_RS08475 WCW_RS04785 ISOP_RS00110 PLABR_RS19585	PLABR_RS01770 CPSIT_RS02345 G5S_RS03620 PUV_RS09460 SNE_RS03570	SNE_RS04585 PSMK_RS13175 SINAC_RS26495	SINAC_RS19845 LNTAR_RS19005 VSP_RS21100	VSP_RS26160 PAH_RS00790 H359_RS02450 M787_RS01160 TY21_RS05815 TY19_RS03590 AOM43_RS05530 TU23_RS07105 CSEC_RS11220 BN1093_RS10100 Q499_RS00550 RT28_RS01300 OPIT5_RS24670 L21SP4_RS02130 IMCC26134_RS11110 AMD24_RS00345 DB41_RS05570 DB44_RS05840 DB42_RS05560 MFUMSOLV_RS07235 PNK_RS04525 RhT_01279	RhT_00132
OG0000242 BN1013_01726 VT03_18645	VT03_22695	VT03_32560 VT84_13525	VT84_29365 VN12_18220 VT85_02315	VT85_22770 ELAC_0554 PPspC_00430	PPspC_00665 OMAG_001259 AMS24_02595 UZ16_OP3001001545 PCbaG_00358 PVbaL23_01539 CT_477 CPn0596 TC_RS03875 CAB_RS00760 CCA_RS00760 PC_RS08800 CF_RS04320 OTER_RS13495	OTER_RS17530 AMUC_RS08390 MINF_RS09400 PSTA_RS08365	PSTA_RS18430 CAKA_RS07045 PLIM_RS04935 WCW_RS03135 ISOP_RS14405 PLABR_RS09610 CPSIT_RS00760 G5S_RS02085 PUV_RS06270	PUV_RS05530 SNE_RS09800	SNE_RS08340 PSMK_RS16755 SINAC_RS08460	SINAC_RS13195 LNTAR_RS22555 VSP_RS10280 PAH_RS08810	PAH_RS04600 H359_RS01030 M787_RS04380 TY21_RS09135 TY19_RS09560	TY19_RS09165 AOM43_RS02795	AOM43_RS05880 TU23_RS08860 CSEC_RS12175 BN1093_RS01095	BN1093_RS05530 Q499_RS02580 RT28_RS04565 OPIT5_RS13855 L21SP4_RS08060 IMCC26134_RS13725 AMD24_RS03465 DB41_RS01305 DB44_RS08925 DB42_RS09780 MFUMSOLV_RS00365 PNK_RS09985	PNK_RS12190 RhT_01140
OG0000243 VT03_04670	VT03_29750	VT03_11830	VT03_26080	VT03_20935	VT03_14025	VT03_13390	VT03_12095	VT03_19420 VT84_29940	VT84_34280	VT84_01610 VN12_07200	VN12_19835	VN12_12140	VN12_07900	VN12_26515	VN12_05130	VN12_01955	VN12_04095	VN12_10610 VT85_02770	VT85_05155	VT85_21160	VT85_21795	VT85_08705	VT85_14380	VT85_05220	VT85_20710 ELAC_1084 UZ16_OP3001003070 OTER_RS01955 PSTA_RS11640	PSTA_RS12010	PSTA_RS19455	PSTA_RS14515	PSTA_RS24670	PSTA_RS10230	PSTA_RS13205 PLIM_RS21970	PLIM_RS23215	PLIM_RS11010	PLIM_RS15410	PLIM_RS01605	PLIM_RS01760 WCW_RS02955 ISOP_RS08350	ISOP_RS18050	ISOP_RS02350	ISOP_RS10750	ISOP_RS18240	ISOP_RS00115 PLABR_RS07700	PLABR_RS05535	PLABR_RS03135	PLABR_RS04770	PLABR_RS05150	PLABR_RS06920	PLABR_RS11855	PLABR_RS18065 PSMK_RS00740	PSMK_RS03945 SINAC_RS12435
OG0000244 VT03_05075	VT03_29515	VT03_09400 VT84_33340	VT84_14260	VT84_16730	VT84_05440 VN12_01465 VT85_05325	VT85_09870	VT85_09855	VT85_21505	VT85_19725	VT85_24180 ELAC_2030 OMAG_000896	OMAG_001908 AMJ78_05025 AMJ95_06605	AMJ95_06790	AMJ95_08340	AMJ95_05130 UZ16_OP3001002569	UZ16_OP3001001299	UZ16_OP3001000313	UZ16_OP3001000032	UZ16_OP3001001612	UZ16_OP3001002237	UZ16_OP3001003027 PLbaL_02123 PVbaL_01112	PVbaL_00585	PVbaL_03566	PVbaL_00628 PVbaL23_00921 OTER_RS12305	OTER_RS10415 AMUC_RS10725 MINF_RS09305 PSTA_RS01690	PSTA_RS24795	PSTA_RS15830 CAKA_RS06770	CAKA_RS03375	CAKA_RS00335 PLIM_RS16380	PLIM_RS14280	PLIM_RS19610 WCW_RS02295 ISOP_RS14105	ISOP_RS04440 PLABR_RS04275 SINAC_RS25115	SINAC_RS03055	SINAC_RS35240	SINAC_RS32445	SINAC_RS13380	SINAC_RS06750 LNTAR_RS08080	LNTAR_RS04250 VSP_RS06215	VSP_RS39145	VSP_RS32350	VSP_RS27010 OPIT5_RS00300	OPIT5_RS28815 L21SP4_RS08145	L21SP4_RS07450	L21SP4_RS04760 IMCC26134_RS12820	IMCC26134_RS02330 MFUMSOLV_RS00260
OG0000245 BN1013_00179 VT03_18500	VT03_18495 VT84_02305 VN12_00960	VN12_10160 VT85_04940 ELAC_0354 PPspC_01446 OMAG_000552	OMAG_001764 AMS24_00500 AMJ95_03245	AMJ95_06250 UZ16_OP3001000221 PCbaG_01416 PVbaL_02355 CT_748 CPn0891 TC_RS00660 CAB_RS04325 CCA_RS04380 PC_RS07305 CF_RS00720 OTER_RS15145 AMUC_RS07610	AMUC_RS12060	AMUC_RS06465 MINF_RS01295	MINF_RS06005 PSTA_RS09445	PSTA_RS18405 CAKA_RS04135 PLIM_RS04730	PLIM_RS19180 WCW_RS01115 ISOP_RS05660 PLABR_RS05405	PLABR_RS04230 CPSIT_RS04350 G5S_RS00655 PUV_RS01350 SNE_RS02580 PSMK_RS10565	PSMK_RS11195	PSMK_RS17155 SINAC_RS31510 LNTAR_RS01310	LNTAR_RS12980 VSP_RS39110	VSP_RS06925 PAH_RS03000 H359_RS04510 M787_RS02920 TY19_RS10510 AOM43_RS11100 TU23_RS00110 CSEC_RS00365 BN1093_RS00790 Q499_RS04135 OPIT5_RS02285 L21SP4_RS00805 IMCC26134_RS02785 DB41_RS00305 DB44_RS08435 DB42_RS00615 MFUMSOLV_RS05525	MFUMSOLV_RS03100	MFUMSOLV_RS05650 PNK_RS10265 RhT_00285
OG0000246 BN1013_00464 VT03_16240	VT03_03325 VT84_37840	VT84_25930 VN12_17940	VN12_21005 VT85_08975	VT85_04075 ELAC_1452 PPspC_02758 OMAG_000525 AMJ78_03195 AMS24_03665 AMJ95_01020	AMJ95_02265 UZ16_OP3001001107 PCbaG_01600 PVbaL_03172 PVbaL23_01163 CT_698 CPn0838 TC_RS00370 CAB_RS04610 CCA_RS04670 PC_RS00105 CF_RS00435 OTER_RS04455 AMUC_RS03515 MINF_RS00580 PSTA_RS03515	PSTA_RS21185 CAKA_RS10420 PLIM_RS08865	PLIM_RS22775 WCW_RS08585 ISOP_RS04980	ISOP_RS05380 PLABR_RS11420	PLABR_RS24945 CPSIT_RS04630 G5S_RS00930 PUV_RS12125 SNE_RS01650 PSMK_RS05605	PSMK_RS07340 SINAC_RS03870	SINAC_RS31940 LNTAR_RS09710 VSP_RS18025 PAH_RS00025 H359_RS04790 M787_RS03205 TY21_RS00650 TY19_RS04145 AOM43_RS07620 TU23_RS09675 CSEC_RS07735 BN1093_RS04985 Q499_RS03825 RT28_RS03405 OPIT5_RS09545 L21SP4_RS09330 IMCC26134_RS14090 AMD24_RS01300 DB41_RS10080 DB44_RS00135 DB42_RS00995 MFUMSOLV_RS00670 PNK_RS11570 RhT_01579
OG0000247 BN1013_00842	BN1013_00843 VN12_01125 ELAC_0680	ELAC_0679	ELAC_1682 PPspC_01045	PPspC_01046	PPspC_01829	PPspC_00867 AMJ95_08575 CT_735 CPn0876 TC_RS00565 CAB_RS04420 CCA_RS04480 PC_RS07925	PC_RS07920	PC_RS02980 CF_RS00625 OTER_RS03120 AMUC_RS00230 WCW_RS06370	WCW_RS06375 ISOP_RS15370 CPSIT_RS04440 G5S_RS00740 PUV_RS00150	PUV_RS10840	PUV_RS10835 SNE_RS07645	SNE_RS07640 LNTAR_RS03755 PAH_RS10920	PAH_RS10915	PAH_RS03980 H359_RS04595 M787_RS03015 TY21_RS00645	TY21_RS07640 TY19_RS03365	TY19_RS04225	TY19_RS04215 AOM43_RS06550	AOM43_RS06555	AOM43_RS12265 TU23_RS02490	TU23_RS01615	TU23_RS01610 CSEC_RS05695	CSEC_RS09915	CSEC_RS05700 BN1093_RS03015	BN1093_RS03020	BN1093_RS12450 Q499_RS04025 RT28_RS03215 DB41_RS01405	DB41_RS01400	DB41_RS10075 DB44_RS03280	DB44_RS05520	DB44_RS05525 DB42_RS09690	DB42_RS09695	DB42_RS01000 PNK_RS08140	PNK_RS08135	PNK_RS07160 RhT_00832	RhT_01321
OG0000248 BN1013_01025	BN1013_00915 VT03_08575 VT84_34920 VN12_20210 VT85_04135 ELAC_2165	ELAC_1897 PPspC_00149 OMAG_002395 AMJ78_02155 AMS24_04385 AMJ95_10570	AMJ95_05505 UZ16_OP3001003017 PCbaG_00744 PLbaL_00957 CT_044 CPn0386 TC_RS01575 CAB_RS02065 CCA_RS02060 PC_RS05330 CF_RS03025 OTER_RS11580 AMUC_RS09955 MINF_RS03365 CAKA_RS08380	CAKA_RS07850 PLIM_RS13495 WCW_RS06680	WCW_RS04705 ISOP_RS15435 PLABR_RS17475 CPSIT_RS02055 G5S_RS03335 PUV_RS06310	PUV_RS07725 SNE_RS04665 PSMK_RS07690 SINAC_RS04060 LNTAR_RS26035 VSP_RS02770 PAH_RS04555	PAH_RS00335 H359_RS02170 M787_RS00885 TY21_RS07315	TY21_RS07445	TY21_RS11100 TY19_RS01465 AOM43_RS00210	AOM43_RS02755 TU23_RS03950	TU23_RS01730 CSEC_RS06485	CSEC_RS11390 BN1093_RS12975 Q499_RS00265 RT28_RS01020 OPIT5_RS29435	OPIT5_RS18335 L21SP4_RS05785 IMCC26134_RS11050 AMD24_RS03985 DB41_RS05970 DB44_RS06480 DB42_RS05185 MFUMSOLV_RS04545 PNK_RS03835 RhT_00512
OG0000249 BN1013_01114 VT03_09565 VT84_35300 VN12_18465 VT85_23295 ELAC_0741 PPspC_01487 OMAG_001295	OMAG_001976	OMAG_002863 AMJ78_02205	AMJ78_03145	AMJ78_03605 AMS24_02860 AMJ95_10615	AMJ95_02805	AMJ95_13340	AMJ95_03835	AMJ95_03405	AMJ95_05550 UZ16_OP3001003349	UZ16_OP3001000610 PVbaL_02322	PVbaL_03447 PVbaL23_00526	PVbaL23_00996 CT_331 CPn1060 TC_RS03085 CAB_RS01570 CCA_RS01550 PC_RS02965 CF_RS03515 OTER_RS14090 AMUC_RS01785 MINF_RS06810 PSTA_RS19540 CAKA_RS05110 PLIM_RS01740	PLIM_RS12570 PLABR_RS13120 CPSIT_RS01555 G5S_RS02860 PUV_RS04730 SNE_RS04845 PSMK_RS13270 SINAC_RS16480	SINAC_RS36500 LNTAR_RS10980 VSP_RS31190 PAH_RS08200 H359_RS01820 M787_RS00420 TY21_RS05055	TY21_RS04920 TY19_RS03380 AOM43_RS03860 TU23_RS07515 CSEC_RS12090 BN1093_RS10275 RT28_RS00560 OPIT5_RS16025 IMCC26134_RS01980	IMCC26134_RS03875 AMD24_RS04080 DB41_RS05405 DB44_RS03265 DB42_RS05735 MFUMSOLV_RS04280 PNK_RS04705 RhT_00563
OG0000250 BN1013_01177 VT03_14740 VT84_36650	VT84_08505 VN12_02445 VT85_15705	VT85_17675 ELAC_1145 PPspC_02022 AMS24_04490 AMJ95_06705 PCbaG_01244 CT_776	CT_775 CPn0921	CPn0922 TC_RS00825	TC_RS00820 CAB_RS04170	CAB_RS04175 CCA_RS04230	CCA_RS04225 PC_RS05955 CF_RS00875	CF_RS00870 OTER_RS19805 AMUC_RS09195 MINF_RS07730 PSTA_RS23980 CAKA_RS08855 WCW_RS06625	WCW_RS03385 ISOP_RS05545 PLABR_RS12715 CPSIT_RS04195	CPSIT_RS04200 G5S_RS00505	G5S_RS00500 PUV_RS07995 SNE_RS08730 SINAC_RS34970	SINAC_RS26620 LNTAR_RS08615 VSP_RS31440 PAH_RS05460 H359_RS04360	H359_RS04365 M787_RS02770	M787_RS02765 TY21_RS05600 TY19_RS11400 AOM43_RS04290 TU23_RS10265 CSEC_RS07560	CSEC_RS02895 BN1093_RS00925	BN1093_RS08765 Q499_RS04280	Q499_RS04285 RT28_RS02970	RT28_RS02965 OPIT5_RS15110	OPIT5_RS24615 IMCC26134_RS15385 DB41_RS04800 DB44_RS07090 DB42_RS06315 MFUMSOLV_RS03655 PNK_RS10130	PNK_RS03185 RhT_00416
OG0000251 BN1013_02188 VT03_17465	VT03_17100	VT03_02135	VT03_03740 VT84_03970	VT84_16060	VT84_21130	VT84_38295	VT84_04440	VT84_20650 VN12_22050 VT85_13740	VT85_18845	VT85_04645	VT85_09195	VT85_06460 PPspC_01632 OMAG_001209 AMS24_02590	AMS24_02910 UZ16_OP3001000956 PCbaG_01429 PLbaL_01357 PVbaL_01381	PVbaL_01380 PVbaL23_02397 PC_RS04310 OTER_RS04755 AMUC_RS11950 MINF_RS06955	MINF_RS01260 PSTA_RS07360	PSTA_RS19110 CAKA_RS05830	CAKA_RS08480 PLIM_RS07630	PLIM_RS08235 WCW_RS03450 ISOP_RS03835	ISOP_RS12670 PUV_RS06620 SNE_RS02355 PSMK_RS10290 SINAC_RS19495	SINAC_RS02665	SINAC_RS15520	SINAC_RS24780	SINAC_RS25825	SINAC_RS22985 VSP_RS39350	VSP_RS37840	VSP_RS00500 PAH_RS04270 TY21_RS12730 TY19_RS09800 AOM43_RS02475 TU23_RS02240 BN1093_RS11535 OPIT5_RS04645 L21SP4_RS06875	L21SP4_RS06300 IMCC26134_RS13520 AMD24_RS01135 DB41_RS03875 DB44_RS04565 DB42_RS07280 MFUMSOLV_RS04155	MFUMSOLV_RS03065 PNK_RS06050 RhT_00250
OG0000252 BN1013_00100	BN1013_00365 VT03_16205	VT03_14285 VT84_08185	VT84_11025	VT84_11015	VT84_23585	VT84_23590	VT84_14485	VT84_37820 VT85_05670 PPspC_00662	PPspC_02203 AMJ78_09915 UZ16_OP3001001837 PCbaG_00950 PVbaL_00862	PVbaL_03779 PVbaL23_00981	PVbaL23_01909 OTER_RS05820	OTER_RS09325	OTER_RS00705	OTER_RS00760	OTER_RS08025	OTER_RS19785	OTER_RS07515 PSTA_RS17440	PSTA_RS23560 CAKA_RS14070 PLIM_RS23185	PLIM_RS07580	PLIM_RS20405 ISOP_RS19285 PLABR_RS04525	PLABR_RS02210 PUV_RS07395	PUV_RS09785	PUV_RS13245	PUV_RS02845 SNE_RS08740 PSMK_RS10685 SINAC_RS29645	SINAC_RS22370	SINAC_RS33855	SINAC_RS05630 LNTAR_RS14480 VSP_RS22300	VSP_RS15920	VSP_RS36580	VSP_RS37660	VSP_RS07690 PAH_RS06960	PAH_RS09830	PAH_RS11925	PAH_RS09495 AOM43_RS08975	AOM43_RS08280	AOM43_RS00575 TU23_RS06420	TU23_RS03190 CSEC_RS00650	CSEC_RS11965	CSEC_RS10585	CSEC_RS10090	CSEC_RS06590 OPIT5_RS12235	OPIT5_RS00985 RhT_00806
OG0000253 BN1013_00602 VT03_08830 VT84_25005 VN12_03290 VT85_04745 ELAC_1894 PPspC_00272 OMAG_000167	OMAG_001403	OMAG_001402 AMJ78_02425	AMJ78_08255 AMJ95_08770	AMJ95_06955 UZ16_OP3001002473 PCbaG_01217 PLbaL_01114 PVbaL_02347	PVbaL_01121 CT_015 CPn0106 TC_RS01430 CAB_RS03265 CCA_RS03345 PC_RS02360 CF_RS01745 OTER_RS12785	OTER_RS00500 MINF_RS07750 PSTA_RS12435	PSTA_RS00860 CAKA_RS04125	CAKA_RS05500 PLIM_RS17335 WCW_RS02420 ISOP_RS06835 PLABR_RS09340	PLABR_RS13365 CPSIT_RS03300 G5S_RS04525 PUV_RS08005 SNE_RS08465 PSMK_RS03695 SINAC_RS33370 LNTAR_RS03420 VSP_RS15370	VSP_RS29070 PAH_RS05470 H359_RS03325 M787_RS01930 TY21_RS07775 TY19_RS02925 AOM43_RS04300 TU23_RS05105 CSEC_RS06500 BN1093_RS01805 Q499_RS00110 RT28_RS02115 OPIT5_RS16450	OPIT5_RS15300 L21SP4_RS01725	L21SP4_RS04665 IMCC26134_RS15230	IMCC26134_RS07865 DB41_RS00965 DB44_RS02550 DB42_RS00065 MFUMSOLV_RS03635 PNK_RS09285 RhT_00941
OG0000254 BN1013_00923 VT03_09175 VT84_25910 VN12_13955 VT85_19920 ELAC_1166 PPspC_02013 OMAG_001239	OMAG_001330	OMAG_001602	OMAG_002505	OMAG_001878	OMAG_002308	OMAG_000184	OMAG_002135	OMAG_002098	OMAG_001092	OMAG_001113 AMJ78_07240	AMJ78_03350 AMJ95_07900	AMJ95_12025 UZ16_OP3001001310 PCbaG_01258 PLbaL_01759 PVbaL_00210 PVbaL23_01557 CT_769 CPn0915 TC_RS00790 CAB_RS04205 CCA_RS04260 PC_RS05970 CF_RS00840 OTER_RS08975 AMUC_RS01940 MINF_RS06040 PSTA_RS05280 CAKA_RS07000 PLIM_RS06910 WCW_RS06645 PLABR_RS02285 CPSIT_RS04230 G5S_RS00535 PUV_RS06350 SNE_RS08755 PSMK_RS01330 SINAC_RS24300 LNTAR_RS12435 VSP_RS35255 PAH_RS04515 H359_RS04395 M787_RS02800 TY…
OG0000255 BN1013_00953 VT03_26740	VT03_05740	VT03_07015 VT84_34475 VN12_21025	VN12_03915 VT85_03760 ELAC_0471 PPspC_00410 OMAG_001408 AMJ78_02450	AMJ78_09605 AMS24_05350 AMJ95_04155	AMJ95_12600	AMJ95_09945 UZ16_OP3001000816 PCbaG_00147 PVbaL_00692 PVbaL23_01609 CT_545 CPn0666 TC_RS04230 CAB_RS00400 CCA_RS00400 PC_RS01905 CF_RS04675 OTER_RS10580	OTER_RS20465 AMUC_RS02085 MINF_RS04065 PSTA_RS11350 CAKA_RS00615	CAKA_RS12050 PLIM_RS06545	PLIM_RS06840 WCW_RS07350 PLABR_RS07640	PLABR_RS15185 CPSIT_RS00395 G5S_RS01730 PUV_RS10410 SNE_RS10955 PSMK_RS11665	PSMK_RS16735 SINAC_RS06640 LNTAR_RS12495 VSP_RS20315	VSP_RS05600 PAH_RS10490 H359_RS00675 M787_RS04020 TY21_RS06310 TY19_RS06365 AOM43_RS07005 TU23_RS05730 CSEC_RS00975 BN1093_RS01245 Q499_RS02935 OPIT5_RS26515	OPIT5_RS20940 L21SP4_RS01715 IMCC26134_RS07455 AMD24_RS02225 DB44_RS02035 DB42_RS09110 MFUMSOLV_RS07915 PNK_RS09840 RhT_01452
OG0000256 BN1013_01240	BN1013_01418 VT03_11550	VT03_21665	VT03_32325	VT03_02370	VT03_32265 VT84_22170	VT84_21735	VT84_15435	VT84_25680 VN12_05690	VN12_18245 VT85_25810	VT85_04330	VT85_15615	VT85_16450	VT85_11775 ELAC_0227 PPspC_02470 UZ16_OP3001003590	UZ16_OP3001000686 PVbaL_00719 PVbaL23_00496 PC_RS01405 OTER_RS23895	OTER_RS24680 AMUC_RS05675 MINF_RS00425 PLIM_RS08215 ISOP_RS13630 PUV_RS08580	PUV_RS11785 SNE_RS00255 PSMK_RS17235	PSMK_RS15555	PSMK_RS16795	PSMK_RS15615 SINAC_RS22445	SINAC_RS12405	SINAC_RS11950	SINAC_RS35420	SINAC_RS35945	SINAC_RS34835	SINAC_RS07410	SINAC_RS33125	SINAC_RS14435	SINAC_RS10295 LNTAR_RS25445 VSP_RS21690 PAH_RS03500	PAH_RS12305 TY21_RS02050 TY19_RS06250 AOM43_RS04685	AOM43_RS07945 TU23_RS05550 CSEC_RS11850 BN1093_RS00195	BN1093_RS00100	BN1093_RS07675 OPIT5_RS15230 IMCC26134_RS09790	IMCC26134_RS03945	IMCC26134_RS10270 DB41_RS08885 DB44_RS01530 DB42_RS02300 MFUMSOLV_RS00980 PNK_RS02110
OG0000257 BN1013_01309 VT03_20415 VT84_16320 VT85_23535 ELAC_1632 PPspC_02323 OMAG_001196 AMS24_00065 UZ16_OP3001000817 PCbaG_01513 PLbaL_01301 PVbaL_00068 PVbaL23_02551 CT_723 CPn0864 TC_RS00505 CAB_RS04480 CCA_RS04540 PC_RS00785 CF_RS00565 OTER_RS19240	OTER_RS19155	OTER_RS03680 AMUC_RS07725	AMUC_RS08440 MINF_RS10635 CAKA_RS06520 PLIM_RS21300 WCW_RS01420	WCW_RS05485 PLABR_RS22730 CPSIT_RS04500 G5S_RS00800 PUV_RS03200 SNE_RS02075	SNE_RS08305 PSMK_RS00875 SINAC_RS05270 LNTAR_RS12580	LNTAR_RS08005	LNTAR_RS00085 VSP_RS39140	VSP_RS02125	VSP_RS04270	VSP_RS25780 PAH_RS06605 H359_RS04660 M787_RS03075 TY21_RS04510 TY19_RS03680 AOM43_RS09330 TU23_RS02395 CSEC_RS09225 BN1093_RS06335 Q499_RS03965 RT28_RS03275 OPIT5_RS05160	OPIT5_RS23855	OPIT5_RS20200 L21SP4_RS05460	L21SP4_RS10260 IMCC26134_RS09820	IMCC26134_RS04700	IMCC26134_RS01135 DB41_RS01655 DB44_RS00855 DB42_RS09425 MFUMSOLV_RS01690 PNK_RS00780 RhT_00186
OG0000258 BN1013_01701 VT03_12845	VT03_12955	VT03_16100 VT84_22295	VT84_15950	VT84_35225 VN12_12190	VN12_04750 VT85_03305	VT85_17860 ELAC_0792 PPspC_00896 OMAG_001677 PCbaG_00764 PLbaL_00815 PVbaL_02940 CT_254 CPn0400 TC_RS02665 CAB_RS01990 CCA_RS01985 PC_RS03450 CF_RS03105 OTER_RS12715	OTER_RS23595 AMUC_RS03230 MINF_RS00330 PSTA_RS15605 CAKA_RS03645 PLIM_RS15945	PLIM_RS11295 WCW_RS09705 ISOP_RS00410	ISOP_RS04190 PLABR_RS24960	PLABR_RS13785	PLABR_RS01800 CPSIT_RS01975 G5S_RS03275 PUV_RS06835 SNE_RS12350 PSMK_RS16580 SINAC_RS28350	SINAC_RS03830 LNTAR_RS25985 VSP_RS11135	VSP_RS28170 PAH_RS01955 H359_RS02095 M787_RS00815 TY21_RS13125 TY19_RS00195 AOM43_RS01070 TU23_RS07940 CSEC_RS04285 BN1093_RS12775 Q499_RS01420 RT28_RS00940 OPIT5_RS21580 L21SP4_RS10705	L21SP4_RS07325 IMCC26134_RS15555 AMD24_RS02835 DB41_RS10820 DB44_RS03785 DB42_RS10360 MFUMSOLV_RS01080 PNK_RS07320 RhT_00531
OG0000259 BN1013_01876 VT03_09765	VT03_05300	VT03_09225 VT84_10870	VT84_20995 VN12_12465	VN12_11570	VN12_12590 VT85_12970	VT85_18540	VT85_09030 PPspC_02134 OMAG_002529 AMJ95_02850	AMJ95_03790 UZ16_OP3001000013 PCbaG_00573 PLbaL_01845 PVbaL_01088	PVbaL_02073 PC_RS05465 OTER_RS12405	OTER_RS23860 AMUC_RS05500	AMUC_RS05115 PSTA_RS15945	PSTA_RS14500 CAKA_RS06910	CAKA_RS05550 PLIM_RS18785	PLIM_RS16015 WCW_RS05170 ISOP_RS06890	ISOP_RS08115 PLABR_RS22580	PLABR_RS14635 PUV_RS06840 SNE_RS11935	SNE_RS05535 PSMK_RS05210	PSMK_RS14670	PSMK_RS16015 SINAC_RS17615	SINAC_RS35930	SINAC_RS31890	SINAC_RS06885 LNTAR_RS09950 VSP_RS16225	VSP_RS40200 PAH_RS01960 TY21_RS09630	TY21_RS12850 TY19_RS01330 AOM43_RS01065 TU23_RS02730 CSEC_RS09120 BN1093_RS09175 OPIT5_RS15310	OPIT5_RS02080 IMCC26134_RS01575	IMCC26134_RS03815 DB41_RS03760	DB41_RS01340 DB44_RS06640 DB42_RS09740	DB42_RS07395 PNK_RS03595 RhT_00507	RhT_00780
OG0000260 VT03_23955	VT03_18570	VT03_07590 VT84_21905	VT84_38170	VT84_21150	VT84_21165 VN12_17090	VN12_18770 VT85_19615	VT85_08255	VT85_19605 ELAC_1050 PPspC_00979 UZ16_OP3001000711	UZ16_OP3001000710 PLbaL_00514 PVbaL_00162	PVbaL_02008 PVbaL23_00917 OTER_RS04255	OTER_RS19795 AMUC_RS07855 MINF_RS08090	MINF_RS04005	MINF_RS04010	MINF_RS07080 PSTA_RS24290	PSTA_RS13050	PSTA_RS11495 CAKA_RS07920 PLIM_RS23400	PLIM_RS04545	PLIM_RS13795 WCW_RS03995 ISOP_RS10035	ISOP_RS16570	ISOP_RS04245	ISOP_RS14785 PLABR_RS21905	PLABR_RS19855	PLABR_RS25195 PUV_RS05650 PSMK_RS09665 SINAC_RS03565	SINAC_RS07090	SINAC_RS07100	SINAC_RS14655 LNTAR_RS11565	LNTAR_RS11570	LNTAR_RS10225	LNTAR_RS09625 VSP_RS13030	VSP_RS04155 AOM43_RS03480 TU23_RS07180 CSEC_RS05145 BN1093_RS03450 OPIT5_RS10065	OPIT5_RS10965	OPIT5_RS24455	OPIT5_RS21900 L21SP4_RS04570 IMCC26134_RS10015	IMCC26134_RS04190 MFUMSOLV_RS07975	MFUMSOLV_RS07980	MFUMSOLV_RS05595	MFUMSOLV_RS10145 PNK_RS07690
OG0000261 VT03_18490	VT03_08000 VT84_16360	VT84_28430	VT84_31235 VN12_00955 VT85_04905	VT85_07025 OMAG_001848	OMAG_001849 AMJ78_07260	AMJ78_03330	AMJ78_03335 AMJ95_03935	AMJ95_00805	AMJ95_09050	AMJ95_08425 UZ16_OP3001000342	UZ16_OP3001001896	UZ16_OP3001001483	UZ16_OP3001002684	UZ16_OP3001000782	UZ16_OP3001002313	UZ16_OP3001000977	UZ16_OP3001000700	UZ16_OP3001001245	UZ16_OP3001001733 PLbaL_00136	PLbaL_00751	PLbaL_00826 PVbaL_03626	PVbaL_03827	PVbaL_03671	PVbaL_01240 PVbaL23_01184 OTER_RS15140 AMUC_RS00960	AMUC_RS01645 MINF_RS09175	MINF_RS01290 PSTA_RS09450	PSTA_RS08255 CAKA_RS04145 PLIM_RS04390	PLIM_RS17130 ISOP_RS08910	ISOP_RS07835 PLABR_RS04225	PLABR_RS06045 PSMK_RS12020	PSMK_RS09980 SINAC_RS31505	SINAC_RS04755 LNTAR_RS17060	LNTAR_RS19020 VSP_RS25060	VSP_RS06930	VSP_RS40195 OPIT5_RS20815	OPIT5_RS08085	OPIT5_RS25795	OPIT5_RS05560	OPIT5_RS02290	OPIT5_RS08020 L21SP4_RS04335	L21SP4_RS01055	L21SP4_RS01385 IMCC26134_RS02780 AMD24_RS03240 MFUMSOLV_RS03095
OG0000262 BN1013_00045 VT03_24155	VT03_11715 VT84_38570	VT84_38000 VN12_01110 VT85_11240	VT85_23115 ELAC_1768 PPspC_01387 OMAG_001561	OMAG_002083 AMJ78_03660	AMJ78_04325 AMS24_03110 AMJ95_06420	AMJ95_05875 UZ16_OP3001000139 PCbaG_01350	PCbaG_01351 PLbaL_01076 CT_272 CPn0421 TC_RS02760 CAB_RS01875 CCA_RS01870 PC_RS01505 CF_RS03215 OTER_RS13310 AMUC_RS03540 MINF_RS06280 PSTA_RS14565 CAKA_RS15210 PLIM_RS10835	PLIM_RS20680 WCW_RS01685 ISOP_RS04715 PLABR_RS01510 CPSIT_RS01860 G5S_RS03155 PUV_RS09160 PSMK_RS05865 SINAC_RS15705	SINAC_RS17505 LNTAR_RS12740 VSP_RS19480	VSP_RS29410 PAH_RS01105 H359_RS03455 M787_RS00700 TY21_RS11630 TY19_RS10135 AOM43_RS05230 TU23_RS09830 CSEC_RS09465 BN1093_RS07765 Q499_RS01515 RT28_RS00840 OPIT5_RS02915 L21SP4_RS08650 IMCC26134_RS02565 AMD24_RS01715 DB41_RS00600 DB44_RS01640 DB42_RS00390 MFUMSOLV_RS05195 PNK_RS02200 RhT_00319	RhT_00318
OG0000263 BN1013_00361 VT03_32790	VT03_08990	VT03_02750 VT84_35885 VN12_17465	VN12_17020 VT85_11085	VT85_14045 ELAC_0154 PPspC_00669 OMAG_002390	OMAG_000061 AMJ78_02180 AMJ95_10595	AMJ95_05530 UZ16_OP3001003548 PCbaG_00013 PVbaL_00927 PVbaL23_00640 CPn0749 TC_RS04670 CAB_RS05020 CCA_RS05080 PC_RS09580 CF_RS00025 OTER_RS10665 AMUC_RS11880 MINF_RS06295 PSTA_RS02400	PSTA_RS13170 CAKA_RS05115 PLIM_RS03490	PLIM_RS18760 WCW_RS00055 ISOP_RS02480	ISOP_RS16530 PLABR_RS04255	PLABR_RS08990 CPSIT_RS05045 G5S_RS01320 PUV_RS00015 SNE_RS00980 PSMK_RS12645	PSMK_RS17230 SINAC_RS31040	SINAC_RS16045 LNTAR_RS16705 VSP_RS03725 PAH_RS03845 H359_RS00235 M787_RS03610 TY21_RS05920 TY19_RS02620 AOM43_RS12405 TU23_RS03130 CSEC_RS08270 BN1093_RS05550 Q499_RS03410 RT28_RS03805 OPIT5_RS15075 IMCC26134_RS02370 AMD24_RS02805 DB41_RS09185 DB44_RS09745 DB42_RS02040 MFUMSOLV_RS05180 PNK_RS00005 RhT_00006
OG0000264 BN1013_00411 VT03_03780	VT03_32760 VT84_08165 VN12_08010	VN12_20545 VT85_16315 ELAC_0097 PPspC_00721 OMAG_000164 UZ16_OP3001003190 PCbaG_00031 PLbaL_00773 PVbaL_00415 PVbaL23_01685 CT_636 CPn0741 TC_RS00020 CAB_RS00020 CCA_RS00020 PC_RS00415 CF_RS05050 OTER_RS20360	OTER_RS13280	OTER_RS13270	OTER_RS01715	OTER_RS05140 AMUC_RS02910 MINF_RS05590 PSTA_RS05070 CAKA_RS12985 PLIM_RS12815 WCW_RS00380 ISOP_RS12485 PLABR_RS15490	PLABR_RS13895 CPSIT_RS00020 G5S_RS01360 PUV_RS01735 SNE_RS11675 PSMK_RS00985 SINAC_RS06260	SINAC_RS23550 LNTAR_RS08370 VSP_RS22085	VSP_RS39555 PAH_RS01745 H359_RS00300 M787_RS03650 TY21_RS07900	TY21_RS04175	TY21_RS12055 TY19_RS07780 AOM43_RS10735 TU23_RS03670 CSEC_RS08550 BN1093_RS05935 Q499_RS03450 OPIT5_RS06590	OPIT5_RS01480 L21SP4_RS06320 IMCC26134_RS04475 AMD24_RS00110 DB41_RS09340 DB44_RS00480 DB42_RS01885 MFUMSOLV_RS06160 PNK_RS00375 RhT_01665
OG0000265 BN1013_00596	BN1013_01190 VT03_25280 VT84_09605	VT84_28615	VT84_37480	VT84_24245 VT85_15380 ELAC_0191	ELAC_0377 PPspC_01963 OMAG_001063 AMJ78_00845 AMJ95_11820	AMJ95_12635 UZ16_OP3001002440 PCbaG_01230 PLbaL_00963	PLbaL_00920 PVbaL_03369 PC_RS04705	PC_RS06125 OTER_RS20480	OTER_RS11645 AMUC_RS09575	AMUC_RS01495 MINF_RS10105 PSTA_RS02415 CAKA_RS06055 PLIM_RS11550 WCW_RS02370 ISOP_RS18995 PLABR_RS11925 PUV_RS01320	PUV_RS08030 SNE_RS06885 PSMK_RS09475 SINAC_RS15730 LNTAR_RS04120	LNTAR_RS04675 VSP_RS04780 PAH_RS05495	PAH_RS03030 TY21_RS09925	TY21_RS07750	TY21_RS02675 TY19_RS11230	TY19_RS11135 AOM43_RS11130	AOM43_RS04325 TU23_RS09380	TU23_RS05070 CSEC_RS08115 BN1093_RS08505 OPIT5_RS25725	OPIT5_RS22040	OPIT5_RS29505 L21SP4_RS04725	L21SP4_RS08105 IMCC26134_RS05330 DB41_RS05305	DB41_RS00940	DB41_RS07620 DB44_RS04960 DB42_RS05850	DB42_RS00090	DB42_RS03460 MFUMSOLV_RS05865 PNK_RS02910
OG0000266 BN1013_00846	BN1013_00820 VT03_17355 VT84_19505	VT84_07075 VN12_23185 VT85_13600 ELAC_0652	ELAC_1790 PPspC_01069	PPspC_00689 AMJ78_06285 AMS24_03340 AMJ95_01415	AMJ95_10840 PCbaG_01101 CT_313 CPn0083 TC_RS02970 CAB_RS03385 CCA_RS03460 PC_RS08095	PC_RS09510 CF_RS01630 OTER_RS03540	OTER_RS20100 MINF_RS04990 PSTA_RS00615 CAKA_RS11975 PLIM_RS19715 WCW_RS02850 ISOP_RS13980 PLABR_RS07720 CPSIT_RS03420 G5S_RS04640 PUV_RS11075 SNE_RS07765	SNE_RS03835 PSMK_RS09815 SINAC_RS04700	SINAC_RS09930 LNTAR_RS04185 VSP_RS05700 PAH_RS12080 H359_RS03590 M787_RS02045 TY21_RS12335 TY19_RS07075	TY19_RS00335 AOM43_RS08775 TU23_RS01520 CSEC_RS05830	CSEC_RS09365 BN1093_RS05640	BN1093_RS02805 Q499_RS01725 RT28_RS02230 OPIT5_RS17910	OPIT5_RS17050 L21SP4_RS04045 IMCC26134_RS01415 DB41_RS06250 DB44_RS09670	DB44_RS05720 DB42_RS04930 MFUMSOLV_RS06860 PNK_RS00100	PNK_RS08340 RhT_00862
OG0000267 BN1013_01404 VT03_28440 VT84_29670	VT84_15825 VN12_13705 VT85_06920	VT85_13155	VT85_14870	VT85_22515	VT85_04425 ELAC_0407 PPspC_00502 AMJ78_02185 AMS24_00335 UZ16_OP3001002204	UZ16_OP3001001099 PCbaG_00264 PVbaL_01776 CT_705 CPn0846 TC_RS00410 CAB_RS04575 CCA_RS04635 PC_RS06620 CF_RS00470 OTER_RS13885 AMUC_RS05625 MINF_RS04660	MINF_RS08165 PSTA_RS20530 CAKA_RS03520	CAKA_RS00030 PLIM_RS08995 WCW_RS07705 ISOP_RS00920 PLABR_RS14025	PLABR_RS12265 CPSIT_RS04595 G5S_RS00895 PUV_RS04980 SNE_RS10030 PSMK_RS07310 SINAC_RS26230	SINAC_RS21865 LNTAR_RS03735 VSP_RS36745	VSP_RS03255 PAH_RS07945 H359_RS04755 M787_RS03170 TY21_RS05690 TY19_RS04765 AOM43_RS03615 TU23_RS04700 CSEC_RS00585 BN1093_RS07345 Q499_RS03860 RT28_RS03370 OPIT5_RS25920	OPIT5_RS13300 L21SP4_RS07100 IMCC26134_RS04900 AMD24_RS01925 DB41_RS10025 DB42_RS01045 MFUMSOLV_RS10240	MFUMSOLV_RS07255 PNK_RS01785 RhT_01190
OG0000268 BN1013_01702 VT03_12335	VT03_00180	VT03_15825 VT84_18665	VT84_26070	VT84_19225 VN12_03495	VN12_09305	VN12_02405 VT85_18630	VT85_01595	VT85_09420 ELAC_0793 PPspC_00894 AMS24_04415 PCbaG_00762 PVbaL23_01984 CT_259 CPn0397 TC_RS02690 CAB_RS02015 CCA_RS02005 PC_RS03460 CF_RS03075 OTER_RS23050	OTER_RS17615 AMUC_RS04295 PSTA_RS24025 CAKA_RS13660	CAKA_RS07740 PLIM_RS12350	PLIM_RS22815 WCW_RS04585 ISOP_RS16035	ISOP_RS18075 PLABR_RS24930	PLABR_RS17170 CPSIT_RS02000 G5S_RS03285 PUV_RS08850 SNE_RS07485 PSMK_RS17170 SINAC_RS06905	SINAC_RS05035	SINAC_RS17340 LNTAR_RS07075 VSP_RS21315	VSP_RS35790 PAH_RS01410 H359_RS02120 M787_RS00835 TY21_RS03915 TY19_RS00205 AOM43_RS04925 TU23_RS07920 CSEC_RS04280 BN1093_RS03830 Q499_RS01445 RT28_RS00965 OPIT5_RS16385	OPIT5_RS23945 IMCC26134_RS04955	IMCC26134_RS07245 DB41_RS06645 DB44_RS03795 DB42_RS04485 PNK_RS07310 RhT_00530
OG0000269 BN1013_02301 VT03_27405	VT03_28235 VT84_20080	VT84_01165 VN12_13455	VN12_11380 VT85_20670	VT85_25275 ELAC_2192 PPspC_00111 OMAG_001631 AMJ78_05050	AMJ78_03070	AMJ78_00375 AMS24_02830 AMJ95_13060 UZ16_OP3001002427	UZ16_OP3001002428 PCbaG_00789 PLbaL_00569 PVbaL23_02327 CT_189 CPn0274 TC_RS02310 CAB_RS02555 CCA_RS02550 CF_RS02545 OTER_RS03310 AMUC_RS06890 MINF_RS00710 PSTA_RS06635 CAKA_RS03390 PLIM_RS00550	PLIM_RS11685 WCW_RS04905 ISOP_RS21360	ISOP_RS06630 PLABR_RS12800	PLABR_RS00490 CPSIT_RS02540 G5S_RS03820 PUV_RS06940 SNE_RS07325 PSMK_RS02150	PSMK_RS00585 SINAC_RS14750	SINAC_RS00680 VSP_RS21410 PAH_RS02060 H359_RS02645 M787_RS01340 TY21_RS01805 TY19_RS01620 AOM43_RS00965 TU23_RS01990 CSEC_RS11235 BN1093_RS09575 Q499_RS01055 RT28_RS01480 OPIT5_RS28835 IMCC26134_RS12830 AMD24_RS02020 DB41_RS04375 DB44_RS06320 DB42_RS06745 MFUMSOLV_RS02465 PNK_RS03995 RhT_00556
OG0000270 VT03_17805	VT03_09845	VT03_15610 VT84_02515	VT84_38150 VN12_07955 VT85_19050	VT85_02285 AMJ78_03155	AMJ78_03135	AMJ78_01060	AMJ78_01115	AMJ78_06465	AMJ78_03120 AMS24_04915 AMJ95_02385	AMJ95_01200	AMJ95_01205	AMJ95_02455	AMJ95_00370	AMJ95_02460	AMJ95_13355	AMJ95_13330	AMJ95_02670	AMJ95_13955	AMJ95_11265	AMJ95_00510	AMJ95_10485	AMJ95_11980	AMJ95_01110	AMJ95_01095	AMJ95_03420	AMJ95_03395	AMJ95_01135 UZ16_OP3001003495	UZ16_OP3001003173	UZ16_OP3001000776	UZ16_OP3001003417	UZ16_OP3001003066 PLbaL_00063	PLbaL_00951	PLbaL_01479 PVbaL_00779	PVbaL_01847 PVbaL23_02058	PVbaL23_01649 OTER_RS04790 AMUC_RS04270 MINF_RS08340	MINF_RS05520 PSTA_RS22725	PSTA_RS11510 CAKA_RS01605	CAKA_RS05760 PLIM_RS17065 ISOP_RS16045 PLABR_RS05115 PSMK_RS07030	PSMK_RS01720 SINAC_RS18230 LNTAR_RS22415	LNTAR_RS01365 VSP_RS12505	VSP_RS07175	VSP_RS00310 IMCC26134_RS10815 MFUMSOLV_RS10585	MFUMSOLV_RS06250 RhT_00844
OG0000271 BN1013_00033 VT03_00010	VT03_07395 VT84_25010 VN12_21655	VN12_03295 VT85_04750 ELAC_1779 PPspC_01375 OMAG_001837 AMJ78_07715	AMJ78_02010 UZ16_OP3001002447 PCbaG_00142 PVbaL_02700 PVbaL23_02091 CT_451 CPn0567 TC_RS03725 CAB_RS00915 CCA_RS00915 PC_RS09800 CF_RS04165 OTER_RS09740 AMUC_RS08720 MINF_RS00055 PSTA_RS24235	PSTA_RS00515 CAKA_RS14925 PLIM_RS17050	PLIM_RS03825 WCW_RS09645 ISOP_RS05145 PLABR_RS02430 CPSIT_RS00915 G5S_RS02240 PUV_RS10600 SNE_RS12485 PSMK_RS16530 SINAC_RS35055	SINAC_RS33355 LNTAR_RS09980 VSP_RS39235	VSP_RS12415 PAH_RS13095 H359_RS01195 M787_RS04535 TY21_RS03530	TY21_RS06095 TY19_RS10085 AOM43_RS06790 TU23_RS10650	TU23_RS08890 CSEC_RS09405 BN1093_RS12905 Q499_RS02420 RT28_RS00030 OPIT5_RS06025	OPIT5_RS23660 L21SP4_RS11560 IMCC26134_RS01665 AMD24_RS00745 DB41_RS00685 DB44_RS10170 DB42_RS00315 MFUMSOLV_RS01415 PNK_RS02255 RhT_01464
OG0000272 BN1013_00522	BN1013_00208 ELAC_0286	ELAC_2097 PPspC_00599	PPspC_01473 OMAG_000840 UZ16_OP3001001774 PCbaG_01427	PCbaG_00677 PLbaL_00159 PVbaL_01306 CT_742 CPn0885 CAB_RS04355 CCA_RS04415 PC_RS07395	PC_RS01205 CF_RS00690 OTER_RS04315 AMUC_RS04605 MINF_RS00605 CAKA_RS12335 WCW_RS08825	WCW_RS00980 CPSIT_RS04380 G5S_RS00685 PUV_RS11930	PUV_RS09505 SNE_RS11075	SNE_RS02465 LNTAR_RS08185	LNTAR_RS07145	LNTAR_RS11340 VSP_RS19190 PAH_RS00745	PAH_RS12455 H359_RS04540 M787_RS02950 TY21_RS03185	TY21_RS08615	TY21_RS03675 TY19_RS10600	TY19_RS05740 AOM43_RS05575	AOM43_RS07800 TU23_RS10430	TU23_RS00035	TU23_RS00455 CSEC_RS11805	CSEC_RS00235 BN1093_RS00640	BN1093_RS06895 Q499_RS04100 RT28_RS03155 OPIT5_RS06860 L21SP4_RS02570 IMCC26134_RS13925 DB41_RS00030	DB41_RS07385 DB44_RS08550	DB44_RS01315 DB42_RS03645	DB42_RS00880 MFUMSOLV_RS00650 PNK_RS10410	PNK_RS01330 RhT_00253
OG0000273 BN1013_00569 VT03_06865 VT84_17280 VN12_04805 VT85_07460 ELAC_1819 PPspC_01927 OMAG_001133	OMAG_000060 AMJ78_04390 AMJ95_10695 UZ16_OP3001000645	UZ16_OP3001003350	UZ16_OP3001003059 PLbaL_01143	PLbaL_01999 PVbaL_01287	PVbaL_00926 PVbaL23_00809	PVbaL23_00810	PVbaL23_00641 CT_815 CPn0967 TC_RS01020 CAB_RS03905 CCA_RS03970 PC_RS06285 CF_RS01125 OTER_RS18165 MINF_RS08400 PSTA_RS08615 CAKA_RS14700 PLIM_RS06795 WCW_RS01995 ISOP_RS00450 PLABR_RS20275 CPSIT_RS03930 G5S_RS00300 PUV_RS12090 PSMK_RS13155	PSMK_RS02645 SINAC_RS26460 LNTAR_RS17070	LNTAR_RS16710 VSP_RS11990 PAH_RS11845 H359_RS04115 M787_RS02535 TY21_RS09960 TY19_RS06790 AOM43_RS07655 TU23_RS06710 CSEC_RS06850 BN1093_RS08335 Q499_RS04490 RT28_RS02725 OPIT5_RS26680 L21SP4_RS03590	L21SP4_RS02610	L21SP4_RS02605	L21SP4_RS08035 IMCC26134_RS05670 AMD24_RS00125 DB41_RS07585 DB44_RS07420 DB42_RS03495 MFUMSOLV_RS10655 PNK_RS02740
OG0000274 BN1013_01054 VT03_26390 VT84_28060	VT84_19270 VN12_00990 VT85_02375	VT85_21250 ELAC_0842 PPspC_00037 OMAG_001995	OMAG_002031 AMJ78_08405	AMJ78_03230 AMJ95_11000	AMJ95_11145	AMJ95_11835 UZ16_OP3001002617 PCbaG_01009 PLbaL_01687 PVbaL_00466	PVbaL_03015 PVbaL23_02010 CAB_RS03100 CCA_RS03170 PC_RS08390 CF_RS01900 OTER_RS03465	OTER_RS23330 AMUC_RS00920 MINF_RS03485 PSTA_RS10480 CAKA_RS06225	CAKA_RS12395 PLIM_RS10660 WCW_RS05890 ISOP_RS09405 PLABR_RS13000 CPSIT_RS03130 G5S_RS04375 PUV_RS03845 SNE_RS05770 PSMK_RS00705	PSMK_RS10515 SINAC_RS06495	SINAC_RS07495 LNTAR_RS23330 VSP_RS29305 PAH_RS09270 TY21_RS01445 TY19_RS02200 AOM43_RS01800 TU23_RS07730 CSEC_RS10975 BN1093_RS09890 RT28_RS01950 OPIT5_RS27215	OPIT5_RS17310 L21SP4_RS03600	L21SP4_RS00760 IMCC26134_RS11315	IMCC26134_RS09180 AMD24_RS02865 DB41_RS05770 DB44_RS06025 DB42_RS05390 MFUMSOLV_RS08365 PNK_RS04315 RhT_00672
OG0000275 BN1013_01073 VT03_04950 VT84_19185 VN12_22405 VT85_08660 ELAC_2074 PPspC_00016 OMAG_000179 AMJ78_05875	AMJ78_05380 AMS24_02765 AMJ95_05475	AMJ95_10045 UZ16_OP3001000755	UZ16_OP3001002928	UZ16_OP3001001357 PCbaG_00711 PLbaL_00322 PVbaL_01654 PVbaL23_01582 CT_243 CPn0302 TC_RS02610 CAB_RS02420 CCA_RS02415 PC_RS08275 CF_RS02675 OTER_RS11830 AMUC_RS02245 MINF_RS03340 PSTA_RS21210 CAKA_RS07825 PLIM_RS12165 WCW_RS05760 ISOP_RS01720 PLABR_RS22935 CPSIT_RS02405 G5S_RS03680 PUV_RS04630 SNE_RS04495 PSMK_RS11025	PSMK_RS03370 SINAC_RS26020 LNTAR_RS10690 VSP_RS00585	VSP_RS33175	VSP_RS07035 PAH_RS02485 H359_RS02515 M787_RS01220 TY21_RS05890 TY19_RS00100 AOM43_RS03970 TU23_RS07650 CSEC_RS05495 BN1093_RS10030 Q499_RS01355 RT28_RS01360 OPIT5_RS28365 L21SP4_RS05755 IMCC26134_RS11075 AMD24_RS01245 DB41_RS05655 DB44_RS05905 DB42_RS05485 MFUMSOLV_RS04525 PNK_RS04455 RhT_01292
OG0000276 BN1013_01977	BN1013_01191 VT03_12105 VT84_32710	VT84_33780	VT84_06275 VN12_09930 VT85_01800	VT85_16220 ELAC_1900	ELAC_0192 PPspC_01664 AMJ95_11805 PCbaG_01231 PLbaL_00430 PVbaL_02467 PVbaL23_00363 PC_RS04700	PC_RS08725 OTER_RS16065 AMUC_RS07105 MINF_RS02710	MINF_RS10110 PSTA_RS18340 CAKA_RS07450	CAKA_RS10190 PLIM_RS01580 ISOP_RS06980 PLABR_RS20315 PUV_RS07720	PUV_RS01315 SNE_RS06890 PSMK_RS08625 SINAC_RS02650	SINAC_RS15635 LNTAR_RS04115	LNTAR_RS06335 VSP_RS09780	VSP_RS08510 PAH_RS03035 TY21_RS02670 TY19_RS09240	TY19_RS11140	TY19_RS09635 AOM43_RS11135	AOM43_RS00215 TU23_RS09375 CSEC_RS06475	CSEC_RS08110 BN1093_RS13020	BN1093_RS13010	BN1093_RS04215 OPIT5_RS25740	OPIT5_RS30215	OPIT5_RS29510	OPIT5_RS22600 L21SP4_RS08110 IMCC26134_RS08430	IMCC26134_RS12770 DB41_RS05300 DB44_RS04955 DB42_RS05855 MFUMSOLV_RS09205	MFUMSOLV_RS05860 PNK_RS05245	PNK_RS06220	PNK_RS10785 RhT_00326
OG0000277 BN1013_01273 VT03_32390	VT03_12670 VT84_38240	VT84_06805 VN12_23420	VN12_06620 VT85_26445	VT85_26225	VT85_02650	VT85_26120 ELAC_1592 PPspC_00736 OMAG_001620 AMJ78_01640	AMJ78_00425	AMJ78_05670 AMJ95_03680	AMJ95_02965 UZ16_OP3001001706 PLbaL_00044 CT_688 CPn0684 TC_RS00320 CAB_RS00310 CCA_RS00315 PC_RS00375 CF_RS04760 OTER_RS14410 AMUC_RS00780 MINF_RS00100 PSTA_RS09800 CAKA_RS12260 PLIM_RS14890 WCW_RS08225 ISOP_RS05710 PLABR_RS03000 CPSIT_RS00310 G5S_RS01650 PUV_RS03715 PSMK_RS01075 SINAC_RS37155	SINAC_RS37555	SINAC_RS37360	SINAC_RS08415 VSP_RS20590	VSP_RS23545	VSP_RS39150 PAH_RS12550 H359_RS00595 M787_RS03935 TY21_RS08260 TY19_RS07820 AOM43_RS01930 TU23_RS09330 CSEC_RS09150 BN1093_RS05870 Q499_RS03775 RT28_RS04130 OPIT5_RS09770 L21SP4_RS07425 IMCC26134_RS06640	IMCC26134_RS15130 DB41_RS01495 DB44_RS00440 DB42_RS09610 MFUMSOLV_RS01370 PNK_RS00320
OG0000278 BN1013_01384	BN1013_01422 VT03_13120 VT84_30195 VN12_12985 VT85_14450 ELAC_0413	ELAC_0382 PPspC_00532 OMAG_001623 AMJ78_05645	AMJ78_01615	AMJ78_00405 AMS24_05295	AMS24_04210 AMJ95_03655	AMJ95_02990 PCbaG_00363	PCbaG_00241 PVbaL_02781 CT_473 CPn0592 TC_RS03855 PC_RS06565	PC_RS07095 OTER_RS07460 AMUC_RS06730 MINF_RS04130 PSTA_RS20740 CAKA_RS12295 PLIM_RS07995 WCW_RS07660	WCW_RS07830 ISOP_RS11040 PLABR_RS00130 PUV_RS03300	PUV_RS02635 SNE_RS09775	SNE_RS10270 PSMK_RS12475 SINAC_RS17350 PAH_RS06115	PAH_RS11420 TY21_RS06715	TY21_RS11805 TY19_RS10735	TY19_RS05945 AOM43_RS09930	AOM43_RS02345 TU23_RS04565 CSEC_RS00610	CSEC_RS00475 BN1093_RS07205	BN1093_RS07410 Q499_RS02560 OPIT5_RS16975 AMD24_RS02125 DB41_RS09785	DB41_RS08230 DB44_RS08225	DB44_RS07730 DB42_RS02935	DB42_RS01290 MFUMSOLV_RS07850 PNK_RS01645	PNK_RS01845 RhT_01251	RhT_01136
OG0000279 BN1013_01536 VT03_26835	VT03_25295 VT84_31405 VN12_23590 VT85_01200 ELAC_1995 PPspC_00963 OMAG_001807 AMJ78_06005	AMJ78_06750 AMS24_01015 AMJ95_12200	AMJ95_00610 UZ16_OP3001002946 PCbaG_00482 PLbaL_01181 PVbaL_01670 PVbaL23_01560 CT_851 CPn1009 TC_RS01210 CAB_RS03715 CCA_RS03780 PC_RS03755 CF_RS01315 OTER_RS01020 AMUC_RS05040 MINF_RS06390 PSTA_RS04050	PSTA_RS07940 CAKA_RS08270 PLIM_RS09155	PLIM_RS12505 WCW_RS03480 ISOP_RS11125 PLABR_RS10455	PLABR_RS06430 CPSIT_RS03740 G5S_RS00110 PUV_RS08665 SNE_RS09185 PSMK_RS13955 SINAC_RS02255 LNTAR_RS14800 VSP_RS22485 PAH_RS01595 H359_RS03920 M787_RS02350 TY21_RS10955 TY19_RS05480 AOM43_RS04740 TU23_RS07630 CSEC_RS11440 BN1093_RS03530 Q499_RS04685 RT28_RS02535 OPIT5_RS01745 L21SP4_RS08300 IMCC26134_RS13025 AMD24_RS02530 DB41_RS03125 DB44_RS04115 DB42_RS07875 MFUMSOLV_RS05065 PNK_RS07610 RhT_01014	RhT_01015
OG0000280 BN1013_01664 VT03_13955 VT84_02175 VN12_17330 VT85_22950 ELAC_1207 PPspC_00295 OMAG_002111 AMJ78_07800 AMS24_01765 AMJ95_12890	AMJ95_11215 UZ16_OP3001000522 PCbaG_01300 PVbaL_00834	PVbaL_02232 CT_739 CPn0880 TC_RS00585 CAB_RS04400 CCA_RS04460 PC_RS02285 CF_RS00645 OTER_RS08445 AMUC_RS11085 MINF_RS01970	MINF_RS02420 PSTA_RS13825 CAKA_RS11605	CAKA_RS16135 PLIM_RS10655 WCW_RS06910 ISOP_RS06320 PLABR_RS12490 CPSIT_RS04420 G5S_RS00720 PUV_RS11470 SNE_RS03245 PSMK_RS16870 SINAC_RS07315 LNTAR_RS06345	LNTAR_RS25100 VSP_RS34595 PAH_RS07095 H359_RS04575 M787_RS02990 TY21_RS10570 TY19_RS00985 AOM43_RS06440 TU23_RS01380 CSEC_RS03505 BN1093_RS01720 Q499_RS04045 RT28_RS03190 OPIT5_RS09745	OPIT5_RS14240 L21SP4_RS10380 IMCC26134_RS05415	IMCC26134_RS00250	IMCC26134_RS12320 AMD24_RS01915 DB41_RS02710 DB44_RS02475 DB42_RS08410 MFUMSOLV_RS04015	MFUMSOLV_RS09720 PNK_RS09375 RhT_00369
OG0000281 BN1013_01818 VT03_00190	VT03_17540	VT03_24205 VT84_00260	VT84_18785	VT84_18780	VT84_31310 VN12_00025	VN12_21925	VN12_18040 VT85_13785	VT85_16350	VT85_15120	VT85_06215	VT85_15420	VT85_14285 PPspC_02143 OMAG_000660	OMAG_002678	OMAG_000266	OMAG_001520 AMJ78_02825 AMJ95_00380	AMJ95_01125	AMJ95_01130	AMJ95_07065 UZ16_OP3001000596	UZ16_OP3001001314 PLbaL_00667	PLbaL_00318 PVbaL_00297	PVbaL_03721 OTER_RS16440	OTER_RS04325 PSTA_RS04940	PSTA_RS21055 CAKA_RS12320	CAKA_RS09850 PLIM_RS08485	PLIM_RS01050	PLIM_RS03380 ISOP_RS17820	ISOP_RS10510 PLABR_RS23330 PSMK_RS01950	PSMK_RS01905	PSMK_RS16905 SINAC_RS15795	SINAC_RS25360	SINAC_RS33540	SINAC_RS21685	SINAC_RS34995	SINAC_RS21810	SINAC_RS20220	SINAC_RS17900	SINAC_RS29845 LNTAR_RS17570	LNTAR_RS06080 TU23_RS02745 BN1093_RS09195 OPIT5_RS07725	OPIT5_RS21050	OPIT5_RS13850	OPIT5_RS04375 IMCC26134_RS15645	IMCC26134_RS13700 PNK_RS03615
OG0000282 PC_RS04185	PC_RS09970	PC_RS07160	PC_RS02450	PC_RS09960	PC_RS10060	PC_RS10055	PC_RS04685	PC_RS09780	PC_RS09935	PC_RS04670	PC_RS05520	PC_RS06165	PC_RS10085	PC_RS03545	PC_RS06365 PAH_RS02085 TY21_RS13070	TY21_RS09625	TY21_RS05955	TY21_RS08390	TY21_RS02125	TY21_RS02395 TY19_RS05665	TY19_RS00030	TY19_RS12005	TY19_RS06270	TY19_RS06690	TY19_RS11590	TY19_RS08250	TY19_RS02450	TY19_RS11900	TY19_RS00750	TY19_RS11905	TY19_RS12015	TY19_RS11805	TY19_RS11810	TY19_RS01285	TY19_RS05400	TY19_RS11700 TU23_RS05030	TU23_RS04185 DB44_RS00950	DB44_RS09580	DB44_RS02640	DB44_RS10290	DB44_RS10075	DB44_RS10360	DB44_RS05555	DB44_RS06695	DB44_RS05550	DB44_RS10575	DB44_RS04930	DB44_RS04940	DB44_RS05575
OG0000283 BN1013_00176 VT03_16105 VT84_01120 VN12_00335 VT85_16190 ELAC_0275 PPspC_01441	PPspC_01605 OMAG_001973 AMJ78_02210	AMJ78_03140 AMS24_00530 AMJ95_10620	AMJ95_05555	AMJ95_03410	AMJ95_13345 UZ16_OP3001001241 PCbaG_01414 PVbaL_01571 PVbaL23_00242 CT_750 CPn0893 TC_RS00690 CAB_RS04315 CCA_RS04370 PC_RS07265 CF_RS00730 OTER_RS19225 AMUC_RS02905 MINF_RS05625 PSTA_RS07820 CAKA_RS14650 PLIM_RS01745 WCW_RS01140 ISOP_RS06225 PLABR_RS19190 CPSIT_RS04340 G5S_RS00645 PUV_RS02745 SNE_RS02610 PSMK_RS09055 SINAC_RS16485	SINAC_RS09910 LNTAR_RS09130 VSP_RS32895 PAH_RS07065 H359_RS04500 M787_RS02910 TY21_RS10060 TY19_RS10495 AOM43_RS09815 TU23_RS00095 CSEC_RS00185 BN1093_RS00825 Q499_RS04150 RT28_RS03115 OPIT5_RS16695 L21SP4_RS08745 IMCC26134_RS01975	IMCC26134_RS03910 AMD24_RS00800 DB41_RS00330 DB44_RS08420 DB42_RS00590 MFUMSOLV_RS06125 PNK_RS10230 RhT_01222
OG0000284 BN1013_00676 VT03_02470	VT03_29900	VT03_26295 VT84_22035 VN12_16040	VN12_11610 VT85_17135 ELAC_1837 PPspC_01114 OMAG_002015 AMJ78_10730	AMJ78_09120 AMS24_04540 AMJ95_13550	AMJ95_11785 UZ16_OP3001002910	UZ16_OP3001001272	UZ16_OP3001001883 PCbaG_00590 PLbaL_02239 CT_370 CPn1035 TC_RS03290 CAB_RS03575 CCA_RS03645 CF_RS01455 OTER_RS02520	OTER_RS19680 AMUC_RS10530 MINF_RS10835 PSTA_RS19785	PSTA_RS10920 CAKA_RS01990 PLIM_RS08005	PLIM_RS09535 WCW_RS06315 PLABR_RS17635	PLABR_RS18455	PLABR_RS16120 CPSIT_RS03610 G5S_RS04850 SNE_RS06305 PSMK_RS02610 SINAC_RS32985	SINAC_RS12910 LNTAR_RS07855	LNTAR_RS20340 VSP_RS04390	VSP_RS23275	VSP_RS21965 H359_RS03790 M787_RS02220 TY21_RS11485 TU23_RS04130 CSEC_RS10520 Q499_RS02000 RT28_RS02400 OPIT5_RS14540	OPIT5_RS10900 L21SP4_RS02495 IMCC26134_RS14225 AMD24_RS03330 DB41_RS03485 DB42_RS07635 MFUMSOLV_RS01470 RhT_00761
OG0000285 BN1013_00805 VT03_12695 VT84_38290 VN12_17400 VT85_14625 ELAC_0635 PPspC_01758 OMAG_001808 AMJ78_06010	AMJ78_06745 AMS24_03310 AMJ95_12205	AMJ95_00605 UZ16_OP3001001442	UZ16_OP3001002945 PCbaG_01124 PLbaL_01180	PLbaL_00778 PVbaL_01669 PVbaL23_01559 CT_323 CPn0073 TC_RS03030 CAB_RS03445 CCA_RS03520 PC_RS02845 CF_RS01570 OTER_RS23125	OTER_RS05150 AMUC_RS06610 MINF_RS07625 PSTA_RS02365 CAKA_RS09400 PLIM_RS21260 WCW_RS02780 ISOP_RS05560 PLABR_RS10330 CPSIT_RS03480 G5S_RS04700 PUV_RS09305 SNE_RS07865 PSMK_RS11425 SINAC_RS24055 LNTAR_RS04130 VSP_RS28915 PAH_RS00950 H359_RS03650 M787_RS02105 TY21_RS12270 TY19_RS03485 AOM43_RS05375 TU23_RS01450 CSEC_RS05895 BN1093_RS02610 Q499_RS01785 RT28_RS02290 OPIT5_RS05770 L21SP4_RS01230	L21SP4_RS08295 IMCC26134_RS04635 AMD24_RS02535 DB41_RS06310 DB44_RS03150 DB42_RS04870 MFUMSOLV_RS03770 PNK_RS08535 RhT_00882
OG0000286 BN1013_01567 VT03_03055 VT84_02315 VN12_11470 VT85_19380 ELAC_2160 PPspC_00839 OMAG_001014	OMAG_001015 AMJ95_10895	AMJ95_09800 UZ16_OP3001003435	UZ16_OP3001002103 PCbaG_00636 PVbaL_01342	PVbaL_00910 PVbaL23_02262 CT_839 CPn0996 TC_RS01145 CAB_RS03780 CCA_RS03845 PC_RS03050 CF_RS01250 OTER_RS10220	OTER_RS07175 AMUC_RS01800	AMUC_RS08085 MINF_RS09645 PSTA_RS01780 CAKA_RS11875 PLIM_RS12945 WCW_RS03285 ISOP_RS20330 PLABR_RS17440 CPSIT_RS03805 G5S_RS00175 PUV_RS11095 SNE_RS04130 PSMK_RS07505 SINAC_RS11030 LNTAR_RS24025 VSP_RS17910 PAH_RS12100 H359_RS03985 M787_RS02415 TY21_RS10345 TY19_RS03290 AOM43_RS08795 TU23_RS00660 CSEC_RS02495 BN1093_RS12320 Q499_RS04620 RT28_RS02600 OPIT5_RS19975	OPIT5_RS18470 L21SP4_RS09005	L21SP4_RS04840 IMCC26134_RS10210	IMCC26134_RS08505 AMD24_RS02665 DB41_RS03275 DB44_RS03350 DB42_RS07725 MFUMSOLV_RS02350 PNK_RS07035 RhT_01362
OG0000287 VT03_03040	VT03_07515	VT03_32705	VT03_09920 VT84_29695	VT84_21825	VT84_20890	VT84_32170 VN12_19400	VN12_25805	VN12_02490	VN12_12705	VN12_20135	VN12_19365	VN12_12445 VT85_10540	VT85_23470 PVbaL_00120 OTER_RS15410 PSTA_RS21240	PSTA_RS11915	PSTA_RS01875	PSTA_RS19130	PSTA_RS18500	PSTA_RS11345 CAKA_RS16350	CAKA_RS03080	CAKA_RS15590	CAKA_RS03090	CAKA_RS02280	CAKA_RS03115 PLIM_RS23350	PLIM_RS19525	PLIM_RS03605	PLIM_RS00205	PLIM_RS17515	PLIM_RS07450	PLIM_RS08200 ISOP_RS04035	ISOP_RS04865	ISOP_RS11695 PLABR_RS09195	PLABR_RS05255	PLABR_RS00555 SINAC_RS31185	SINAC_RS28380	SINAC_RS27610	SINAC_RS02100	SINAC_RS08855	SINAC_RS29545 LNTAR_RS01690	LNTAR_RS09050	LNTAR_RS14615	LNTAR_RS01915	LNTAR_RS21290 VSP_RS32455	VSP_RS18220	VSP_RS30070	VSP_RS26275	VSP_RS08635	VSP_RS23900	VSP_RS06650	VSP_RS13415
OG0000288 ELAC_0460	ELAC_0459 PPspC_00428	PPspC_01216	PPspC_00427	PPspC_01235 AMS24_04225 PCbaG_00989	PCbaG_00355 CT_652.1 CPn0725 TC_RS00115 CAB_RS00095 CCA_RS00095 PC_RS01835	PC_RS01840 WCW_RS07410 CPSIT_RS00095 PUV_RS05535	PUV_RS05540 SNE_RS09805	SNE_RS05915 PAH_RS08800	PAH_RS08805 H359_RS00380 TY21_RS06245	TY21_RS06225	TY21_RS06205	TY21_RS06215	TY21_RS06210 TY19_RS06440	TY19_RS06435 AOM43_RS05890	AOM43_RS05885 TU23_RS05675 CSEC_RS00915	CSEC_RS00920 BN1093_RS01140	BN1093_RS01145	BN1093_RS01105	BN1093_RS01110	BN1093_RS01115	BN1093_RS01125	BN1093_RS01135	BN1093_RS01120 Q499_RS03550 DB41_RS01920	DB41_RS01900	DB41_RS01910	DB41_RS01895	DB41_RS01890 DB44_RS01970	DB44_RS01965 DB42_RS09220	DB42_RS09215	DB42_RS09210	DB42_RS09180	DB42_RS09200 PNK_RS09965	PNK_RS09970	PNK_RS09960	PNK_RS09940	PNK_RS09945	PNK_RS09975	PNK_RS09950 RhT_00696	RhT_01144
OG0000289 BN1013_00091 VT03_22785	VT03_27245	VT03_12170	VT03_19245	VT03_11660	VT03_10390	VT03_23695	VT03_15650	VT03_22605	VT03_22415	VT03_23490	VT03_22105	VT03_23255	VT03_01235	VT03_03510	VT03_08960 VN12_22690	VN12_13785	VN12_12610 VT85_11170	VT85_02120	VT85_10785	VT85_12055	VT85_11220	VT85_02495	VT85_13480	VT85_09575	VT85_08650	VT85_04680 PPspC_01978 OTER_RS02030 PSTA_RS09395	PSTA_RS06300	PSTA_RS18180 PLIM_RS05255 ISOP_RS02750 PLABR_RS03575	PLABR_RS19525 SNE_RS12335 SINAC_RS06775	SINAC_RS19285	SINAC_RS00160	SINAC_RS34795	SINAC_RS31920	SINAC_RS29705	SINAC_RS01285	SINAC_RS16075	SINAC_RS30760	SINAC_RS06840	SINAC_RS32040	SINAC_RS21320	SINAC_RS11490 LNTAR_RS17360	LNTAR_RS13145 VSP_RS36455	VSP_RS31615	VSP_RS31215	VSP_RS32920	VSP_RS36210	VSP_RS11870	VSP_RS11590 OPIT5_RS27250	OPIT5_RS23730
OG0000290 BN1013_00153 VT03_06660	VT03_28810 VT84_25725	VT84_20560 VN12_04625	VN12_17110 VT85_18390 ELAC_0240 PPspC_01417 OMAG_002434 AMJ78_07005 AMS24_03075 UZ16_OP3001002155 PCbaG_01359 PVbaL_00429	PVbaL_00496 CT_282 CPn0433 TC_RS02810 CAB_RS01815 CCA_RS01810 PC_RS01370 CF_RS03275 OTER_RS17020 AMUC_RS02465 MINF_RS09540 PSTA_RS22155	PSTA_RS23015 CAKA_RS07595 PLIM_RS17025	PLIM_RS13335 WCW_RS01255 ISOP_RS14345 PLABR_RS10035	PLABR_RS00065 CPSIT_RS01800 G5S_RS03095 PUV_RS01100 SNE_RS02830 PSMK_RS14955 SINAC_RS26135 LNTAR_RS00595 VSP_RS25435	VSP_RS34130 PAH_RS03240 H359_RS02055 M787_RS00640 TY21_RS03780 TY19_RS06215 AOM43_RS11350 TU23_RS06500 CSEC_RS00025 BN1093_RS00955 Q499_RS01565 RT28_RS00780 OPIT5_RS14830 L21SP4_RS09900	L21SP4_RS05620 IMCC26134_RS03275 DB41_RS00500 DB44_RS01495 DB42_RS00480 MFUMSOLV_RS00550 PNK_RS10095 RhT_00309
OG0000291 BN1013_00548 VT03_06895	VT03_02995 VT84_18430	VT84_30795 VN12_23780 VT85_17900	VT85_23680 ELAC_1660 PPspC_01890	PPspC_02250 OMAG_002249 AMJ78_09335	AMJ78_05820	AMJ78_06950 AMS24_04575 AMJ95_07815	AMJ95_08865 UZ16_OP3001002984 PCbaG_00104 PVbaL_01051 PVbaL23_00755 CT_493 CPn0612 TC_RS03955 CAB_RS00680 CCA_RS00680 PC_RS01080 CF_RS04395 AMUC_RS10340 MINF_RS02175 PSTA_RS18635 CAKA_RS01265 PLIM_RS15845	PLIM_RS15470 WCW_RS07935 ISOP_RS20935 PLABR_RS07220 CPSIT_RS00675 G5S_RS02010 PUV_RS03085 SNE_RS11235 PSMK_RS03420 SINAC_RS26320 LNTAR_RS25730 VSP_RS12430 PAH_RS06720 H359_RS00955 M787_RS04305 TY21_RS09270 TY19_RS05865 AOM43_RS09215 TU23_RS00320 CSEC_RS10020 BN1093_RS06690 Q499_RS02660 RT28_RS04490 OPIT5_RS16375 L21SP4_RS02955 IMCC26134_RS02845 AMD24_RS00795 DB41_RS07855 DB42_RS03270 MFUMSOLV_RS1…
OG0000292 BN1013_02313	BN1013_00681	BN1013_00713	BN1013_00712	BN1013_01126 VT03_15665	VT03_22905	VT03_20820 VT84_00425	VT84_14460 VN12_06560 VT85_03590	VT85_03585 ELAC_1012	ELAC_0322 PPspC_01581	PPspC_02740	PPspC_02801 PCbaG_01356	PCbaG_00551 PC_RS03795 OTER_RS10730 MINF_RS08195	MINF_RS01195 PSTA_RS02840 PLIM_RS15295 WCW_RS02465 ISOP_RS02240 PLABR_RS23975 PUV_RS08325	PUV_RS01285	PUV_RS09820	PUV_RS09325 SINAC_RS28455	SINAC_RS28465	SINAC_RS02840	SINAC_RS23345 LNTAR_RS12410 VSP_RS09335	VSP_RS21095 PAH_RS09865	PAH_RS03065	PAH_RS00930	PAH_RS05795 TY19_RS00885 AOM43_RS11165	AOM43_RS05395	AOM43_RS08315	AOM43_RS04500 TU23_RS10435	TU23_RS08610 CSEC_RS08960	CSEC_RS10425	CSEC_RS10275	CSEC_RS01940 BN1093_RS04930	BN1093_RS09470 OPIT5_RS27340	OPIT5_RS21595	OPIT5_RS19825 DB44_RS04150 MFUMSOLV_RS03010	MFUMSOLV_RS09585 PNK_RS11515	PNK_RS03895 RhT_00453
OG0000293 BN1013_00814 VT03_18120	VT03_08410 VT84_09660 VN12_18890 VT85_23495	VT85_03145 ELAC_0644 PPspC_01749 OMAG_001348 AMJ78_04055 AMS24_03265 AMJ95_00755	AMJ95_09100 UZ16_OP3001002758 PCbaG_01115 PLbaL_00039 PVbaL_03315 CT_316 CPn0080 TC_RS02985 CAB_RS03400 CCA_RS03475 PC_RS02890 CF_RS01615 OTER_RS01160 AMUC_RS05575 MINF_RS03590 PSTA_RS12535 CAKA_RS13470 PLIM_RS16540	PLIM_RS02325 WCW_RS02825 ISOP_RS00560 PLABR_RS10085 CPSIT_RS03435 G5S_RS04655 PUV_RS09260 SNE_RS07820 PSMK_RS04040 SINAC_RS02450 LNTAR_RS16155 VSP_RS27065 PAH_RS00995 H359_RS03605 M787_RS02060 TY21_RS12320 TY19_RS03440 AOM43_RS05330 TU23_RS01495 CSEC_RS05850 BN1093_RS02655 Q499_RS01740 RT28_RS02245 OPIT5_RS04215	OPIT5_RS12805 L21SP4_RS08440 IMCC26134_RS00015	IMCC26134_RS13180 AMD24_RS01630 DB41_RS06265 DB44_RS03195 DB42_RS04915 MFUMSOLV_RS08240 PNK_RS08490 RhT_00873
OG0000294 BN1013_00888 VT03_32600 VT84_26480 VN12_17460 VT85_06055 ELAC_1062 PPspC_00873	PPspC_01816	PPspC_02799 OMAG_002391 AMJ78_02175 AMJ95_10590	AMJ95_05525 UZ16_OP3001000538 PCbaG_00467 PLbaL_00953 PVbaL_00664	PVbaL_03115 PVbaL23_00621	PVbaL23_00710 CCA_RS02880 PC_RS07640 CF_RS02200 OTER_RS06365	OTER_RS11835 AMUC_RS07880 MINF_RS02950 PSTA_RS13165 CAKA_RS07820 PLIM_RS21315	PLIM_RS02365 WCW_RS03925 ISOP_RS09585 PLABR_RS22600	PLABR_RS20175 G5S_RS04720 PUV_RS07460 SNE_RS09275 PSMK_RS12650 SINAC_RS14975 LNTAR_RS22685 VSP_RS02750 PAH_RS09555 TY21_RS09775 TY19_RS08455 AOM43_RS00510 TU23_RS06410	TU23_RS07245 CSEC_RS05205 BN1093_RS03975	BN1093_RS03320	BN1093_RS00520	BN1093_RS10165 Q499_RS04815 OPIT5_RS28370 L21SP4_RS05805 IMCC26134_RS06440 AMD24_RS04005 DB41_RS06840 DB44_RS05245 DB42_RS04290 MFUMSOLV_RS08670 PNK_RS07830	PNK_RS10535	PNK_RS04590 RhT_01038
OG0000295 BN1013_01069	BN1013_01504 VT84_03820	VT84_14530	VT84_15590 VT85_21005 ELAC_2068	ELAC_1750 PPspC_00022 AMJ78_06470	AMJ78_00940	AMJ78_08625 PCbaG_00707 PLbaL_01951 PVbaL_02123 CT_245 CPn0304 TC_RS02620 CAB_RS02410 CCA_RS02405 PC_RS08300 CF_RS02685 OTER_RS14425 AMUC_RS04795 MINF_RS04505 CAKA_RS10800 WCW_RS05805	WCW_RS02230 ISOP_RS02215	ISOP_RS04465 CPSIT_RS02395 G5S_RS03670 PUV_RS09340	PUV_RS01185 SNE_RS04470	SNE_RS11545	SNE_RS08590 PSMK_RS00135 SINAC_RS32080 LNTAR_RS23200 VSP_RS33100	VSP_RS17480 PAH_RS03165	PAH_RS00915 H359_RS02505 M787_RS01210 TY21_RS03135	TY21_RS08565 TY19_RS00125 AOM43_RS11265	AOM43_RS05410 TU23_RS07690 CSEC_RS05520	CSEC_RS09545 BN1093_RS09995 Q499_RS01370 RT28_RS01350 OPIT5_RS02720 IMCC26134_RS02800 AMD24_RS00570	AMD24_RS03620 DB41_RS07435 DB44_RS05930 DB42_RS03605 MFUMSOLV_RS07445 RhT_01297
OG0000296 BN1013_01286 VT03_08645	VT03_01570 VT84_08190	VT84_03065 VN12_20915	VN12_11020 VT85_16815	VT85_00790 PPspC_02709 OMAG_001756 AMJ78_07770 AMS24_03620 AMJ95_00935 UZ16_OP3001003317 PCbaG_01622 PLbaL_02355 PVbaL23_01619	PVbaL23_00887 CT_489 CPn0607 TC_RS03935 CAB_RS00705 CCA_RS00705 PC_RS00530 CF_RS04370 OTER_RS17035 MINF_RS00805 PSTA_RS19245	PSTA_RS06965 CAKA_RS12225 PLIM_RS10210	PLIM_RS08770 ISOP_RS12665	ISOP_RS06380 PLABR_RS00635	PLABR_RS11250 CPSIT_RS00700 G5S_RS02035 PUV_RS04075 SNE_RS01570 SINAC_RS01380	SINAC_RS07400 LNTAR_RS09910 VSP_RS26610 PAH_RS09040 H359_RS00980 M787_RS04330 TY21_RS00920 TY19_RS07665 AOM43_RS01575 TU23_RS06550 BN1093_RS00165	BN1093_RS04805 Q499_RS02640 RT28_RS04515 OPIT5_RS19160 L21SP4_RS07365 IMCC26134_RS09555 AMD24_RS02200 DB41_RS01580 DB44_RS00595 DB42_RS09510 MFUMSOLV_RS02540 PNK_RS11385 RhT_01590
OG0000297 BN1013_01318 VT03_32740 VT84_20500 VN12_03385 VT85_24475	VT85_00180 ELAC_1636 PPspC_02316 OMAG_000930 AMS24_00055 AMJ95_08300	AMJ95_13700 UZ16_OP3001003068 PCbaG_01503 PLbaL_00275 PVbaL_03587 CT_725 CPn0866 TC_RS00515 CAB_RS04470 CCA_RS04530 PC_RS00810 CF_RS00575 OTER_RS16770	OTER_RS00435 AMUC_RS11720 MINF_RS07230 PSTA_RS13420 CAKA_RS10500 PLIM_RS22690 WCW_RS01445 ISOP_RS14875	ISOP_RS08950 PLABR_RS18465 CPSIT_RS04490 G5S_RS00790 PUV_RS03040 SNE_RS02125 PSMK_RS16830 SINAC_RS33255	SINAC_RS28905 LNTAR_RS20310 VSP_RS37540 PAH_RS06765 H359_RS04650 M787_RS03065 TY21_RS00095 TY19_RS03705 AOM43_RS09170 TU23_RS10750 CSEC_RS09245 BN1093_RS12855 Q499_RS03975 RT28_RS03265 OPIT5_RS04955	OPIT5_RS01885 L21SP4_RS04040 IMCC26134_RS02900	IMCC26134_RS14810 AMD24_RS02330 DB41_RS01690 DB44_RS00880 DB42_RS09405 MFUMSOLV_RS08960 PNK_RS00820 RhT_00193
OG0000298 BN1013_01431 ELAC_0423	ELAC_0424	ELAC_0425	ELAC_0426 PPspC_00481	PPspC_00483	PPspC_00482 AMS24_00615	AMS24_00610	AMS24_00620 UZ16_OP3001003466 PCbaG_00398	PCbaG_00399	PCbaG_00400 PC_RS06535	PC_RS06525	PC_RS06530 OTER_RS02260 WCW_RS07620	WCW_RS07615	WCW_RS07610 PUV_RS07870	PUV_RS07875	PUV_RS07855	PUV_RS07860 SNE_RS09705	SNE_RS09710	SNE_RS09715 PSMK_RS01725 VSP_RS11020 PAH_RS05330	PAH_RS05320	PAH_RS05315	PAH_RS05335 TY21_RS06775 TY19_RS10705	TY19_RS10700	TY19_RS10695 AOM43_RS04170	AOM43_RS04155	AOM43_RS04150	AOM43_RS04165 TU23_RS04835	TU23_RS04820	TU23_RS04830	TU23_RS04825 CSEC_RS00700	CSEC_RS00705	CSEC_RS00715 BN1093_RS07455	BN1093_RS12900	BN1093_RS07445 OPIT5_RS12820 DB41_RS08155	DB41_RS08150 DB44_RS07700	DB44_RS07690	DB44_RS07695 DB42_RS02995 PNK_RS01880	PNK_RS01885	PNK_RS01890 RhT_01123	RhT_01121	RhT_01122
OG0000299 BN1013_01751 VT03_30025 VT84_04550 VN12_07435 VT85_25090 ELAC_1941 PPspC_00766 OMAG_001131 AMJ78_02810 AMS24_05435 AMJ95_10700	AMJ95_03480 UZ16_OP3001002584	UZ16_OP3001001371 PCbaG_00523 PLbaL_02081 PVbaL_03672 PVbaL23_00510 CT_121 CPn0185 TC_RS01975 CAB_RS02785 CCA_RS02785 PC_RS03685 CF_RS02315 OTER_RS18205	OTER_RS22440 AMUC_RS08825 MINF_RS02670	MINF_RS08140 PSTA_RS06950 CAKA_RS05670 PLIM_RS03460 WCW_RS04190 ISOP_RS18795 PLABR_RS12140 CPSIT_RS02770 G5S_RS04185 PUV_RS09100 SNE_RS08970 PSMK_RS13595 SINAC_RS15750 LNTAR_RS12075 VSP_RS08340 PAH_RS01165 H359_RS02985 M787_RS01560 TY21_RS10680 TY19_RS05410 AOM43_RS05170 TU23_RS00975 CSEC_RS06230 BN1093_RS12010 Q499_RS00665 RT28_RS01700 OPIT5_RS26535 L21SP4_RS05075 IMCC26134_RS05630 AMD24_RS02825…	MFUMSOLV_RS10205 PNK_RS06725 RhT_00980
OG0000300 BN1013_02232 VT03_29485	VT03_29520	VT03_25785 VT84_37375	VT84_14255	VT84_30235	VT84_01040	VT84_23005 VN12_15860	VN12_13330 VT85_07750	VT85_00760 ELAC_0762 PPspC_02449 OMAG_001910 AMJ78_05015 AMJ95_06600	AMJ95_13670	AMJ95_08330 UZ16_OP3001003311 PLbaL_00138	PLbaL_02359 PVbaL_01320	PVbaL_00583	PVbaL_00837	PVbaL_01438 PVbaL23_00320	PVbaL23_00110 OTER_RS10455	OTER_RS22250 AMUC_RS06960	AMUC_RS10735 MINF_RS01015 PSTA_RS08680 CAKA_RS09395 PLIM_RS14275	PLIM_RS14070	PLIM_RS16740 WCW_RS05530 ISOP_RS12340 PLABR_RS24015 PUV_RS08725 PSMK_RS01015 SINAC_RS11385	SINAC_RS12710	SINAC_RS35250 LNTAR_RS03450	LNTAR_RS03070 VSP_RS14695	VSP_RS06195 PAH_RS01535 AOM43_RS04800	AOM43_RS03385 TU23_RS01785 CSEC_RS12010 BN1093_RS08150 OPIT5_RS24900	OPIT5_RS19830	OPIT5_RS17690	OPIT5_RS19745	OPIT5_RS22855 L21SP4_RS04765 IMCC26134_RS04280 MFUMSOLV_RS02815 PNK_RS02550
OG0000301 BN1013_02300 VT03_32605 VT84_22625 VN12_18590	VN12_01530 VT85_16275 ELAC_2193 PPspC_00110 OMAG_002002 AMJ78_09640 AMS24_02835 AMJ95_10955	AMJ95_11190 UZ16_OP3001001093	UZ16_OP3001001092	UZ16_OP3001002849 PCbaG_00790 PLbaL_01915 PVbaL_00674 PVbaL23_00075 CT_188 CPn0273 TC_RS02305 CAB_RS02560 CCA_RS02555 PC_RS05170 CF_RS02540 OTER_RS16835 AMUC_RS10060 MINF_RS07260 PSTA_RS10280 CAKA_RS13730 PLIM_RS11365 WCW_RS04910 ISOP_RS04805 PLABR_RS08890 CPSIT_RS02545 G5S_RS03825 PUV_RS06945 SNE_RS07320 PSMK_RS04885 SINAC_RS23600 LNTAR_RS09845 VSP_RS33110 PAH_RS02065 H359_RS02650 M787_RS01345 T…	TU23_RS01995 CSEC_RS11230 BN1093_RS09580 Q499_RS01050 RT28_RS01485 OPIT5_RS01695 L21SP4_RS07090 IMCC26134_RS05990 AMD24_RS00020 DB41_RS04370 DB44_RS06315 DB42_RS06750 MFUMSOLV_RS09005 PNK_RS04000 RhT_00557
OG0000302 VT03_02580	VT03_07480 VT84_25215	VT84_34125	VT84_38460	VT84_03710	VT84_16300 VN12_25870	VN12_07270 VT85_26025	VT85_11065	VT85_07335	VT85_17300	VT85_00095 OMAG_000731	OMAG_001638 AMJ78_06535	AMJ78_04635	AMJ78_09435 AMJ95_11960 UZ16_OP3001002785 PLbaL_01389	PLbaL_00969	PLbaL_01736 PVbaL_00688 OTER_RS19560	OTER_RS16415	OTER_RS08090	OTER_RS10650 AMUC_RS07555	AMUC_RS11095 MINF_RS02525 PSTA_RS24015 CAKA_RS01870	CAKA_RS06350 PLIM_RS19915	PLIM_RS21135 ISOP_RS16690	ISOP_RS16230	ISOP_RS20105 PLABR_RS22280	PLABR_RS25405	PLABR_RS09025 PSMK_RS01580	PSMK_RS10715 SINAC_RS26775	SINAC_RS12240	SINAC_RS05470	SINAC_RS28805	SINAC_RS19155 LNTAR_RS20890	LNTAR_RS00480 VSP_RS26470	VSP_RS07555	VSP_RS23925 OPIT5_RS21090	OPIT5_RS02435	OPIT5_RS08215	OPIT5_RS26805 L21SP4_RS00990	L21SP4_RS03075	L21SP4_RS09510	L21SP4_RS06600 IMCC26134_RS01280	IMCC26134_RS07950 MFUMSOLV_RS10895
OG0000303 BN1013_00016 VT03_28595 VT84_21260 VN12_07740	VN12_25420 VT85_14395	VT85_21990 ELAC_1673 PPspC_00625 AMJ78_09780 AMS24_01640 AMJ95_06620	AMJ95_08355 UZ16_OP3001003557	UZ16_OP3001003559 PCbaG_00114 PLbaL_00151	PLbaL_00155 PVbaL_00706	PVbaL_01978 CT_773 CPn0919 TC_RS00810 CAB_RS04185 CCA_RS04240 CF_RS00860 OTER_RS04130	OTER_RS18275 AMUC_RS10950 MINF_RS07785 PSTA_RS19830 CAKA_RS07555 WCW_RS08210 ISOP_RS06820 PLABR_RS13915 CPSIT_RS04210 G5S_RS00515 PUV_RS12930 SNE_RS11160	SNE_RS03120 PSMK_RS05970 SINAC_RS25845	SINAC_RS33425 LNTAR_RS22660	LNTAR_RS09550 VSP_RS12930 PAH_RS03700 H359_RS04375 M787_RS02780 TY21_RS06845 AOM43_RS12505 CSEC_RS09955 BN1093_RS06785 Q499_RS04270 RT28_RS02980 OPIT5_RS24205	OPIT5_RS19995 L21SP4_RS02790 AMD24_RS03060 DB41_RS00810 DB42_RS00235 MFUMSOLV_RS09905 PNK_RS01220 RhT_00846	RhT_01497
OG0000304 BN1013_00036	BN1013_00848	BN1013_00038	BN1013_00558	BN1013_01503 ELAC_0778	ELAC_0367 PPspC_01399	PPspC_01675	PPspC_02120 AMS24_03880	AMS24_01385	AMS24_03885	AMS24_03890 PCbaG_00004	PCbaG_01020	PCbaG_01021	PCbaG_01019	PCbaG_00961	PCbaG_01022	PCbaG_01023	PCbaG_01024	PCbaG_01025	PCbaG_01026	PCbaG_00101	PCbaG_01632 PC_RS08105	PC_RS05545	PC_RS01470 WCW_RS03080 PUV_RS10635	PUV_RS10510 SNE_RS05705	SNE_RS05725	SNE_RS08780	SNE_RS08775	SNE_RS05700 PAH_RS10715	PAH_RS10590 TY21_RS03745 TY19_RS08225	TY19_RS07085	TY19_RS01260	TY19_RS06320 AOM43_RS06755	AOM43_RS06900 TU23_RS00525	TU23_RS09475	TU23_RS03510	TU23_RS05360 CSEC_RS04360	CSEC_RS02235	CSEC_RS00405 BN1093_RS07725	BN1093_RS09115 DB41_RS00535	DB41_RS10670	DB41_RS10665 DB44_RS06745	DB44_RS05730 DB42_RS06960	DB42_RS00445 PNK_RS03535	PNK_RS02160 RhT_00661
OG0000305 BN1013_00260 VT03_07595 VT84_21865 VN12_00505 VT85_17940	VT85_23460 ELAC_0067 PPspC_01204 OMAG_002251 AMJ78_07830	AMJ78_07630 AMS24_01505 AMJ95_04785	AMJ95_11545 UZ16_OP3001000590 PCbaG_01636 PLbaL_00360 PVbaL_01478 CT_587 CPn0800 TC_RS04445 CAB_RS04785 CCA_RS04845 PC_RS00705 CF_RS00260 OTER_RS13710 AMUC_RS04575	AMUC_RS06320 MINF_RS01375 PSTA_RS14085 CAKA_RS12435 PLIM_RS13380 WCW_RS08945 ISOP_RS09260 PLABR_RS03100 CPSIT_RS04810 G5S_RS01105 PUV_RS11525 SNE_RS11370 PSMK_RS11035 SINAC_RS36785	SINAC_RS35760 LNTAR_RS16375 VSP_RS17900 PAH_RS08385 H359_RS00030 M787_RS03380 TY21_RS08975 TY19_RS08835 AOM43_RS09630 TU23_RS03465 CSEC_RS08675 BN1093_RS06195 Q499_RS03155 RT28_RS03580 OPIT5_RS15150 L21SP4_RS10155 IMCC26134_RS07045 AMD24_RS00115 DB41_RS00085 DB44_RS00760 DB42_RS00805 MFUMSOLV_RS03175 PNK_RS00640 RhT_01620
OG0000306 BN1013_00323 VT03_00800 VT84_01445	VT84_01450 VN12_08850	VN12_01900 VT85_06315 ELAC_1577 PPspC_02599 OMAG_002373 AMJ78_03910	AMJ78_03645 AMJ95_14035 UZ16_OP3001002034 PLbaL_00443	PLbaL_00266	PLbaL_01451 CT_595 CPn0786 TC_RS04485 CAB_RS04830 CCA_RS04890 PC_RS08850 CF_RS00215 OTER_RS04520 AMUC_RS01915 MINF_RS03230 PSTA_RS00410 CAKA_RS10740 PLIM_RS22290 WCW_RS00545 ISOP_RS00240 PLABR_RS22955 CPSIT_RS04855 G5S_RS01150 PUV_RS12825 PSMK_RS10575	PSMK_RS09865 SINAC_RS20425	SINAC_RS15535 LNTAR_RS15980	LNTAR_RS02930 VSP_RS36850	VSP_RS18280 PAH_RS03585 H359_RS00230 M787_RS03420 TY21_RS02020 TY19_RS09115	TY19_RS09510 AOM43_RS12600 TU23_RS02760 CSEC_RS09060 BN1093_RS04395 Q499_RS03195 RT28_RS03620 OPIT5_RS11165 L21SP4_RS07985 IMCC26134_RS12065 AMD24_RS01950 DB41_RS08910 DB44_RS08980 DB42_RS02275 MFUMSOLV_RS04720 PNK_RS10970
OG0000307 BN1013_00590 VT03_04860 VT84_01045 VN12_13810 VT85_06295 ELAC_1836 PPspC_02518 OMAG_000204 AMJ78_08345	AMJ78_08755 AMS24_00995 AMJ95_05905	AMJ95_07345 UZ16_OP3001000201 PCbaG_01372 PLbaL_00145 PVbaL_01620	PVbaL_00831 PVbaL23_00377 CT_287 CPn0438 TC_RS02835 CAB_RS01790 CCA_RS01785 PC_RS08625 CF_RS03300 OTER_RS19345 AMUC_RS03510 MINF_RS04655 PSTA_RS20705 CAKA_RS08030 PLIM_RS20715 WCW_RS02115 PLABR_RS06895 CPSIT_RS01775 G5S_RS03070 PUV_RS12665 SNE_RS07000 PSMK_RS00440 SINAC_RS25320 LNTAR_RS08750 VSP_RS21175 PAH_RS02765 H359_RS02030 M787_RS00615 TY21_RS03390 TY19_RS09760	TY19_RS09365 AOM43_RS12740 TU23_RS05000	TU23_RS05045 CSEC_RS06765 BN1093_RS04105 Q499_RS01590 RT28_RS00755 OPIT5_RS11410 L21SP4_RS08235 IMCC26134_RS11080 AMD24_RS00505 DB41_RS07460 DB44_RS08700 DB42_RS03585 MFUMSOLV_RS07260 PNK_RS10670 RhT_00302
OG0000308 BN1013_00948 VT03_04680 VT84_08210 VN12_13555 VT85_04000	VT85_03995 ELAC_0468 PPspC_00415 OMAG_001406 AMJ78_09595	AMJ78_02440 AMS24_04715 AMJ95_08785	AMJ95_06940 UZ16_OP3001001682 PCbaG_00134 PLbaL_01168 PVbaL_03110 PVbaL23_02260 CT_543 CPn0663 TC_RS04220 CAB_RS00415 CCA_RS00415 PC_RS01885 CF_RS04660 OTER_RS13460 AMUC_RS07455 MINF_RS00350 PSTA_RS10685 CAKA_RS00040 PLIM_RS00140 WCW_RS07365 ISOP_RS02515	ISOP_RS02510 PLABR_RS10680 CPSIT_RS00410 G5S_RS01745 PUV_RS11810 SNE_RS10975 PSMK_RS03305 SINAC_RS04180	SINAC_RS04185 LNTAR_RS19690 VSP_RS36045 PAH_RS12330 H359_RS00690 M787_RS04035 TY21_RS06290 AOM43_RS07920 TU23_RS05715 CSEC_RS00960 BN1093_RS01220 Q499_RS02925 RT28_RS04230 OPIT5_RS09530 L21SP4_RS05025 IMCC26134_RS08360 AMD24_RS03360 DB41_RS01970 DB44_RS02015 DB42_RS09130 MFUMSOLV_RS01060 PNK_RS09865 RhT_01456
OG0000309 BN1013_01023 VT03_15270	VT03_10475	VT03_32130 VT84_02410	VT84_26330	VT84_25600 VN12_10125	VN12_17710 VT85_17870	VT85_07375 ELAC_0869 PPspC_00153 PCbaG_00766 PLbaL_01124 CT_042 CPn0388 TC_RS01565 CAB_RS02055 CCA_RS02050 PC_RS05340 CF_RS03035 OTER_RS19335 MINF_RS02400 PSTA_RS22830	PSTA_RS10700 CAKA_RS08010 PLIM_RS13890	PLIM_RS20465 WCW_RS09150 ISOP_RS02365	ISOP_RS12885 PLABR_RS17435 CPSIT_RS02040 G5S_RS03325 PUV_RS07740 SNE_RS07465 SINAC_RS14400 VSP_RS28585	VSP_RS25880 PAH_RS12895	PAH_RS12900 H359_RS02160 M787_RS00875 TY21_RS07455	TY21_RS07325	TY21_RS11110 TY19_RS01455 AOM43_RS00195 TU23_RS05525	TU23_RS01715 CSEC_RS10800 BN1093_RS09400	BN1093_RS02045 Q499_RS00250 RT28_RS01005 OPIT5_RS03955 IMCC26134_RS06395 DB41_RS05980 DB44_RS06490 DB42_RS05175 MFUMSOLV_RS05720 PNK_RS03820	PNK_RS09090 RhT_00707
OG0000310 BN1013_01092 VT03_12745 VT84_37975 VN12_16315	VN12_26510 VT85_25520 ELAC_0775 PPspC_01098 OMAG_001627 AMJ78_05625	AMJ78_01595	AMJ78_00390 AMS24_01490 AMJ95_07655	AMJ95_13075	AMJ95_03645 UZ16_OP3001001008 PCbaG_00914 PLbaL_01294 PVbaL_00159 CT_075 CPn0338 TC_RS01750 CAB_RS02250 CCA_RS02240 PC_RS08165 CF_RS02850 OTER_RS04800 AMUC_RS04400 MINF_RS00010 PSTA_RS05155 CAKA_RS10335 PLIM_RS00195 WCW_RS05695 ISOP_RS11535 PLABR_RS11805 CPSIT_RS02235 G5S_RS03505 PUV_RS09425 SNE_RS06615 PSMK_RS01810 SINAC_RS00595 LNTAR_RS24300	LNTAR_RS24305 VSP_RS20680 PAH_RS00825 H359_RS02335 M787_RS01045 TY21_RS05170	TY21_RS04805 TY19_RS07150 AOM43_RS05495 TU23_RS05415 CSEC_RS11005 BN1093_RS10150 Q499_RS00425 OPIT5_RS09580 L21SP4_RS00010 IMCC26134_RS14040 AMD24_RS01695 DB41_RS05510 DB42_RS05630 MFUMSOLV_RS01460 PNK_RS04575 RhT_00632
OG0000311 BN1013_01219 VT03_23675 VT84_26540	VT84_22985 VN12_03300 VT85_03630 ELAC_1966 PPspC_00787 OMAG_000295 AMJ78_03165	AMJ78_06070 AMS24_01030 UZ16_OP3001000388 PCbaG_00508 PLbaL_01695 PVbaL_00423 PVbaL23_00626	PVbaL23_01017 CT_092 CPn0321 TC_RS01830 CAB_RS02325 CCA_RS02320 PC_RS03615 CF_RS02770 OTER_RS23660	OTER_RS15670 AMUC_RS02455 MINF_RS00115 PSTA_RS04825 CAKA_RS07935 PLIM_RS08615 WCW_RS04115 ISOP_RS11085 PLABR_RS08575 CPSIT_RS02310 G5S_RS03585 PUV_RS03645 SNE_RS09025 PSMK_RS02155 SINAC_RS26695	SINAC_RS28890 LNTAR_RS24075 VSP_RS32045 PAH_RS11060 H359_RS02415 M787_RS01125 TY21_RS01235 TY19_RS10280 AOM43_RS02000 TU23_RS00905 CSEC_RS06075 BN1093_RS12090 Q499_RS00510 RT28_RS01265 OPIT5_RS24185 L21SP4_RS05310 IMCC26134_RS03890 AMD24_RS00765 DB41_RS04980 DB44_RS03980 DB42_RS06145 MFUMSOLV_RS01355 PNK_RS06805 RhT_00991
OG0000312 BN1013_01344	BN1013_01851 VT03_29185 VT84_00745 VN12_08805 VT85_02880 ELAC_2170 PPspC_02341	PPspC_00078 AMS24_01400 PCbaG_00818 PLbaL_02329 PVbaL_03346	PVbaL_00251 PVbaL23_00251	PVbaL23_02483 CT_397 CPn0504 TC_RS03435 CAB_RS01235 CCA_RS01235 PC_RS05050	PC_RS07525 CF_RS03845 OTER_RS13500 AMUC_RS04940 PSTA_RS23065 CAKA_RS06620 PLIM_RS12615 WCW_RS05065 ISOP_RS12415 CPSIT_RS01235 G5S_RS02555 PUV_RS04715	PUV_RS05175 SNE_RS04980 PSMK_RS06770 SINAC_RS05550 LNTAR_RS22400	LNTAR_RS06105 VSP_RS11855 PAH_RS08215	PAH_RS07750 H359_RS01485 M787_RS00170 TY21_RS05350	TY21_RS01770 TY19_RS08570	TY19_RS01745 AOM43_RS03875	AOM43_RS06065 TU23_RS00345 CSEC_RS11355 BN1093_RS10560 Q499_RS02135 OPIT5_RS07140 L21SP4_RS05095 DB41_RS04535	DB41_RS04310 DB44_RS05135	DB44_RS06195 DB42_RS06575	DB42_RS06795 PNK_RS04990 RhT_00584
OG0000313 BN1013_01848	BN1013_01849 ELAC_2169 PPspC_00080	PPspC_00081 OMAG_001398 AMJ78_02405	AMJ78_08235 AMS24_01410	AMS24_01415 AMJ95_04375	AMJ95_05015 UZ16_OP3001001937	UZ16_OP3001001936 PCbaG_00815	PCbaG_00816 PVbaL23_01797 CT_421 CPn0506 TC_RS03565 CAB_RS01225 CCA_RS01225 PC_RS05060 CF_RS03855 OTER_RS12750 CAKA_RS07775 PLIM_RS12565 WCW_RS05050	WCW_RS05055 ISOP_RS16205 CPSIT_RS01225 G5S_RS02545 PUV_RS04340	PUV_RS04335 SNE_RS10550	SNE_RS04970	SNE_RS04965 PSMK_RS15900 SINAC_RS05105 VSP_RS21895 PAH_RS00465	PAH_RS00460 H359_RS01480 M787_RS00160 TY21_RS05365 TY19_RS01740	TY19_RS01735 AOM43_RS01295	AOM43_RS01300 TU23_RS02580	TU23_RS02585 CSEC_RS11365	CSEC_RS11370 BN1093_RS09705 Q499_RS02265 RT28_RS00310 OPIT5_RS02545 L21SP4_RS08760 AMD24_RS04255 DB41_RS04550 DB44_RS06205 DB42_RS06560 PNK_RS04125 RhT_00582	RhT_00581
OG0000314 BN1013_02331 ELAC_1172	ELAC_1908 PPspC_00142	PPspC_01985 OMAG_001634 AMS24_04160 AMJ95_12795 PCbaG_00998	PCbaG_01273 PLbaL_00649 PVbaL_01266 CT_048 CPn0382 TC_RS01595 CAB_RS02085 CCA_RS02080 PC_RS06065	PC_RS05305 CF_RS03005 OTER_RS15270 AMUC_RS03315 MINF_RS01125 CAKA_RS11540 WCW_RS06735	WCW_RS04750 CPSIT_RS02075 G5S_RS03355 PUV_RS07670	PUV_RS04170 SNE_RS05870 LNTAR_RS17925	LNTAR_RS15335 VSP_RS16890 PAH_RS08940	PAH_RS00285 H359_RS02190 TY21_RS11540	TY21_RS10420 TY19_RS11290	TY19_RS01490 AOM43_RS00265	AOM43_RS01470 TU23_RS04010	TU23_RS07445 CSEC_RS06810	CSEC_RS03745 BN1093_RS08605	BN1093_RS09440 Q499_RS00285 OPIT5_RS14450 L21SP4_RS10685 IMCC26134_RS07610 AMD24_RS00780 DB41_RS03565	DB41_RS02880 DB44_RS07210	DB44_RS06455 DB42_RS07565	DB42_RS08220 MFUMSOLV_RS02925 PNK_RS03020	PNK_RS03860 RhT_00393	RhT_00691
OG0000315 BN1013_00070 VT03_14085 VT84_13035	VT84_03620 VN12_13075 VT85_12265	VT85_09585 ELAC_1490 PPspC_01248 OMAG_002072 AMJ78_04685 AMJ95_01540 UZ16_OP3001000587 PCbaG_00427 PVbaL_01492 CT_457 CPn0573 TC_RS03755 CAB_RS00885 CCA_RS00885 PC_RS06390 CF_RS04195 OTER_RS07450	OTER_RS16050 AMUC_RS03855 MINF_RS02875 PSTA_RS07100 CAKA_RS12305 PLIM_RS13150 WCW_RS01845 ISOP_RS08175 PLABR_RS02840 CPSIT_RS00885 G5S_RS02210 PUV_RS00645 SNE_RS09585 PSMK_RS00425 SINAC_RS26980	SINAC_RS22695 LNTAR_RS15230 VSP_RS25500	VSP_RS19045 PAH_RS07530 H359_RS01165 M787_RS04505 TY21_RS04625 TY19_RS03940 AOM43_RS11755 TU23_RS03870 CSEC_RS06960 BN1093_RS08215 Q499_RS02460 RT28_RS04690 OPIT5_RS16985	OPIT5_RS15160 L21SP4_RS05830 IMCC26134_RS10370 AMD24_RS03475 DB41_RS08590 DB44_RS07520 DB42_RS02600 MFUMSOLV_RS08745 PNK_RS02615 RhT_01104
OG0000316 BN1013_00078 VT03_00080 VT84_22275 VN12_25895 VT85_14670 ELAC_1482 PPspC_01365 OMAG_000474 AMJ78_08425 AMS24_01865 AMJ95_11170	AMJ95_10975 UZ16_OP3001002924 PCbaG_01575 PLbaL_00737 PVbaL_02569 CT_462 CPn0579 TC_RS03780 CAB_RS00855 CCA_RS00855 PC_RS01595 CF_RS04225 OTER_RS12365	OTER_RS20995	OTER_RS02290 AMUC_RS00400 MINF_RS03500 PSTA_RS12720 CAKA_RS02095 PLIM_RS04045 ISOP_RS16620 PLABR_RS06465 CPSIT_RS00855 G5S_RS02180 PUV_RS00910 SNE_RS01820	SNE_RS09650 PSMK_RS06015 SINAC_RS23875 LNTAR_RS02760 VSP_RS37495 PAH_RS03430 H359_RS01135 M787_RS04475 TY21_RS04580 TY19_RS10045 AOM43_RS11540 TU23_RS03835 CSEC_RS07000 BN1093_RS07890 Q499_RS02490 RT28_RS04660 OPIT5_RS24605 L21SP4_RS05160 IMCC26134_RS04040 AMD24_RS03340 DB41_RS08635 DB44_RS01730 DB42_RS02555 MFUMSOLV_RS08350 PNK_RS02325 RhT_01112	RhT_01539
OG0000317 BN1013_00433 VT03_06980 VT84_11460 VN12_11575 VT85_13570 ELAC_0119 PPspC_02622 OMAG_001765 AMJ78_04760 AMS24_02975 AMJ95_03240	AMJ95_06245 UZ16_OP3001002740 PCbaG_01649 PLbaL_01414 PVbaL_02155 CT_487 CPn0605 TC_RS03925 CAB_RS00715 CCA_RS00715 PC_RS08915 CF_RS04360 OTER_RS03455 AMUC_RS02610 MINF_RS03000 PSTA_RS23820 CAKA_RS09045 PLIM_RS22120 WCW_RS00630 ISOP_RS06745 PLABR_RS08085 CPSIT_RS00710 G5S_RS02045 PUV_RS01500 SNE_RS01190 PSMK_RS16150 SINAC_RS35890	SINAC_RS29095	SINAC_RS35845 LNTAR_RS12900 VSP_RS37375 PAH_RS02860 H359_RS00990 M787_RS04340 TY21_RS00775 TY19_RS09050	TY19_RS09445 AOM43_RS10960 TU23_RS02840 CSEC_RS08465 BN1093_RS04505 Q499_RS02630 RT28_RS04525 OPIT5_RS28425 L21SP4_RS11470 IMCC26134_RS11310 AMD24_RS01330 DB41_RS09040 DB44_RS09050 DB42_RS02160 MFUMSOLV_RS08625 PNK_RS11080 RhT_00084
OG0000318 BN1013_00679 VT03_28480 VT84_22040 VN12_18495 VT85_17130 ELAC_2054 PPspC_01619 OMAG_002018 AMJ78_09105	AMJ78_09515 AMS24_04525 AMJ95_04525 UZ16_OP3001000876 PCbaG_00593 PLbaL_00766 PVbaL_01168 CT_367 CPn1038 TC_RS03275 CAB_RS03560 CCA_RS03630 PC_RS04260 CF_RS01470 OTER_RS20300 AMUC_RS01540 MINF_RS00830 PSTA_RS19780 CAKA_RS03555 PLIM_RS09540 WCW_RS06305 ISOP_RS03405 PLABR_RS17640	PLABR_RS02385 CPSIT_RS03595 G5S_RS04835 PUV_RS09890 SNE_RS12280 PSMK_RS06765 SINAC_RS12915 LNTAR_RS14735	LNTAR_RS12370 VSP_RS40160 PAH_RS09940 H359_RS03775 M787_RS02205 TY21_RS11475 TY19_RS11895 AOM43_RS08385 TU23_RS04145 CSEC_RS10535 BN1093_RS13055 Q499_RS01985 RT28_RS02385 OPIT5_RS26140 L21SP4_RS02665	L21SP4_RS02960 IMCC26134_RS08640 AMD24_RS03750 DB41_RS03475 DB44_RS10295 DB42_RS07645 MFUMSOLV_RS02565 PNK_RS06105 RhT_00764
OG0000319 BN1013_00807 VT03_13040	VT03_08450 VT84_09625	VT84_26320 VN12_18925 VT85_03105 ELAC_0637 PPspC_01756 OMAG_001355	OMAG_001786 AMJ78_09300	AMJ78_04025 AMS24_03300 AMJ95_00725 UZ16_OP3001002969 PCbaG_01122 PLbaL_00031 PVbaL_00809 CT_322 CPn0074 TC_RS03020 CAB_RS03435 CCA_RS03510 PC_RS02855 CF_RS01580 OTER_RS01195 AMUC_RS05610 MINF_RS03555 PSTA_RS12570 CAKA_RS13435 PLIM_RS02285 WCW_RS02790 ISOP_RS00605 PLABR_RS10125 CPSIT_RS03470 G5S_RS04690 PUV_RS09295 SNE_RS07855 PSMK_RS03955 SINAC_RS02490 LNTAR_RS16120 VSP_RS27100 PAH_RS00960 H359_…
OG0000320 BN1013_00868 VT03_03435 VT84_22910 VN12_18090 VT85_18270 ELAC_0696 PPspC_01012 OMAG_000325 AMJ78_04275	AMJ78_06775 AMS24_00860 AMJ95_06365	AMJ95_05820 UZ16_OP3001001373	UZ16_OP3001001374 PCbaG_01060 PLbaL_01144 PVbaL_02233 CT_831 CPn0988 TC_RS01100 CAB_RS03825 CCA_RS03890 PC_RS07770 CF_RS01205 OTER_RS13370	OTER_RS13110 AMUC_RS03590 MINF_RS06235 PSTA_RS14505 CAKA_RS15265 PLIM_RS00065 WCW_RS03825 ISOP_RS18140 PLABR_RS13035 CPSIT_RS03850 G5S_RS00220 PUV_RS04765 SNE_RS07270 PSMK_RS03390 SINAC_RS30145 LNTAR_RS25070 VSP_RS18435 PAH_RS08165 H359_RS04035 M787_RS02460 TY21_RS08735 TY19_RS02575 AOM43_RS03830 TU23_RS07355 CSEC_RS05620 BN1093_RS03200 Q499_RS04575 RT28_RS02645 OPIT5_RS02965 L21SP4_RS05650 IMCC2…
OG0000321 BN1013_01042 VT03_19120 VT84_00065 VN12_01370 VT85_07575 ELAC_0852 PPspC_00048 OMAG_002487 AMJ78_05140 AMJ95_12240	AMJ95_10410 UZ16_OP3001001788 PCbaG_00623 PLbaL_00711 PVbaL_03190 PVbaL23_01158	PVbaL23_01729 CT_146 CPn0149 TC_RS02110 CAB_RS03040 CCA_RS03115 PC_RS08430 CF_RS01955 OTER_RS10410	OTER_RS00020 AMUC_RS00065 MINF_RS07530 PSTA_RS10020 CAKA_RS05600 PLIM_RS14605 WCW_RS05930 PLABR_RS22060 CPSIT_RS03065 G5S_RS04335 PUV_RS06915 SNE_RS04065 PSMK_RS12910 SINAC_RS12690 LNTAR_RS16440 VSP_RS23350 PAH_RS02035 H359_RS03130 M787_RS01765 TY21_RS01500 TY19_RS02160 AOM43_RS00990 TU23_RS02310 CSEC_RS10920 BN1093_RS09845 Q499_RS00800 RT28_RS01900 OPIT5_RS13815	OPIT5_RS12555 L21SP4_RS08905 IMCC26134_RS01770	IMCC26134_RS11395 AMD24_RS03800 DB41_RS05825 DB44_RS06080 DB42_RS05340 MFUMSOLV_RS03870 PNK_RS04270 RhT_00494
OG0000322 BN1013_01181 VT03_18725 VT84_28845 VN12_03305 VT85_19115 ELAC_1141 PPspC_02028 OMAG_001988 AMJ78_10350	AMJ78_10600	AMJ78_07135 AMS24_04875 AMJ95_11045	AMJ95_08165	AMJ95_06435 UZ16_OP3001001180 PCbaG_01241 PLbaL_01549 PVbaL_00576 PVbaL23_00868 CT_781 CPn0931 TC_RS00850 CAB_RS04145 CCA_RS04200 PC_RS05915 CF_RS00900 OTER_RS10535 AMUC_RS04305 MINF_RS05780 PSTA_RS03165 CAKA_RS07695 PLIM_RS04400 WCW_RS06575 ISOP_RS14295 PLABR_RS10745 CPSIT_RS04170 G5S_RS00475 PUV_RS07945 SNE_RS08685 PSMK_RS05905 SINAC_RS24650 LNTAR_RS08245 VSP_RS23625 PAH_RS05405 H359_RS04335 M7…
OG0000323 BN1013_01195 VT03_19675 VT84_32435 VN12_01685 VT85_22960 ELAC_2176 PPspC_00809 OMAG_001570 AMJ78_00440	AMJ78_01690	AMJ78_08190 AMS24_01965 AMJ95_03695	AMJ95_02950 UZ16_OP3001002795 PCbaG_00654 PLbaL_01351 PVbaL_01394 CT_030 CPn0120 TC_RS01505 CAB_RS03200 CCA_RS03280 PC_RS03175 CF_RS01815 OTER_RS04005 AMUC_RS07975 MINF_RS08970 PSTA_RS15390 CAKA_RS10585 PLIM_RS10600 WCW_RS03405 ISOP_RS10090 PLABR_RS21855 CPSIT_RS03235 G5S_RS04460 PUV_RS08715 SNE_RS04270 PSMK_RS12710 SINAC_RS07305 LNTAR_RS09990 VSP_RS29165 PAH_RS01545 H359_RS03255 M787_RS01865 TY2…	L21SP4_RS06660 IMCC26134_RS13450 AMD24_RS02780 DB41_RS05110 DB44_RS03470 DB42_RS06035 MFUMSOLV_RS11500 PNK_RS06905 RhT_01336
OG0000324 BN1013_01269 VT03_08745 VT84_14945 VN12_09720 VT85_20115 ELAC_1587 PPspC_00740 OMAG_002020 AMS24_00215 AMJ95_04515 UZ16_OP3001002479	UZ16_OP3001002478 PCbaG_00567	PCbaG_00058 PVbaL_00304 PVbaL23_01045 CT_643 CPn0769 TC_RS00065 CAB_RS04920 CCA_RS04980 PC_RS00350 CF_RS00125 OTER_RS17385	OTER_RS15185 AMUC_RS04860 MINF_RS04050 PSTA_RS17400 CAKA_RS00980 PLIM_RS11315 WCW_RS04460	WCW_RS08240 ISOP_RS05795 PLABR_RS17355 CPSIT_RS04945 G5S_RS01240 PUV_RS04100 SNE_RS11515 PSMK_RS13400 SINAC_RS27420	SINAC_RS12335 LNTAR_RS25390 VSP_RS14290 PAH_RS09010 H359_RS00140 M787_RS03515 TY21_RS08235 TY19_RS07845 AOM43_RS01540 TU23_RS09340 CSEC_RS09125 BN1093_RS05845 RT28_RS03710 OPIT5_RS16435	OPIT5_RS12265 L21SP4_RS04365 IMCC26134_RS08815 AMD24_RS01085 DB41_RS01470 DB44_RS00415 DB42_RS09635 MFUMSOLV_RS07935 PNK_RS00295 RhT_01642
OG0000325 BN1013_01350 VT03_00405 VT84_05490 VN12_19100 VT85_20950 ELAC_1725 PPspC_00557 OMAG_000540 AMS24_01700 AMJ95_12535	AMJ95_01330 UZ16_OP3001002319	UZ16_OP3001001737 PCbaG_01323 PLbaL_01268 PVbaL_02403 CT_395 CPn0502 TC_RS03425 CAB_RS01245 CCA_RS01245 PC_RS07180 CF_RS03835 OTER_RS08455 AMUC_RS07820 MINF_RS09920 PSTA_RS14900 CAKA_RS10210 PLIM_RS15025 WCW_RS07895 ISOP_RS08385	ISOP_RS16735 PLABR_RS19940 CPSIT_RS01245 G5S_RS02565 PUV_RS02800 SNE_RS03140 PSMK_RS09530 SINAC_RS00665	SINAC_RS15120 LNTAR_RS01375 VSP_RS03420	VSP_RS38295 PAH_RS07005 H359_RS01495 M787_RS00180 TY21_RS04415 TY19_RS06925 AOM43_RS09760 TU23_RS04490 CSEC_RS09715 BN1093_RS07075 Q499_RS02125 RT28_RS00330 OPIT5_RS10740 L21SP4_RS10670 IMCC26134_RS00260 AMD24_RS00645 DB41_RS01770 DB44_RS08320 DB42_RS09325 MFUMSOLV_RS02110 PNK_RS01515 RhT_00349
OG0000326 BN1013_01553 VT03_32655 VT84_37880 VN12_22945 VT85_14015 ELAC_1026 PPspC_00952 OMAG_002282 AMJ78_07285	AMJ78_03305 AMS24_03445 AMJ95_12725	AMJ95_01660	AMJ95_13500 UZ16_OP3001001897 PCbaG_00981 PVbaL_02753 PVbaL23_02111	PVbaL23_01927 CT_004 CPn0004 TC_RS01375 CAB_RS01485 CCA_RS01475 PC_RS03205 CF_RS03590 OTER_RS11975 AMUC_RS01190 MINF_RS07505 PSTA_RS20760 CAKA_RS06940 PLIM_RS11760 WCW_RS03555 ISOP_RS15625 PLABR_RS06265 CPSIT_RS01475 G5S_RS02795 PUV_RS06240 SNE_RS05990 PSMK_RS12820 SINAC_RS31055 LNTAR_RS20170 VSP_RS00075 PAH_RS04630 H359_RS01755 M787_RS00360 TY21_RS10995 TY19_RS03150 AOM43_RS02830 TU23_RS07580 CS…
OG0000327 BN1013_01555 VT03_00045 VT84_35310 VN12_09790 VT85_14025 ELAC_1023 PPspC_00950 OMAG_002280 AMJ78_07275	AMJ78_03315 AMS24_03455 AMJ95_12735	AMJ95_13510	AMJ95_01650 UZ16_OP3001001977 PCbaG_00979 PLbaL_01719 PVbaL_00847 PVbaL23_02591 CT_002 CPn0002 TC_RS01365 CAB_RS01475 CCA_RS01465 PC_RS03215 CF_RS03600 OTER_RS11965 AMUC_RS09510 MINF_RS07495 PSTA_RS20750 CAKA_RS06950 PLIM_RS11750 WCW_RS03565 ISOP_RS15615 PLABR_RS18055 CPSIT_RS01465 G5S_RS02785 PUV_RS06250 SNE_RS06000 PSMK_RS07680 SINAC_RS31045 LNTAR_RS20160 VSP_RS15040 PAH_RS04620 H359_RS01745 M7…
OG0000328 BN1013_02016 VT03_29380 VT84_08445 VN12_14965 VT85_06075 ELAC_0807 PPspC_02478 OMAG_000425 AMJ78_07565	AMJ78_06625 AMS24_03565 AMJ95_04435	AMJ95_05075 UZ16_OP3001002421 PCbaG_01556 PVbaL_02913 PVbaL23_01270 CT_182 CPn0235 TC_RS02275 CAB_RS02930 CCA_RS03005 PC_RS03970 CF_RS02065 OTER_RS09695 AMUC_RS00975 MINF_RS04300 PSTA_RS00840 CAKA_RS09225 PLIM_RS08905 WCW_RS05345 ISOP_RS02845 PLABR_RS14765 CPSIT_RS02955 G5S_RS04000 PUV_RS07605 SNE_RS07975	SNE_RS01890 PSMK_RS02070 SINAC_RS29920 LNTAR_RS18690	LNTAR_RS17585 VSP_RS14600 PAH_RS00205 H359_RS02825 M787_RS01655 TY21_RS01140 TY19_RS04370 AOM43_RS00420 TU23_RS02185 CSEC_RS04180 BN1093_RS10410 Q499_RS01020 RT28_RS01790 OPIT5_RS27090 L21SP4_RS03825 IMCC26134_RS11400 AMD24_RS00475 DB41_RS04025 DB44_RS04325 DB42_RS07025 MFUMSOLV_RS07660 PNK_RS04840 RhT_00140
OG0000329 VT03_28695	VT03_12360	VT03_13340	VT03_23450	VT03_30345	VT03_14730 VT84_28150	VT84_23185	VT84_25840	VT84_11255	VT84_20960	VT84_20970	VT84_19930 VN12_04975	VN12_11925 VT85_19040	VT85_12270	VT85_16570	VT85_18590	VT85_21865	VT85_24090 UZ16_OP3001000759	UZ16_OP3001000389	UZ16_OP3001000390	UZ16_OP3001003032 PVbaL_00333	PVbaL_00277	PVbaL_03810	PVbaL_01113	PVbaL_02462	PVbaL_01275	PVbaL_00284 PVbaL23_00870	PVbaL23_02575 PSTA_RS21075	PSTA_RS02775 CAKA_RS04465	CAKA_RS00375	CAKA_RS02140 PLIM_RS13960	PLIM_RS13070	PLIM_RS06140 ISOP_RS06895	ISOP_RS01375 PLABR_RS21380	PLABR_RS12815	PLABR_RS21350 PSMK_RS06695	PSMK_RS12225	PSMK_RS04400 SINAC_RS04470	SINAC_RS36110	SINAC_RS18630	SINAC_RS30460	SINAC_RS13425	SINAC_RS30085	SINAC_RS27275	SINAC_RS18240 LNTAR_RS23105	LNTAR_RS09650 VSP_RS35120 OPIT5_RS21385	OPIT5_RS10585 IMCC26134_RS02025
OG0000330 VT03_23600	VT03_21015 VT84_23165 VN12_01840 VT85_22890 UZ16_OP3001000098	UZ16_OP3001000097	UZ16_OP3001000096 PVbaL_03113	PVbaL_01075	PVbaL_03481	PVbaL_03610 OTER_RS16245	OTER_RS06770	OTER_RS05885 AMUC_RS02505 PSTA_RS17165	PSTA_RS15995	PSTA_RS13560 CAKA_RS02230	CAKA_RS04890 PLIM_RS13550 ISOP_RS10640 PLABR_RS22290 PSMK_RS08535	PSMK_RS10880 SINAC_RS34295 LNTAR_RS00975	LNTAR_RS20600	LNTAR_RS20650	LNTAR_RS00775	LNTAR_RS13525	LNTAR_RS00780	LNTAR_RS00270	LNTAR_RS01030	LNTAR_RS01735	LNTAR_RS10445	LNTAR_RS02080	LNTAR_RS24410	LNTAR_RS00125	LNTAR_RS03445	LNTAR_RS18285 VSP_RS27320	VSP_RS39430	VSP_RS02490	VSP_RS38360 OPIT5_RS09605	OPIT5_RS07220	OPIT5_RS06310	OPIT5_RS10245	OPIT5_RS10815	OPIT5_RS26260	OPIT5_RS12605	OPIT5_RS07585	OPIT5_RS17160	OPIT5_RS28650	OPIT5_RS09375	OPIT5_RS10390	OPIT5_RS16550	OPIT5_RS12500 L21SP4_RS06675 IMCC26134_RS04510	IMCC26134_RS07710	IMCC26134_RS09700
OG0000331 BN1013_00034 VT03_06710 VT84_19625 VN12_17755 VT85_24050 ELAC_1778 PPspC_01376 OMAG_002703 AMJ78_05925 AMJ95_01580	AMJ95_09725 UZ16_OP3001002350	UZ16_OP3001002351 PCbaG_00141 PLbaL_01209 PVbaL_00388 PVbaL23_00892 CT_452 CPn0568 TC_RS03730 CAB_RS00910 CCA_RS00910 PC_RS01550 CF_RS04170 OTER_RS10685 AMUC_RS03245 MINF_RS03860	MINF_RS03855 PSTA_RS17755 CAKA_RS11350 PLIM_RS01705 WCW_RS01495 ISOP_RS03350 PLABR_RS14330 CPSIT_RS00910 G5S_RS02235 PUV_RS10595 SNE_RS11015 PSMK_RS04065 SINAC_RS10980 LNTAR_RS08170 VSP_RS36490 PAH_RS10675 H359_RS01190 M787_RS04530 TY21_RS06090	TY21_RS03525 TY19_RS10090 AOM43_RS06795 TU23_RS06580 CSEC_RS09410 BN1093_RS07815 Q499_RS02425 RT28_RS00025 OPIT5_RS00955 L21SP4_RS05005 IMCC26134_RS06750 AMD24_RS01995 DB41_RS00680 DB44_RS01685 DB42_RS00320 PNK_RS02250 RhT_01463
OG0000332 BN1013_00056 VT03_07695 VT84_16995	VT84_17000 VN12_10745 VT85_24270 ELAC_0534 PPspC_01916 OMAG_000302 AMJ78_07385 AMS24_00690 AMJ95_03510	AMJ95_10730 UZ16_OP3001002894	UZ16_OP3001001363 PCbaG_00434 PLbaL_01035 PVbaL_02604 PVbaL23_00543 CT_808 CPn0959 TC_RS00985 CAB_RS03995 CCA_RS04055 PC_RS06335 CF_RS01040 OTER_RS01470 AMUC_RS02960 MINF_RS07610 PSTA_RS11965 CAKA_RS08585 PLIM_RS01845 WCW_RS01930 ISOP_RS05875 PLABR_RS20325 CPSIT_RS04025 G5S_RS00340 PUV_RS01795 SNE_RS09475 PSMK_RS16885 LNTAR_RS24055 VSP_RS17745 PAH_RS01805 H359_RS04190 M787_RS02595 TY21_RS09905 TY…
OG0000333 BN1013_00503 VT03_03875 VT84_28500 VN12_08340 VT85_13795 ELAC_1404 PPspC_02515 OMAG_001067 AMJ78_02720	AMJ78_07540 AMS24_02295 AMJ95_05775	AMJ95_06320 UZ16_OP3001003245 PCbaG_01460 PLbaL_00689 PVbaL_02510 PVbaL23_02633 CT_408 CPn0535 TC_RS03490 CAB_RS01100 CCA_RS01100 PC_RS08610 CF_RS03985 OTER_RS13640 AMUC_RS11705 MINF_RS00020 CAKA_RS04440 PLIM_RS07040 WCW_RS08415 PLABR_RS09005	PLABR_RS25480 CPSIT_RS01095 G5S_RS02410 PUV_RS11540 SNE_RS02320 PSMK_RS12060 SINAC_RS29835 LNTAR_RS08335 VSP_RS36030 PAH_RS08400 H359_RS01355 M787_RS00030 TY21_RS11295 TY19_RS09775	TY19_RS09380 AOM43_RS09615 TU23_RS09250 CSEC_RS07985 BN1093_RS04085 Q499_RS02190 RT28_RS00180 OPIT5_RS04865 L21SP4_RS04225 IMCC26134_RS08465 AMD24_RS04185 DB41_RS07115 DB44_RS08685 DB42_RS04000 MFUMSOLV_RS01450 PNK_RS10650 RhT_00224
OG0000334 BN1013_00512 VT03_04730 VT84_29030 VN12_12845 VT85_20560 ELAC_1389 PPspC_02495 OMAG_000102 AMJ78_07970 AMS24_02245 AMJ95_05025	AMJ95_04385 UZ16_OP3001001681 PCbaG_01447 PLbaL_01696 PVbaL_02545 PVbaL23_02078 CT_402 CPn0529 TC_RS03460 CAB_RS01130 CCA_RS01130 PC_RS08565 CF_RS03955 OTER_RS15200 AMUC_RS03155 MINF_RS08365 PSTA_RS04880 CAKA_RS00985 PLIM_RS22185 WCW_RS08335 ISOP_RS06810 PLABR_RS06120 CPSIT_RS01125 G5S_RS02440 PUV_RS12520 SNE_RS02365 PSMK_RS14430 SINAC_RS15155 LNTAR_RS26250	LNTAR_RS26255 VSP_RS04935 PAH_RS02650 H359_RS01385 M787_RS00060 TY21_RS11335 TY19_RS07260 AOM43_RS07220 TU23_RS09200 CSEC_RS08035 BN1093_RS03990 Q499_RS02160 RT28_RS00210 OPIT5_RS06975 L21SP4_RS05900 IMCC26134_RS08805 AMD24_RS01295 DB41_RS07065 DB44_RS08630 DB42_RS04040 MFUMSOLV_RS10610 PNK_RS10550 RhT_00233
OG0000335 BN1013_00570 VT03_15785 VT84_25320	VT84_02825 VN12_23955 VT85_05015 ELAC_1820 PPspC_01928 OMAG_001633 AMJ78_00365	AMJ78_05065 AMS24_05310 AMJ95_07635	AMJ95_12790 PCbaG_00941 PVbaL_01907	PVbaL_01479 PVbaL23_01986 CT_816 CPn0968 TC_RS01025 CAB_RS03900 CCA_RS03965 PC_RS06280 CF_RS01130 OTER_RS17040	OTER_RS21970 MINF_RS00810 PSTA_RS06570 CAKA_RS12220 PLIM_RS06925 WCW_RS02000 ISOP_RS02485 PLABR_RS06975 CPSIT_RS03925 G5S_RS00295 PUV_RS12085 SNE_RS06935 PSMK_RS04820 SINAC_RS31210 LNTAR_RS06410 VSP_RS19185 PAH_RS11840 H359_RS04110 M787_RS02530 TY21_RS09965 TY19_RS06785 AOM43_RS07660 TU23_RS06705 CSEC_RS06845 BN1093_RS08340 Q499_RS04495 RT28_RS02720 OPIT5_RS19165 L21SP4_RS03715 IMCC26134_RS09560 …
OG0000336 BN1013_00638 VT03_18475 VT84_02105 VN12_17520 VT85_03230 ELAC_1861 PPspC_00256 OMAG_001069 AMJ78_02710	AMJ78_07550 AMS24_04085 AMJ95_05785	AMJ95_06330 UZ16_OP3001003244 PCbaG_01179 PLbaL_00946 PVbaL_00323 PVbaL23_02373 CT_019 CPn0109 TC_RS01450 CAB_RS03255 CCA_RS03335 PC_RS02405 CF_RS01755 OTER_RS13650 AMUC_RS01080 MINF_RS01660 PSTA_RS16130 CAKA_RS04430 PLIM_RS22895 WCW_RS02540 ISOP_RS01810 PLABR_RS17810 CPSIT_RS03290 G5S_RS04515 PUV_RS05995 SNE_RS08240 PSMK_RS05195 SINAC_RS06405 LNTAR_RS03730 VSP_RS17660 PAH_RS04860 H359_RS03310 M7…
OG0000337 BN1013_00678 VT03_06970 VT84_27265 VN12_21580 VT85_08460 ELAC_2055 PPspC_01116 OMAG_002017 AMJ78_09110	AMJ78_10720	AMJ78_09520 AMS24_04520 AMJ95_04970	AMJ95_04535 UZ16_OP3001000869 PCbaG_00594 PLbaL_01545 PVbaL_02398 CT_368 CPn1037 TC_RS03280 CAB_RS03565 CCA_RS03635 PC_RS04265 CF_RS01465 OTER_RS08225 AMUC_RS10130 MINF_RS00825 PSTA_RS23460 CAKA_RS03625 PLIM_RS08830 WCW_RS05100 ISOP_RS04820 PLABR_RS19835 CPSIT_RS03600 G5S_RS04840 PUV_RS09885 SNE_RS06255 PSMK_RS03520 SINAC_RS29270 LNTAR_RS12330 VSP_RS00085 PAH_RS09935 H359_RS03780 M787_RS02210 TY2…
OG0000338 BN1013_00862 VT03_07725 VT84_30240 VN12_09800 VT85_11555	VT85_23445 ELAC_0685 PPspC_01020 OMAG_002698 AMJ78_10760	AMJ78_08715 AMS24_00880 AMJ95_13390	AMJ95_00220 UZ16_OP3001002281 PCbaG_01064 PLbaL_02210 PVbaL_01481 PVbaL23_00502 CT_012 CPn0101 TC_RS01415 CAB_RS03295 CCA_RS03370 CF_RS01720 AMUC_RS02215 MINF_RS08410 PSTA_RS17435 CAKA_RS07480 PLIM_RS22540 WCW_RS03775 ISOP_RS19660 PLABR_RS20300 CPSIT_RS03330 G5S_RS04550 PUV_RS04805 SNE_RS04790 PSMK_RS08845 SINAC_RS06770	SINAC_RS36715	SINAC_RS36730	SINAC_RS12780 LNTAR_RS14645 VSP_RS36940 PAH_RS08125 H359_RS03350 M787_RS01960 TY21_RS08705 TY19_RS02535 AOM43_RS03790 TU23_RS01845 CSEC_RS05670 BN1093_RS03130 Q499_RS00095 RT28_RS02140 L21SP4_RS10420 AMD24_RS00130 DB41_RS01070 DB44_RS05425 DB42_RS09995 MFUMSOLV_RS10665 PNK_RS08020 RhT_00731
OG0000339 BN1013_01447	BN1013_00914 ELAC_0446	ELAC_2004 PPspC_00451 AMS24_04820 UZ16_OP3001001955 PCbaG_00314 PLbaL_02225 PVbaL_00715 CT_763	CT_659 CPn0906	CPn0720 TC_RS00155	TC_RS00760 CAB_RS00120	CAB_RS04245 CCA_RS00120	CCA_RS04300 PC_RS01755 CF_RS04955	CF_RS00800 AMUC_RS09710 WCW_RS07485 CPSIT_RS00120	CPSIT_RS04270 G5S_RS00575	G5S_RS01455 PUV_RS03345	PUV_RS06305 SNE_RS09900	SNE_RS08795 LNTAR_RS03215 VSP_RS20905 PAH_RS04560	PAH_RS11375 H359_RS00405	H359_RS04430 M787_RS03745	M787_RS02840 TY21_RS03415	TY21_RS03060 TY19_RS06520 AOM43_RS02300	AOM43_RS02760 TU23_RS04945 CSEC_RS11410	CSEC_RS00845 BN1093_RS07580 Q499_RS03595	Q499_RS04220 RT28_RS03045	RT28_RS03940 L21SP4_RS00515 DB41_RS08360	DB41_RS03005 DB44_RS01880 DB42_RS07980	DB42_RS02775 PNK_RS02015 RhT_01165	RhT_00404
OG0000340 BN1013_00947 VT03_20180 VT84_16405 VN12_20110 VT85_20895 ELAC_0467 PPspC_00416 OMAG_001405 AMJ78_02435	AMJ78_08265 AMS24_04720 AMJ95_08780	AMJ95_06945 UZ16_OP3001000145 PVbaL_03191	PVbaL_03109 PVbaL23_02094 CT_542 CPn0662 TC_RS04215 CAB_RS00420 CCA_RS00420 PC_RS01880 CF_RS04655 OTER_RS12530 AMUC_RS07450 MINF_RS00355 PSTA_RS23185 CAKA_RS15540 PLIM_RS16970 WCW_RS07370 ISOP_RS07545 PLABR_RS02605 CPSIT_RS00415 G5S_RS01750 PUV_RS11815 SNE_RS10980 PSMK_RS10660 SINAC_RS27845 LNTAR_RS17680	LNTAR_RS08745 VSP_RS16195 PAH_RS12335 H359_RS00695 M787_RS04040 TY21_RS06285 TY19_RS06395 AOM43_RS07915 TU23_RS05710 CSEC_RS00955 BN1093_RS01215 Q499_RS02920 RT28_RS04235 OPIT5_RS04640 L21SP4_RS05030 IMCC26134_RS10005 AMD24_RS03365 DB41_RS01965 DB44_RS02010 DB42_RS09135 MFUMSOLV_RS01055 PNK_RS09870 RhT_01457
OG0000341 BN1013_00968 VT03_05135	VT03_26785 VT84_00865 VN12_12055 VT85_15945 ELAC_0488 PPspC_00392 OMAG_000470	OMAG_001170	OMAG_001728 AMJ78_07480 AMS24_01165 AMJ95_13890 UZ16_OP3001000077 PCbaG_00165 PLbaL_00984	PLbaL_02250 CT_530 CPn0649 TC_RS04150 CAB_RS00485 CCA_RS00485 PC_RS01980 CF_RS04590 OTER_RS07150	OTER_RS14400 AMUC_RS05225 MINF_RS00720 PSTA_RS03530 CAKA_RS01185 PLIM_RS14030 WCW_RS07270 ISOP_RS12250 PLABR_RS06125 CPSIT_RS00480 G5S_RS01815 PUV_RS10775 SNE_RS10850 PSMK_RS15975	PSMK_RS14075	PSMK_RS16925 SINAC_RS29170 LNTAR_RS24060 VSP_RS01450 PAH_RS10855 H359_RS00760 TY21_RS06385 TY19_RS07385 AOM43_RS06615 TU23_RS05805 CSEC_RS01050 BN1093_RS01325 Q499_RS02855 OPIT5_RS22760 L21SP4_RS00825 IMCC26134_RS07540 AMD24_RS04115 DB41_RS02070 DB42_RS09005 MFUMSOLV_RS02480 PNK_RS09760 RhT_01438
OG0000342 BN1013_01010 VT03_03145 VT84_26920 VN12_00035 VT85_21275 ELAC_1233 PPspC_00327 OMAG_002412 AMJ78_07910	AMJ78_06125 AMS24_02210 AMJ95_04860	AMJ95_04640 UZ16_OP3001000874 PCbaG_00233 PLbaL_00378 PVbaL_03289 PVbaL23_01427	PVbaL23_00161 CT_432 CPn0521 TC_RS03620 CAB_RS01170 CCA_RS01170 PC_RS02165 CF_RS03910 OTER_RS20335 AMUC_RS08705 MINF_RS07405 PSTA_RS00495 CAKA_RS11955 PLIM_RS11255 WCW_RS07025 PLABR_RS14540 CPSIT_RS01165 G5S_RS02485 PUV_RS02680 SNE_RS10325 PSMK_RS01855 SINAC_RS05705 LNTAR_RS11025 VSP_RS04845	VSP_RS24040 PAH_RS06160 H359_RS01425 M787_RS00105 TY21_RS07170 TY19_RS07565 AOM43_RS09885 TU23_RS04100 CSEC_RS03365 BN1093_RS01560 Q499_RS02320 RT28_RS00250 OPIT5_RS04730 L21SP4_RS09075 IMCC26134_RS07060 AMD24_RS03055 DB41_RS02285 DB42_RS08800 MFUMSOLV_RS09145 PNK_RS09520 RhT_01262
OG0000343 BN1013_01020 VT03_15765 VT84_38110 VN12_14975 VT85_06165 ELAC_1312 PPspC_00155 OMAG_002075 AMJ78_04700 AMS24_05135 AMJ95_09995	AMJ95_07705 UZ16_OP3001003091 PCbaG_00753 PVbaL_03366 PVbaL23_00130 CT_040 CPn0390 TC_RS01555 CAB_RS02045 CCA_RS02040 PC_RS05350 CF_RS03045 OTER_RS01395 AMUC_RS03425 MINF_RS02210 PSTA_RS22110 CAKA_RS09715 PLIM_RS12520 WCW_RS04680 PLABR_RS12710	PLABR_RS05800	PLABR_RS04830 CPSIT_RS02030 G5S_RS03315 PUV_RS07760 SNE_RS07525 PSMK_RS00815 SINAC_RS14060 LNTAR_RS03790 VSP_RS07020 PAH_RS00370 H359_RS02150 M787_RS00865 TY21_RS11190	TY21_RS07535 TY19_RS01445 AOM43_RS04055 TU23_RS02410 CSEC_RS02785 BN1093_RS09390 Q499_RS00240 RT28_RS00995 OPIT5_RS08935 L21SP4_RS11885 IMCC26134_RS09980 AMD24_RS00530 DB41_RS06090 DB44_RS06500 DB42_RS05090 MFUMSOLV_RS10305 PNK_RS03810 RhT_00524
OG0000344 BN1013_01116 VT03_05735 VT84_35285 VN12_03095 VT85_23260 ELAC_0743 PPspC_01489 OMAG_001293 AMJ78_03620	AMJ78_09945 AMS24_02870 AMJ95_03825	AMJ95_02815 UZ16_OP3001002247 PCbaG_00798 PLbaL_00727 PVbaL_00405 PVbaL23_01185 CT_329 CPn1062 TC_RS03070 CAB_RS01585 CCA_RS01565 PC_RS02975 CF_RS03500 OTER_RS09050 AMUC_RS09190 MINF_RS03545 PSTA_RS19555 CAKA_RS05375 PLIM_RS02235 WCW_RS05590 ISOP_RS01035 PLABR_RS04385 CPSIT_RS01570 G5S_RS02875 PUV_RS04720 SNE_RS04855 PSMK_RS09160 SINAC_RS38035	SINAC_RS36485 LNTAR_RS15905 VSP_RS19640 PAH_RS08210 H359_RS01835 M787_RS00435 TY21_RS04930	TY21_RS05045 TY19_RS03370 AOM43_RS03870 TU23_RS07505 CSEC_RS12080 BN1093_RS10285 RT28_RS00575 OPIT5_RS06285 L21SP4_RS06190 IMCC26134_RS11815 DB41_RS05395 DB44_RS03275 DB42_RS05745 MFUMSOLV_RS08305 PNK_RS04715 RhT_00565
OG0000345 BN1013_01178 VT03_04725 VT84_38135 VN12_21110 VT85_14370 ELAC_1143 PPspC_02023 OMAG_002001 AMJ78_09655	AMJ78_08440 AMS24_04495 AMJ95_09735	AMJ95_10960	AMJ95_11185 UZ16_OP3001001587 PCbaG_01243 PLbaL_01916 CT_782 CPn0932 TC_RS00855 CAB_RS04140 CCA_RS04195 PC_RS05950 CF_RS00905 OTER_RS12585 AMUC_RS05525 MINF_RS07255 PSTA_RS17665 CAKA_RS07630 PLIM_RS12580 WCW_RS06620 ISOP_RS19730 PLABR_RS01780 CPSIT_RS04165 G5S_RS00470 PUV_RS07990 SNE_RS08725 PSMK_RS07730 SINAC_RS25800 LNTAR_RS04170 VSP_RS16090 PAH_RS05455 H359_RS04330 M787_RS02735 TY21_RS05595 TY…	OPIT5_RS19880 L21SP4_RS07095 IMCC26134_RS06135 AMD24_RS02800 DB41_RS04795 DB44_RS07085 DB42_RS06320 MFUMSOLV_RS09000 PNK_RS03190 RhT_00417
OG0000346 BN1013_01475 VT03_03125 VT84_14900 VN12_07560 VT85_17855 ELAC_1094 PPspC_02096 OMAG_001761 AMJ78_05910	AMJ78_09825 AMS24_02385 AMJ95_03460	AMJ95_10680 UZ16_OP3001000921 PCbaG_00699 PLbaL_00499 PVbaL_00407 CT_062 CPn0361 TC_RS01675 CAB_RS02180 CCA_RS02170 PC_RS05635 CF_RS02920 OTER_RS13600 AMUC_RS00815 MINF_RS06950 PSTA_RS10430 CAKA_RS09730 PLIM_RS11300 WCW_RS06460 ISOP_RS04185 PLABR_RS13970 CPSIT_RS02165 G5S_RS03430 PUV_RS06205 SNE_RS04415 PSMK_RS06670 SINAC_RS28345 LNTAR_RS06030 VSP_RS25575 PAH_RS04665 H359_RS02265 M787_RS00980 TY2…	TY19_RS01180 AOM43_RS02865 TU23_RS04370 CSEC_RS04510 BN1093_RS08995 Q499_RS00360 RT28_RS01115 OPIT5_RS02160 L21SP4_RS02485 IMCC26134_RS06585 AMD24_RS00320 DB41_RS04660 DB44_RS06825 DB42_RS06430 MFUMSOLV_RS04160 PNK_RS03415 RhT_01306
OG0000347 BN1013_01524 VT03_07545 VT84_26645 VN12_06760 VT85_14765 ELAC_2128 PPspC_00925 OMAG_001037 AMJ78_03815	AMJ78_08845 AMS24_04835 AMJ95_03100	AMJ95_06105 UZ16_OP3001001130 PCbaG_00300 PLbaL_00236 PVbaL_01791 PVbaL23_00788 CT_364 CPn1047 TC_RS03260 CAB_RS03505 CCA_RS03590 PC_RS03295 CF_RS01525 OTER_RS16145 AMUC_RS01435 MINF_RS08510 PSTA_RS03025 CAKA_RS07085 PLIM_RS16845 WCW_RS03690 ISOP_RS12185 PLABR_RS17720 CPSIT_RS03540 G5S_RS04795 PUV_RS01065 SNE_RS05540 PSMK_RS00725 SINAC_RS23745 LNTAR_RS19790 VSP_RS11555 PAH_RS03275 H359_RS03720 M7…
OG0000348 BN1013_01554 VT03_00040 VT84_35315 VN12_21365 VT85_14020 ELAC_1025 PPspC_00951 OMAG_002281 AMJ78_07280	AMJ78_03310 AMS24_03450 AMJ95_13505	AMJ95_12730	AMJ95_01655 UZ16_OP3001002829 PCbaG_00980 PLbaL_01720 PVbaL_02754 PVbaL23_02592 CT_003 CPn0003 TC_RS01370 CAB_RS01480 PC_RS03210 CF_RS03595 OTER_RS11970 AMUC_RS09505 MINF_RS07500 PSTA_RS20755 CAKA_RS06945 PLIM_RS11755 WCW_RS03560 ISOP_RS15620 PLABR_RS17730 CPSIT_RS01470 G5S_RS02790 PUV_RS06245 SNE_RS05995 PSMK_RS07675 SINAC_RS31050 LNTAR_RS20165 VSP_RS15035 PAH_RS04625 H359_RS01750 M787_RS00355 T…
OG0000349 BN1013_01574 VT03_25735 VT84_31035 VN12_23215 VT85_06605 ELAC_2013 PPspC_00828 OMAG_002107 AMJ78_07810	AMJ78_08670 AMS24_02030 AMJ95_11205	AMJ95_12880 UZ16_OP3001002184 PCbaG_00641 PLbaL_01439 PVbaL_01226 PVbaL23_01061 CT_843 CPn1000 TC_RS01165 CAB_RS03760 CCA_RS03825 PC_RS03085 CF_RS01270 OTER_RS12245 AMUC_RS02135 MINF_RS09365 PSTA_RS19725 CAKA_RS13270 PLIM_RS01955 WCW_RS03315 ISOP_RS18585 PLABR_RS22500 CPSIT_RS03785 G5S_RS00155 PUV_RS04275 SNE_RS04200 PSMK_RS02770 SINAC_RS12885 LNTAR_RS24000 VSP_RS16645 PAH_RS00525 H359_RS03965 M7…
OG0000350 BN1013_01686 VT03_05630 VT84_36350 VN12_22340 VT85_07005 ELAC_1351 PPspC_00906 OMAG_000044 AMJ78_10085	AMJ78_03875	AMJ78_00480 AMS24_03420 AMJ95_02905	AMJ95_03740 UZ16_OP3001000773 PCbaG_01051 PLbaL_00541 PVbaL_02596 CT_835 CPn0992 TC_RS01120 CAB_RS03805 CCA_RS03870 PC_RS03385 CF_RS01225 OTER_RS11945 AMUC_RS08330 MINF_RS08740 PSTA_RS01905 CAKA_RS14810 PLIM_RS12900 WCW_RS04440 ISOP_RS02540 PLABR_RS12970 CPSIT_RS03830 G5S_RS00200 PUV_RS05935 SNE_RS07220 PSMK_RS01825 SINAC_RS04820 LNTAR_RS04220 VSP_RS09430 PAH_RS04915 H359_RS04015 M787_RS02440 TY2…
OG0000351 BN1013_01687 VT03_27370 VT84_36565 VN12_22335 VT85_07000 ELAC_1350 PPspC_00905 OMAG_000035 AMJ78_10100	AMJ78_03890	AMJ78_00505 AMS24_03425 AMJ95_03765	AMJ95_02880 UZ16_OP3001000774 PCbaG_01050 PLbaL_01037 PVbaL23_02620 CT_836 CPn0993 TC_RS01125 CAB_RS03800 CCA_RS03865 PC_RS03390 CF_RS01230 OTER_RS11950 AMUC_RS10665 MINF_RS01665 PSTA_RS01900 CAKA_RS06975 PLIM_RS12905 WCW_RS04445 ISOP_RS02545 PLABR_RS12965 CPSIT_RS03825 G5S_RS00195 PUV_RS05940 SNE_RS07215 PSMK_RS09930 SINAC_RS04825 LNTAR_RS16280 VSP_RS09425 PAH_RS04910 H359_RS04010 M787_RS02435 T…
OG0000352 BN1013_01897 VT84_26245	VT84_28255 VN12_12695	VN12_23860 VT85_06045 ELAC_0813 PPspC_01616 OMAG_002143 AMJ95_13800	AMJ95_13580 PVbaL_03227	PVbaL_03225 CT_206	CT_149 CPn0152	CPn0161 TC_RS02395	TC_RS02125 CAB_RS02995	CAB_RS03025 CCA_RS03100	CCA_RS03070 PC_RS04240 CF_RS01970	CF_RS02000 MINF_RS00370 CAKA_RS11930 WCW_RS05230 ISOP_RS04755 CPSIT_RS03050	CPSIT_RS03020 G5S_RS04290	G5S_RS04320 PUV_RS06440 SNE_RS08025 SINAC_RS01360	SINAC_RS02880 PAH_RS04420 H359_RS03115	H359_RS03085 M787_RS01715	M787_RS01750 TY21_RS12760 TY19_RS09870 AOM43_RS02625 TU23_RS02285	TU23_RS00600 CSEC_RS03540	CSEC_RS03980 BN1093_RS03405	BN1093_RS11610 Q499_RS00815	Q499_RS01140 RT28_RS01885	RT28_RS01850 IMCC26134_RS10295 DB41_RS03845 DB44_RS04495 DB42_RS07310 MFUMSOLV_RS01040 PNK_RS06125	PNK_RS07735
OG0000353 BN1013_01900 VT03_12500	VT03_27520	VT03_23405 VT84_20180	VT84_17845	VT84_22775	VT84_34660	VT84_04415	VT84_04410 VN12_15905	VN12_00285	VN12_13305 VT85_24765	VT85_05215	VT85_07730	VT85_02085	VT85_21995 UZ16_OP3001000345	UZ16_OP3001000102	UZ16_OP3001001179	UZ16_OP3001000151	UZ16_OP3001003254	UZ16_OP3001002691	UZ16_OP3001002690 PVbaL_02800	PVbaL_00396	PVbaL_02251	PVbaL_00751 PVbaL23_02378 PSTA_RS21560	PSTA_RS01790	PSTA_RS06995 PLIM_RS19440 ISOP_RS08615	ISOP_RS05865 PLABR_RS21225	PLABR_RS07090 CPSIT_RS03315 SNE_RS10930 PSMK_RS13870	PSMK_RS05445 SINAC_RS01830	SINAC_RS29470	SINAC_RS22675	SINAC_RS27620	SINAC_RS12290 VSP_RS18200	VSP_RS39850	VSP_RS01295 OPIT5_RS29855	OPIT5_RS19100	OPIT5_RS11835	OPIT5_RS28345	OPIT5_RS08320	OPIT5_RS14595	OPIT5_RS28400	OPIT5_RS16560	OPIT5_RS14635 L21SP4_RS08210	L21SP4_RS06605 IMCC26134_RS04605 RhT_00045
OG0000354 BN1013_02325 PPspC_01318 AMS24_01850	AMS24_01845	AMS24_01840	AMS24_01510	AMS24_04760 PCbaG_00982	PCbaG_00984	PCbaG_01035	PCbaG_01034	PCbaG_01033	PCbaG_01032	PCbaG_01565	PCbaG_00794	PCbaG_00195	PCbaG_00675	PCbaG_01550 PSTA_RS11230	PSTA_RS23175 SNE_RS05950	SNE_RS09285	SNE_RS01940	SNE_RS08210	SNE_RS01950	SNE_RS04815	SNE_RS04800	SNE_RS04410	SNE_RS01965	SNE_RS01970	SNE_RS01980	SNE_RS01945	SNE_RS01960	SNE_RS07690	SNE_RS01040	SNE_RS11780	SNE_RS03020	SNE_RS11795	SNE_RS11790	SNE_RS11805	SNE_RS11800	SNE_RS04455	SNE_RS04460	SNE_RS07695	SNE_RS04170	SNE_RS04795	SNE_RS05355	SNE_RS04165	SNE_RS04660	SNE_RS04820	SNE_RS01010	SNE_RS09910	SNE_RS10525	SNE_RS01620	SNE_RS01975 PAH_RS02490 AOM43_RS03965 CSEC_RS07265 BN1093_RS02005 RhT_00151
OG0000355 VT03_31890	VT03_30465	VT03_02075	VT03_02330 VT84_39065 VN12_25650 VT85_24830 PPspC_01412	PPspC_01434 AMJ95_14250	AMJ95_02125 UZ16_OP3001002579	UZ16_OP3001003565 PLbaL_01808	PLbaL_01011 PVbaL_00194	PVbaL_00728	PVbaL_01746	PVbaL_01958	PVbaL_02304 PVbaL23_00280	PVbaL23_02453	PVbaL23_00913	PVbaL23_00362	PVbaL23_01623	PVbaL23_00063 OTER_RS00380	OTER_RS15485 AMUC_RS02510 PSTA_RS12330 CAKA_RS15150	CAKA_RS10390	CAKA_RS00630 PLABR_RS00780	PLABR_RS13680 PSMK_RS09830 SINAC_RS23195	SINAC_RS18780	SINAC_RS13670	SINAC_RS29435 LNTAR_RS18380	LNTAR_RS08770	LNTAR_RS21580	LNTAR_RS24960	LNTAR_RS25955	LNTAR_RS08870 VSP_RS06765	VSP_RS22425	VSP_RS31460	VSP_RS38265	VSP_RS28530	VSP_RS12600 OPIT5_RS25430	OPIT5_RS24700	OPIT5_RS29825	OPIT5_RS30305	OPIT5_RS00635	OPIT5_RS11470	OPIT5_RS18160 L21SP4_RS06750 IMCC26134_RS00150	IMCC26134_RS03660	IMCC26134_RS14750
OG0000356 BN1013_00007 VT03_04880 VT84_10730 VN12_19440 VT85_19810 ELAC_1687 PPspC_00614 OMAG_001532 AMJ78_07505 AMS24_01620 AMJ95_00960	AMJ95_14135 UZ16_OP3001002714 PCbaG_00110 PLbaL_01982 PVbaL_02939 PVbaL23_00600 CT_693 CPn0679 TC_RS00345 CAB_RS00335 CCA_RS00340 PC_RS01160 CF_RS04735 OTER_RS19325 AMUC_RS07580 MINF_RS04630 PSTA_RS09300 CAKA_RS14875 PLIM_RS06475 WCW_RS08175 ISOP_RS18800 PLABR_RS03855 CPSIT_RS00335 G5S_RS01675 PUV_RS11565 SNE_RS11185 PSMK_RS05935 SINAC_RS15755 LNTAR_RS17745 VSP_RS19720 PAH_RS08430 H359_RS00620 M7…
OG0000357 BN1013_00025 VT03_15640 VT84_38140 VN12_17790 VT85_14375 ELAC_1664 PPspC_01160 OMAG_001999 AMJ78_08430 AMS24_04065 AMJ95_10970	AMJ95_11175 UZ16_OP3001003411	UZ16_OP3001001368 PVbaL_00178 PVbaL23_02518 CT_434 CPn0547 TC_RS03630 CAB_RS01015 CCA_RS01015 PC_RS01100 CF_RS04070 OTER_RS12360 AMUC_RS06660 MINF_RS03440 PSTA_RS17670 CAKA_RS08150 PLIM_RS12605 WCW_RS01540 ISOP_RS19725 PLABR_RS22960 CPSIT_RS01015 G5S_RS02345 PUV_RS00755 SNE_RS11125 PSMK_RS08325 SINAC_RS25805 LNTAR_RS04480 VSP_RS18130 PAH_RS07420 H359_RS01285 M787_RS04630 TY21_RS06135	TY21_RS03570 TY19_RS05845 AOM43_RS11645 TU23_RS00355 CSEC_RS10005	CSEC_RS02225 BN1093_RS06735 Q499_RS02330 RT28_RS00110 OPIT5_RS22745 IMCC26134_RS04045 AMD24_RS02795 DB41_RS00725 DB44_RS01195 DB42_RS00270 MFUMSOLV_RS04620 PNK_RS01170 RhT_01481
OG0000358 BN1013_00029 VT03_06880 VT84_17335 VN12_22190 VT85_05835 ELAC_1782 PPspC_01373 OMAG_001134 AMJ78_04385 AMJ95_01585	AMJ95_09720 UZ16_OP3001002541 PCbaG_01346 PLbaL_02082 PVbaL_01343 PVbaL23_02503 CT_064 CPn0359 TC_RS01685 CAB_RS02190 CCA_RS02180 PC_RS01565 CF_RS02910 OTER_RS16170 AMUC_RS05550 MINF_RS01695 PSTA_RS23235 CAKA_RS03695 PLIM_RS17840 WCW_RS01515 ISOP_RS03895 PLABR_RS02950 CPSIT_RS02175 G5S_RS03440 PUV_RS10610 SNE_RS03005 PSMK_RS11440 SINAC_RS09205 LNTAR_RS10535 VSP_RS11130 PAH_RS10690 H359_RS02275 M7…	TY21_RS06110 TY19_RS10075 AOM43_RS06780 TU23_RS06565 CSEC_RS09395 BN1093_RS07830 Q499_RS00370 RT28_RS01125 OPIT5_RS04795 L21SP4_RS05080 IMCC26134_RS05875 AMD24_RS03575 DB41_RS00700 DB44_RS01700 DB42_RS00300 MFUMSOLV_RS03485 PNK_RS02265 RhT_00328
OG0000359 BN1013_00077 VT84_38205	VT84_35505	VT84_11655	VT84_23015 VN12_15040 VT85_06700	VT85_25405 ELAC_1483 PPspC_01366 OMAG_001076 UZ16_OP3001000491 PVbaL_03295	PVbaL_03018 PVbaL23_02197 CT_461 CPn0578 TC_RS03775 CAB_RS00860 CCA_RS00860 PC_RS01590 CF_RS04220 OTER_RS24005 AMUC_RS04060	AMUC_RS06855	AMUC_RS09620	AMUC_RS10150 MINF_RS08545 PSTA_RS23735 CAKA_RS04595	CAKA_RS03585	CAKA_RS05575 PLIM_RS14950 WCW_RS01805 ISOP_RS08865 PLABR_RS24870 CPSIT_RS00860 G5S_RS02185 PUV_RS00905 PSMK_RS10465 SINAC_RS11805	SINAC_RS12805 LNTAR_RS09475 VSP_RS24780 PAH_RS03435 H359_RS01140 M787_RS04480 TY21_RS04585 TY19_RS10050 AOM43_RS11545 TU23_RS03840 CSEC_RS06995 BN1093_RS07885 Q499_RS02485 RT28_RS04665 OPIT5_RS23640 L21SP4_RS05820 DB41_RS08630 DB44_RS01725 DB42_RS02560 MFUMSOLV_RS11065 PNK_RS02320
OG0000360 BN1013_00178 VT03_27365 VT84_33560	VT84_33555 VN12_12310 VT85_13050 ELAC_0355 PPspC_01444 OMAG_000971	OMAG_001377 AMJ78_07695 AMS24_00505 AMJ95_13125	AMJ95_00870 UZ16_OP3001003114 PCbaG_01415 PLbaL_00848 PVbaL_01657 PVbaL23_01604 CT_749 CPn0892 TC_RS00665 CAB_RS04320 CCA_RS04375 PC_RS07295 CF_RS00725 OTER_RS19385 AMUC_RS07365 MINF_RS02870 PSTA_RS18825 CAKA_RS00875 PLIM_RS13135 WCW_RS01120 ISOP_RS10535 PLABR_RS12950 CPSIT_RS04345 G5S_RS00650 PUV_RS01355 SNE_RS02605 PSMK_RS05680 SINAC_RS25270 LNTAR_RS02740 VSP_RS28930 PAH_RS02995 M787_RS02915 TY…
OG0000361 BN1013_00217 VT03_02960 VT84_21945 VN12_11180 VT85_00600 ELAC_1459 PPspC_02309 OMAG_001538 AMJ78_05960 AMS24_00915 AMJ95_09985	AMJ95_07695 UZ16_OP3001002288 PCbaG_01080 PLbaL_01290 PVbaL_01555 PVbaL23_02374 CT_585 CPn0802 TC_RS04435 CAB_RS04775 CCA_RS04835 PC_RS00835 CF_RS00270 OTER_RS10670 AMUC_RS00410 MINF_RS07565 PSTA_RS15350 CAKA_RS09585 PLIM_RS04080 WCW_RS00915 ISOP_RS10070 PLABR_RS22785 CPSIT_RS04800 G5S_RS01095 PUV_RS00345 SNE_RS07605 PSMK_RS08795 SINAC_RS35720 LNTAR_RS10340 VSP_RS30470 PAH_RS08275 H359_RS00020 M7…
OG0000362 BN1013_00293 VT03_07745 VT84_02155	VT84_02150 VN12_07310 VT85_05120	VT85_05115 ELAC_1512 PPspC_02641 OMAG_001992 AMJ78_10580	AMJ78_07115 AMJ95_11130	AMJ95_11025 PCbaG_01572 PVbaL_01164 CT_676 CPn0700 TC_RS00245 CAB_RS00225 CCA_RS00225 PC_RS08990 CF_RS04850 OTER_RS13565 AMUC_RS00335 MINF_RS00890 PSTA_RS18870 CAKA_RS05165 PLIM_RS04035 WCW_RS09315 ISOP_RS18540	ISOP_RS21445 PLABR_RS17070 CPSIT_RS00225 G5S_RS01560 PUV_RS00180 SNE_RS01830 PSMK_RS12555 SINAC_RS31420	SINAC_RS31425 VSP_RS05525 PAH_RS04010 H359_RS00510 M787_RS03850 TY21_RS01920 TY19_RS01830 AOM43_RS12235 TU23_RS03385 CSEC_RS07330 BN1093_RS04580 Q499_RS03695 RT28_RS04045 OPIT5_RS22725 L21SP4_RS10340 IMCC26134_RS02445 AMD24_RS00360 DB41_RS09025 DB44_RS09115 DB42_RS02175 MFUMSOLV_RS02675 PNK_RS11155 RhT_01537
OG0000363 BN1013_00296 VT03_25865 VT84_18365 VN12_21730 VT85_20350 ELAC_1509 PPspC_02644 OMAG_001579 AMJ78_10465 AMS24_01885 AMJ95_01810	AMJ95_11375 UZ16_OP3001003477 PCbaG_01585 PLbaL_01833 PVbaL_01737	PVbaL_02675 CT_677 CPn0699 TC_RS00260 CAB_RS00240 CCA_RS00240 PC_RS09005 CF_RS04835 OTER_RS20970 AMUC_RS07050 MINF_RS08025 PSTA_RS04735 CAKA_RS14195 PLIM_RS16820 WCW_RS09300 ISOP_RS08515 PLABR_RS21790 CPSIT_RS00240 G5S_RS01575 PUV_RS00195 SNE_RS01790 PSMK_RS10735 SINAC_RS27395	SINAC_RS34330 LNTAR_RS04175 VSP_RS03720 PAH_RS04025 H359_RS00525 M787_RS03865 TY21_RS01935 TY19_RS01845 AOM43_RS12220 TU23_RS03370 CSEC_RS07315 BN1093_RS04595 Q499_RS03710 RT28_RS04060 OPIT5_RS03475 L21SP4_RS03635 IMCC26134_RS08380 AMD24_RS04105 DB41_RS09010 DB44_RS09130 MFUMSOLV_RS10080 PNK_RS11170 RhT_01548
OG0000364 BN1013_00297 VT03_26245 VT84_18370 VN12_21725 VT85_20345 ELAC_1508 PPspC_02645 OMAG_001578	OMAG_001716 AMJ78_10460 AMJ95_01815	AMJ95_11380 UZ16_OP3001003478 PCbaG_01586 PLbaL_01832 PVbaL_01736	PVbaL_02674 CT_678 CPn0698 TC_RS00265 CAB_RS00245 CCA_RS00245 PC_RS09010 CF_RS04830 OTER_RS20965 AMUC_RS07055 MINF_RS08030 PSTA_RS04730 CAKA_RS14200 PLIM_RS16405 WCW_RS09295 ISOP_RS08510 PLABR_RS21785 CPSIT_RS00245 G5S_RS01580 PUV_RS00200 SNE_RS01785 PSMK_RS10740 SINAC_RS27400 LNTAR_RS02950 VSP_RS03715 PAH_RS04030 H359_RS00530 M787_RS03870 TY21_RS01940 TY19_RS01850 AOM43_RS12215 TU23_RS03365 CSEC…
OG0000365 BN1013_00483 VT03_17740 VT84_19005 VN12_02530 VT85_12320 ELAC_0171 PPspC_02589 OMAG_002890 AMJ78_05660	AMJ78_01630 AMS24_03000 AMJ95_06665 UZ16_OP3001002623 PCbaG_00093 PLbaL_02194 PVbaL23_02594 CT_498 CPn0617 TC_RS03985 CAB_RS00650 CCA_RS00650 PC_RS08820 CF_RS04425 OTER_RS04450 AMUC_RS04380 MINF_RS10515 PSTA_RS05420 CAKA_RS10425 PLIM_RS13055 WCW_RS08540 ISOP_RS10395 PLABR_RS16910 CPSIT_RS00645 G5S_RS01980 PUV_RS11370 SNE_RS01380 PSMK_RS11970 SINAC_RS08840 LNTAR_RS18865 VSP_RS00005 PAH_RS07195 H35…	TY19_RS09145 AOM43_RS06340 TU23_RS10310 CSEC_RS08205 BN1093_RS04350 Q499_RS02690 RT28_RS04460 OPIT5_RS09555 L21SP4_RS00130 IMCC26134_RS14095 AMD24_RS00565 DB41_RS08420 DB44_RS08945 DB42_RS02715 MFUMSOLV_RS01815 PNK_RS10930 RhT_01522
OG0000366 BN1013_00539 VT03_07690 VT84_20675 VN12_18500 VT85_24360 ELAC_1651 PPspC_02259 OMAG_002056 AMJ78_07380 AMS24_04640 AMJ95_10725	AMJ95_03505 UZ16_OP3001001611 PCbaG_01469 PLbaL_00724 PVbaL_00406 PVbaL23_02542	PVbaL23_00907 CT_420 CPn0546 TC_RS03555 CAB_RS01030 CCA_RS01030 PC_RS01050 CF_RS04055 OTER_RS15900 AMUC_RS02660 MINF_RS05655 PSTA_RS11970 CAKA_RS06280 PLIM_RS01840 WCW_RS07965 ISOP_RS08495 CPSIT_RS01030 G5S_RS02355 PUV_RS03135 SNE_RS02275 PSMK_RS02665 SINAC_RS15995 LNTAR_RS22900 VSP_RS26100 PAH_RS06670 H359_RS01295 M787_RS04645 TY21_RS11855 TY19_RS05895 AOM43_RS09265 TU23_RS00275 CSEC_RS10065 BN1…
OG0000367 BN1013_00540 VT03_18985 VT84_03965 VN12_03875 VT85_08930 ELAC_1652 PPspC_02258 OMAG_002057 AMJ78_07375 AMS24_04635 AMJ95_01860	AMJ95_13320 PCbaG_01470 PLbaL_00723 PVbaL_00580 PVbaL23_02543	PVbaL23_00707 CT_419 CPn0545 TC_RS03550 CAB_RS01035 CCA_RS01035 PC_RS01055 CF_RS04050 OTER_RS15895 AMUC_RS02665 MINF_RS05660 PSTA_RS09285 CAKA_RS06285 PLIM_RS01215 WCW_RS07960 ISOP_RS09075 PLABR_RS20265 CPSIT_RS01035 G5S_RS02360 PUV_RS03130 SNE_RS02270 PSMK_RS05585 SINAC_RS31925 LNTAR_RS07085 VSP_RS26105 PAH_RS06675 H359_RS01300 M787_RS04650 TY21_RS11860 TY19_RS05890 AOM43_RS09260 TU23_RS00280 CS…
OG0000368 BN1013_00680 VT03_11515 VT84_32235 VN12_11155 VT85_20890 ELAC_2053 PPspC_01117 OMAG_001064 AMJ78_02740	AMJ78_07520 AMS24_04530 AMJ95_06300	AMJ95_05755 UZ16_OP3001000607 PCbaG_00592 PLbaL_01208 PVbaL_01167 CT_366 CPn1039 TC_RS03270 CAB_RS03555 CCA_RS03625 PC_RS04255 CF_RS01475 OTER_RS10690 AMUC_RS10110 MINF_RS04695 PSTA_RS11900 CAKA_RS11355 PLIM_RS05735 WCW_RS06300 ISOP_RS00720 PLABR_RS11845 CPSIT_RS03590 G5S_RS04830 PUV_RS09895 SNE_RS06265 PSMK_RS06600 SINAC_RS27835 LNTAR_RS04215 VSP_RS20660 PAH_RS09945 H359_RS03770 M787_RS02200 TY2…
OG0000369 BN1013_00885 VT03_24010 VT84_16070 VN12_13415 VT85_21080 ELAC_0661 PPspC_00994 OMAG_001208	OMAG_000944 AMJ78_09330	AMJ78_05815 AMS24_05040 AMJ95_07820	AMJ95_08860 UZ16_OP3001003033	UZ16_OP3001003315 PCbaG_00464 PLbaL_01383 PVbaL_02102 PVbaL23_00901 CT_798 CPn0948 TC_RS00925 CAB_RS04055 CCA_RS04115 PC_RS07650 CF_RS00980 OTER_RS13505 MINF_RS07760	MINF_RS10315 PSTA_RS15810 CAKA_RS05485 PLIM_RS05860 ISOP_RS10720 PLABR_RS02550 CPSIT_RS04085 G5S_RS00400 PUV_RS08860 SNE_RS09295 PAH_RS01400 H359_RS04255 M787_RS02655 TY21_RS09765 TY19_RS08445 AOM43_RS04935 TU23_RS07260 BN1093_RS03305 Q499_RS04390 RT28_RS02860 OPIT5_RS26700	OPIT5_RS12860 L21SP4_RS02425	L21SP4_RS05090 IMCC26134_RS07615	IMCC26134_RS12050 AMD24_RS03400 DB41_RS06850 DB44_RS05255 DB42_RS04280 MFUMSOLV_RS00815 PNK_RS07845 RhT_01042
OG0000370 BN1013_00892 VT03_08980 VT84_25115	VT84_38480 VN12_22245 VT85_08550 ELAC_1058 PPspC_00989 OMAG_002396 AMJ78_02150 AMS24_05065 AMJ95_10565	AMJ95_05500 UZ16_OP3001003016 PCbaG_00471 PLbaL_00958 PVbaL_01338 CT_802 CPn0952 TC_RS00950 CAB_RS04030 CCA_RS04090 PC_RS07620 CF_RS01005 OTER_RS08100 AMUC_RS00565 MINF_RS04545 PSTA_RS08460 CAKA_RS12115 PLIM_RS04530 WCW_RS03945 ISOP_RS05440 PLABR_RS01645 CPSIT_RS04060 G5S_RS00375 PUV_RS07440 SNE_RS09255 PSMK_RS08790 SINAC_RS25750 LNTAR_RS17820 VSP_RS25515 PAH_RS09535 H359_RS04225 M787_RS02630 TY2…
OG0000371 BN1013_00993 VT03_08560 VT84_31400 VN12_10400 VT85_01205 ELAC_0511 PPspC_00364 OMAG_001809 AMJ78_06015	AMJ78_06740 AMS24_01280 AMJ95_12215	AMJ95_00595 UZ16_OP3001002944 PCbaG_00188 PLbaL_01179 PVbaL_01667 CT_509 CPn0628 TC_RS04045 CAB_RS00590 CCA_RS00590 PC_RS02105 CF_RS04485 OTER_RS01015 AMUC_RS02425 MINF_RS06385 PSTA_RS12920 CAKA_RS08265 PLIM_RS02600 WCW_RS07150 ISOP_RS11305 PLABR_RS10465 CPSIT_RS00585 G5S_RS01920 PUV_RS10660 SNE_RS10710 PSMK_RS11415 SINAC_RS02245 LNTAR_RS11075 VSP_RS23230 PAH_RS10740 H359_RS00865 M787_RS04205 TY2…
OG0000372 BN1013_00994 VT03_08555 VT84_31395 VN12_10405 VT85_01210 ELAC_0512 PPspC_00363 OMAG_001810 AMJ78_06020	AMJ78_06735 AMS24_01285 AMJ95_12220	AMJ95_00590 UZ16_OP3001002943 PCbaG_00189 PLbaL_01178 PVbaL_01666 CT_508 CPn0627 TC_RS04040 CAB_RS00595 CCA_RS00595 PC_RS02110 CF_RS04480 OTER_RS01010 AMUC_RS02420 MINF_RS06380 PSTA_RS12925 CAKA_RS08260 PLIM_RS02605 WCW_RS07145 ISOP_RS11310 PLABR_RS10470 CPSIT_RS00590 G5S_RS01925 PUV_RS10655 SNE_RS10705 PSMK_RS11410 SINAC_RS02240 LNTAR_RS11080 VSP_RS23225 PAH_RS10735 H359_RS00870 M787_RS04210 TY2…
OG0000373 BN1013_00995 VT03_08550 VT84_31385 VN12_10410 VT85_01220 ELAC_0513 PPspC_00362 OMAG_001812 AMJ78_06030	AMJ78_06725 AMS24_01290 AMJ95_12230	AMJ95_00580 UZ16_OP3001002941 PCbaG_00190 PLbaL_01176 PVbaL_01665 CT_507 CPn0626 TC_RS04035 CAB_RS00600 CCA_RS00600 PC_RS02115 CF_RS04475 OTER_RS01000 AMUC_RS08060 MINF_RS06370 PSTA_RS12930 CAKA_RS08250 PLIM_RS02610 WCW_RS07140 ISOP_RS11320 PLABR_RS10475 CPSIT_RS00595 G5S_RS01930 PUV_RS10650 SNE_RS10700 PSMK_RS11405 SINAC_RS02230 LNTAR_RS11090 VSP_RS11000 PAH_RS10730 H359_RS00875 M787_RS04215 TY2…
OG0000374 BN1013_01117 VT03_15925 VT84_32420 VN12_02745 VT85_22975 ELAC_0747 PPspC_01492 OMAG_001533 AMS24_02875 AMJ95_14140	AMJ95_00955 UZ16_OP3001001878 PCbaG_00799 PLbaL_01983 PVbaL_02938 PVbaL23_00599 CT_328 CPn1063 TC_RS03065 CAB_RS01590 CCA_RS01570 PC_RS03855 CF_RS03495 OTER_RS19320 AMUC_RS03080 MINF_RS04625 PSTA_RS15405 CAKA_RS14880 PLIM_RS10585 WCW_RS05585 ISOP_RS10105 PLABR_RS21840 CPSIT_RS01575 G5S_RS02880 PUV_RS04350 SNE_RS04860 PSMK_RS02435 SINAC_RS07290 LNTAR_RS05985 VSP_RS19715 PAH_RS00450 H359_RS01840 M7…	TY21_RS05040 TY19_RS00840 AOM43_RS01285 TU23_RS07485 CSEC_RS12075 BN1093_RS10295 RT28_RS00580 OPIT5_RS06575	OPIT5_RS26585 L21SP4_RS02745 IMCC26134_RS06410 AMD24_RS03765 DB41_RS05375 DB44_RS04210 DB42_RS05780 MFUMSOLV_RS07295 PNK_RS04725 RhT_00568
OG0000375 BN1013_01329 VT03_08600 VT84_09680 VN12_09915 VT85_02840 ELAC_1643 PPspC_02266 OMAG_001344 AMJ78_09290	AMJ78_04035 AMS24_00025 AMJ95_00735	AMJ95_09120 UZ16_OP3001002971 PCbaG_01495 PLbaL_01260 PVbaL_01178 CT_438 CPn0551 TC_RS03650 CAB_RS00995 CCA_RS00995 PC_RS01020 CF_RS04090 OTER_RS01140 AMUC_RS01745 MINF_RS03020 PSTA_RS12515 CAKA_RS08465 PLIM_RS02485 WCW_RS01475 ISOP_RS06295 PLABR_RS22225 CPSIT_RS00995 G5S_RS02325 PUV_RS03010 SNE_RS02185 PSMK_RS12765 SINAC_RS02395 LNTAR_RS16175 VSP_RS22600 PAH_RS06795 H359_RS01265 M787_RS04610 TY2…
OG0000376 BN1013_01330 VT03_08595 VT84_09675 VN12_09910 VT85_02835 ELAC_1644 PPspC_02265 OMAG_001345 AMJ78_09285	AMJ78_04040 AMS24_00020 AMJ95_00740	AMJ95_09115 UZ16_OP3001002972 PCbaG_01494 PLbaL_01261 PVbaL_01179 CT_439 CPn0552 TC_RS03655 CAB_RS00990 CCA_RS00990 PC_RS01025 CF_RS04095 OTER_RS01145 AMUC_RS01750 MINF_RS03015 PSTA_RS12520 CAKA_RS08470 PLIM_RS02480 WCW_RS01480 ISOP_RS06300 PLABR_RS22220 CPSIT_RS00990 G5S_RS02320 PUV_RS03005 SNE_RS02190 PSMK_RS12760 SINAC_RS02400 LNTAR_RS16170 VSP_RS22605 PAH_RS06800 H359_RS01260 M787_RS04605 TY2…
OG0000377 BN1013_01382 VT03_27535 VT84_33945 VN12_14480 VT85_20090 ELAC_1848	ELAC_1849 PPspC_00534 OMAG_001179	OMAG_001137 AMJ78_01450	AMJ78_06345 AMS24_00625 UZ16_OP3001001523	UZ16_OP3001002626 PCbaG_00239 PLbaL_02144 PVbaL_00823 PVbaL23_02312 CT_703 CPn0844 TC_RS00400 CAB_RS04585 CCA_RS04645 PC_RS07105 CF_RS00460 AMUC_RS01805 MINF_RS00785 PSTA_RS09670 CAKA_RS09420 WCW_RS07840 ISOP_RS01160 PLABR_RS02455 CPSIT_RS04605 G5S_RS00905 PUV_RS01920 SNE_RS10285 PSMK_RS03880 SINAC_RS29335 LNTAR_RS23965	LNTAR_RS07140 VSP_RS36815 PAH_RS02255 H359_RS04765 M787_RS03180 TY21_RS08355 TY19_RS05955 AOM43_RS10535 TU23_RS04555 CSEC_RS06735 BN1093_RS07195 Q499_RS03850 RT28_RS03380 OPIT5_RS25990 L21SP4_RS11480 IMCC26134_RS07545 AMD24_RS03445 DB44_RS08235 DB42_RS02655 MFUMSOLV_RS02520 PNK_RS01635 RhT_01252
OG0000378 BN1013_01433 VT03_27385 VT84_25120	VT84_31390 VN12_08965 VT85_01215 ELAC_0430 PPspC_00488 OMAG_001811 AMJ78_06730 AMS24_04245 AMJ95_12225	AMJ95_00585 UZ16_OP3001002942 PCbaG_00351 PLbaL_01177 PVbaL_03476 CT_626 CPn0733 TC_RS04655 CAB_RS00060 CCA_RS00060 PC_RS06560 CF_RS05010 OTER_RS01005 AMUC_RS02415 MINF_RS06375 PSTA_RS19180 CAKA_RS08255 PLIM_RS03890 WCW_RS07565 ISOP_RS11315 PLABR_RS10775 CPSIT_RS00060 G5S_RS01400 PUV_RS05315 SNE_RS09820 PSMK_RS03460 SINAC_RS02235 LNTAR_RS11085 VSP_RS23220 PAH_RS02555 H359_RS00345 M787_RS03690 TY2…
OG0000379 BN1013_01469 VT03_20185 VN12_10505 VT85_22060 ELAC_1100 PPspC_02157	PPspC_02088 AMS24_03960 UZ16_OP3001000719 PCbaG_00694 PLbaL_00113	PLbaL_01333 PVbaL_02423 PVbaL23_00986 CT_112 CPn0136 TC_RS01930 CAB_RS03145 CCA_RS03225 PC_RS05420	PC_RS05675 CF_RS01865 OTER_RS15665 MINF_RS08780 PSTA_RS23400	PSTA_RS04915 PLIM_RS10120 WCW_RS06490 ISOP_RS11070 PLABR_RS11620 CPSIT_RS03180 G5S_RS04405 PUV_RS05300	PUV_RS06175 SNE_RS01440	SNE_RS04375 PSMK_RS08985 SINAC_RS07455	SINAC_RS23235 PAH_RS02540 H359_RS03200 M787_RS01810 TY21_RS05435 TY19_RS01140	TY19_RS08105 AOM43_RS02890	AOM43_RS08020 TU23_RS04340 CSEC_RS04565 BN1093_RS08960	BN1093_RS09260 Q499_RS00620 RT28_RS01995 OPIT5_RS21340 AMD24_RS02555 DB41_RS04620 DB44_RS06865 DB42_RS06470 MFUMSOLV_RS11330 PNK_RS03380	PNK_RS03685 RhT_01314
OG0000380 BN1013_01540 VT03_05145 VT84_29480	VT84_34115 VN12_22110	VN12_13670 VT85_02065 ELAC_1999 PPspC_00958 OMAG_002065 AMS24_05280 UZ16_OP3001000807 PCbaG_00917 PLbaL_01392	PLbaL_01393 PVbaL_02185 PVbaL23_02317 CT_378 CPn1025 TC_RS03330 CAB_RS03625 CCA_RS03690 PC_RS03760 CF_RS01405 OTER_RS15280 AMUC_RS10555 MINF_RS04555 PSTA_RS14305 CAKA_RS11550 PLIM_RS20540 WCW_RS03505 ISOP_RS13985 PLABR_RS17770 CPSIT_RS03655 G5S_RS00020 PUV_RS04200 SNE_RS06645 PSMK_RS13205 SINAC_RS04625 LNTAR_RS05185 VSP_RS20180 PAH_RS00600 H359_RS03835 M787_RS02260 TY21_RS10970 TY19_RS05485 AOM43…
OG0000381 BN1013_01650 VT03_08500 VT84_14230	VT84_10905 VN12_11220 VT85_14385 ELAC_1212 PPspC_00302 AMJ78_00210	AMJ78_05710	AMJ78_05225 AMS24_04685 AMJ95_09935	AMJ95_04165 UZ16_OP3001002054 PCbaG_00219 PLbaL_00621 PVbaL_03332 CT_342 CPn0031 TC_RS03145 CAB_RS01650 CCA_RS01630 PC_RS02270 CF_RS03430 OTER_RS10585 AMUC_RS02300 PSTA_RS17925 CAKA_RS12340 PLIM_RS04470 WCW_RS06925 ISOP_RS03605 PLABR_RS02915 CPSIT_RS01635 G5S_RS02945 PUV_RS11500 SNE_RS10450 PSMK_RS01000 SINAC_RS25830 LNTAR_RS12560 VSP_RS06990 PAH_RS08360 H359_RS01900 M787_RS00495 TY21_RS01260 TY1…
OG0000382 BN1013_01852 VT03_27135 VT84_13510 VN12_09530 VT85_05860 ELAC_2171 PPspC_00077 OMAG_000902 AMJ78_04510	AMJ78_02500 AMS24_03150 AMJ95_14280	AMJ95_02105 UZ16_OP3001002668 PCbaG_00911 PLbaL_00355 PVbaL_02019 CT_209 CPn0153 TC_RS02420 CAB_RS03020 CCA_RS03095 PC_RS05045 CF_RS01975 OTER_RS19540 AMUC_RS08830 MINF_RS01800 PSTA_RS07935 CAKA_RS06845 PLIM_RS19200 WCW_RS05070 ISOP_RS12265 PLABR_RS10725 CPSIT_RS03045 G5S_RS04315 PUV_RS04695 SNE_RS06580 PSMK_RS05260 SINAC_RS14955 LNTAR_RS14395 VSP_RS19985 PAH_RS08235 H359_RS03110 M787_RS01745 TY2…
OG0000383 BN1013_02010 VT03_27300 VT84_23120 VN12_01380 VT85_08675 ELAC_1151 PPspC_01508 OMAG_000670 AMJ78_03290 AMS24_01345 AMJ95_12715	AMJ95_13485	AMJ95_01675 UZ16_OP3001002755 PCbaG_00831 PLbaL_02224 PVbaL_03221 PVbaL23_01006 CT_197 CPn0194 TC_RS02350 CAB_RS02740 CCA_RS02740 PC_RS03930 CF_RS02360 OTER_RS19110 AMUC_RS05620 MINF_RS06055 PSTA_RS13065 CAKA_RS05775 PLIM_RS12950 WCW_RS05500 PLABR_RS13465 CPSIT_RS02725 G5S_RS04230 PUV_RS08480 SNE_RS05120 PSMK_RS06240 SINAC_RS26010 LNTAR_RS01270 VSP_RS29175 PAH_RS06385 H359_RS03025 M787_RS01520 TY…
OG0000384 BN1013_02013 VT03_19325 VT84_17385	VT84_25470 VN12_09710 VT85_02790 ELAC_0765 PPspC_02792	PPspC_01513 UZ16_OP3001003098 PCbaG_00835 PLbaL_00978 PVbaL_02768 PVbaL23_00769 CT_185 CPn0238 TC_RS02290 CAB_RS02730 CCA_RS02730 PC_RS03945 CF_RS02370 OTER_RS19740 MINF_RS06625	MINF_RS01170 PSTA_RS12210 CAKA_RS10930 PLIM_RS06200 WCW_RS05470 ISOP_RS12790 PLABR_RS19195	PLABR_RS09210 CPSIT_RS02715 G5S_RS03985 PUV_RS07635 SNE_RS05145 PSMK_RS11965 SINAC_RS03640	SINAC_RS09920 LNTAR_RS08345 VSP_RS02785 PAH_RS00250 H359_RS02810 M787_RS01510 TY21_RS01120 TY19_RS04350 AOM43_RS00300 TU23_RS02165 CSEC_RS03915 BN1093_RS10390 Q499_RS01035 RT28_RS01650 OPIT5_RS07640 L21SP4_RS04845 IMCC26134_RS09595 AMD24_RS03460 DB41_RS04045 DB44_RS04305 DB42_RS07005 MFUMSOLV_RS04815	MFUMSOLV_RS02975 PNK_RS04820 RhT_00604
OG0000385 BN1013_02330 VT03_17760 VT84_27570 VN12_01150 VT85_20205 ELAC_1907 PPspC_00143 OMAG_000531 AMJ78_04475 AMS24_04155 AMJ95_05285	AMJ95_02080 UZ16_OP3001001063 PCbaG_00999 PLbaL_01265 PVbaL_01544 PVbaL23_02015 CT_047 CPn0383 TC_RS01590 CAB_RS02080 CCA_RS02075 PC_RS05310 CF_RS03010 OTER_RS07110 AMUC_RS04375 MINF_RS03660 PSTA_RS15375 CAKA_RS11470 PLIM_RS18455 WCW_RS04745 ISOP_RS06730 PLABR_RS03950 CPSIT_RS02070 G5S_RS03350 PUV_RS07690 SNE_RS05865 PSMK_RS12720 SINAC_RS14600 LNTAR_RS26095 VSP_RS04995 PAH_RS00300 H359_RS02185 M7…
OG0000386 VT03_16370	VT03_00700	VT03_07550 VT84_02545	VT84_30260 VN12_09025	VN12_18665 VT85_17985	VT85_14065	VT85_18195 UZ16_OP3001001933	UZ16_OP3001001152	UZ16_OP3001000655	UZ16_OP3001000570	UZ16_OP3001001731	UZ16_OP3001001732	UZ16_OP3001003309 PLbaL_01923 PVbaL_00096	PVbaL_02975	PVbaL_00156	PVbaL_00606 PVbaL23_00515	PVbaL23_00645	PVbaL23_00898	PVbaL23_01726	PVbaL23_00691 OTER_RS07530	OTER_RS17980 MINF_RS07540 PSTA_RS18555	PSTA_RS03820 CAKA_RS07025	CAKA_RS11050 PLIM_RS10350	PLIM_RS03835 WCW_RS06265 ISOP_RS13270	ISOP_RS01885 PLABR_RS08235	PLABR_RS04535	PLABR_RS10935 SNE_RS07065 PSMK_RS13830	PSMK_RS11215 SINAC_RS27925	SINAC_RS15875 LNTAR_RS00455	LNTAR_RS23725 VSP_RS08465	VSP_RS09760 CSEC_RS03385 OPIT5_RS21905	OPIT5_RS24465	OPIT5_RS25905	OPIT5_RS16155 L21SP4_RS01905	L21SP4_RS09160 IMCC26134_RS01985	IMCC26134_RS04765	IMCC26134_RS13415 MFUMSOLV_RS03860
OG0000387 VT03_23130	VT03_20535 VT84_02895	VT84_25520 VN12_19255	VN12_10010	VN12_16865 PLbaL_00358 PVbaL23_01193 OTER_RS24320	OTER_RS18440	OTER_RS08550	OTER_RS23425	OTER_RS21450	OTER_RS07855	OTER_RS04180	OTER_RS24155	OTER_RS14825	OTER_RS24340	OTER_RS06510	OTER_RS23955	OTER_RS06285 MINF_RS06410 PSTA_RS20985 CAKA_RS02400	CAKA_RS15510	CAKA_RS04840	CAKA_RS02010 PLIM_RS23285 PSMK_RS00455	PSMK_RS10605 SINAC_RS24120	SINAC_RS02120 VSP_RS39240	VSP_RS19270	VSP_RS19330	VSP_RS01245	VSP_RS05640	VSP_RS35780	VSP_RS30545	VSP_RS33800	VSP_RS00940	VSP_RS25225	VSP_RS15415	VSP_RS08230	VSP_RS37415	VSP_RS01715 OPIT5_RS08150	OPIT5_RS25120	OPIT5_RS18695	OPIT5_RS24215	OPIT5_RS20955	OPIT5_RS25105	OPIT5_RS21130	OPIT5_RS30280	OPIT5_RS08265	OPIT5_RS16650 IMCC26134_RS00820	IMCC26134_RS06830	IMCC26134_RS01590	IMCC26134_RS00835 MFUMSOLV_RS05050
OG0000388 VT03_26010 VT84_01050 VN12_14455 VT85_17845 OMAG_002324	OMAG_000101	OMAG_000449 AMJ78_10185	AMJ78_00250	AMJ78_10380	AMJ78_06680	AMJ78_07975	AMJ78_02100 AMS24_00895 AMJ95_13150	AMJ95_04390	AMJ95_02025	AMJ95_05230	AMJ95_05030 UZ16_OP3001001968	UZ16_OP3001000974 PCbaG_01067 PLbaL_02397	PLbaL_00646	PLbaL_01342	PLbaL_01341 PVbaL_03823	PVbaL_03758 PVbaL23_00170	PVbaL23_00511	PVbaL23_01333 CT_010 CPn0098 TC_RS01405 CAB_RS03305 CCA_RS03380 CF_RS01710 OTER_RS13810 AMUC_RS08245 PSTA_RS16020 CAKA_RS12610 PLIM_RS09665 PLABR_RS13980 CPSIT_RS03340 G5S_RS04565 SNE_RS04775 PSMK_RS07015	PSMK_RS17175 SINAC_RS28335 LNTAR_RS06450	LNTAR_RS00655 VSP_RS18290	VSP_RS15200 H359_RS03365 M787_RS01970 Q499_RS00085 RT28_RS02150 OPIT5_RS15700 L21SP4_RS01720	L21SP4_RS05835 IMCC26134_RS01070 RhT_00727
OG0000389 BN1013_00053 VT03_08790 VT84_31710 VT85_02690 ELAC_0530 PPspC_01920 OMAG_000799 AMJ78_04780 AMS24_00685 AMJ95_03220	AMJ95_06225 UZ16_OP3001002742 PCbaG_00435 PLbaL_00099 PVbaL_02657 PVbaL23_02074 CT_811 CPn0962 TC_RS00995 CAB_RS03980 CCA_RS04040 PC_RS06320 CF_RS01050 OTER_RS18185 AMUC_RS01515 MINF_RS05410 CAKA_RS14675 PLIM_RS13215 WCW_RS01945 ISOP_RS02390 PLABR_RS12620 CPSIT_RS04010 G5S_RS00330 PUV_RS01845	PUV_RS01815 SNE_RS09470 PSMK_RS08225 SINAC_RS06700 LNTAR_RS17120 VSP_RS17695 H359_RS04175 M787_RS02580 TY21_RS09920 TY19_RS06825 AOM43_RS10655	AOM43_RS10615 TU23_RS06660 CSEC_RS06885 BN1093_RS08290 Q499_RS04465 RT28_RS02785 OPIT5_RS02750 L21SP4_RS01160 IMCC26134_RS05650 AMD24_RS02930 DB41_RS07625 DB44_RS07455 DB42_RS03455 MFUMSOLV_RS06405 PNK_RS02690 RhT_01096
OG0000390 BN1013_00187 VT03_22025	VT03_24695 VT84_31615 VN12_14045 VT85_24695 ELAC_0297 PPspC_01460 OMAG_001506	OMAG_000672	OMAG_001752	OMAG_000318	OMAG_001987	OMAG_000314	OMAG_002295	OMAG_001449	OMAG_001339	OMAG_001699 AMJ78_05360	AMJ78_05895 AMS24_00405 AMJ95_09630	AMJ95_06655	AMJ95_08385 UZ16_OP3001002194 PCbaG_01421 PVbaL_00888 PVbaL23_00339 OTER_RS18980	OTER_RS05265 AMUC_RS03370	AMUC_RS00915 MINF_RS03240 PSTA_RS15735 CAKA_RS14495 PLIM_RS16840 WCW_RS01045 ISOP_RS07710 PLABR_RS06270 PUV_RS02060 SNE_RS02515 PSMK_RS05700 SINAC_RS22825 LNTAR_RS00425 VSP_RS14755 PAH_RS11495 TY21_RS09075 AOM43_RS10405 TU23_RS00150 CSEC_RS00325 BN1093_RS00710 OPIT5_RS28995 L21SP4_RS08675	L21SP4_RS02520 IMCC26134_RS04105 AMD24_RS00090 DB41_RS00220 DB42_RS00695 MFUMSOLV_RS04730 PNK_RS10345 RhT_00258
OG0000391 BN1013_00206 VT03_30295 VT84_05425 VN12_10705 VT85_00330 ELAC_0288 PPspC_01471 OMAG_002884 AMJ78_04725 AMS24_00485 AMJ95_09035	AMJ95_00820 UZ16_OP3001000458 PCbaG_01426 PLbaL_01975 PVbaL_00418 CT_741 CPn0884 TC_RS00625 CAB_RS04360 CCA_RS04420 PC_RS07390 CF_RS00685 OTER_RS17500 AMUC_RS01570 MINF_RS08575 PSTA_RS19635 CAKA_RS09120 PLIM_RS06955 WCW_RS00990 ISOP_RS08880 PLABR_RS03430 CPSIT_RS04385 G5S_RS00690 PUV_RS11920 SNE_RS02470 PSMK_RS11355 SINAC_RS27635 LNTAR_RS12110 VSP_RS38610 PAH_RS12445 H359_RS04545 M787_RS02955 TY2…
OG0000392 BN1013_00207 VT03_11305 VT84_05420 VN12_01720 VT85_00335 ELAC_0287 PPspC_00875	PPspC_01472 OMAG_000865 AMJ78_04720 AMS24_04975 AMJ95_10030	AMJ95_07740 UZ16_OP3001002174 PCbaG_01031 PLbaL_01974 PVbaL23_01943 CT_193 CPn0219 TC_RS02330 CAB_RS02865 CCA_RS02930 PC_RS03820 CF_RS02130 OTER_RS00870 AMUC_RS01575 MINF_RS08580 PSTA_RS19640 CAKA_RS07790 PLIM_RS06950 WCW_RS00985 ISOP_RS08885 PLABR_RS03435 CPSIT_RS02890 G5S_RS04050 PUV_RS11925 SNE_RS03920 PSMK_RS11360 SINAC_RS27630 VSP_RS32830 PAH_RS12450 M787_RS01610 TY21_RS03680 TY19_RS00860 AO…	OPIT5_RS23850 L21SP4_RS03885 IMCC26134_RS12905	IMCC26134_RS10640 DB41_RS00035 DB44_RS04180 DB42_RS00875 MFUMSOLV_RS11100 PNK_RS07180 RhT_00658
OG0000393 BN1013_00250 VT03_26575 VT84_11045 VN12_20235 VT85_20340 ELAC_1506 PPspC_02647 OMAG_001577 AMJ78_10455 AMS24_01890 AMJ95_01820	AMJ95_11385 UZ16_OP3001003479 PCbaG_01587 PLbaL_00672 PVbaL_02673 CT_679 CPn0697 TC_RS00270 CAB_RS00250 CCA_RS00250 PC_RS00670 CF_RS04825 OTER_RS22710 AMUC_RS03665 MINF_RS01635 PSTA_RS04725 CAKA_RS12365 PLIM_RS16410 WCW_RS09290 ISOP_RS08505 PLABR_RS21780 CPSIT_RS00250 G5S_RS01585 PUV_RS01990 SNE_RS01780 PSMK_RS10250 SINAC_RS27405 LNTAR_RS02955 VSP_RS03925 PAH_RS09615 H359_RS00535 M787_RS03875 TY2…
OG0000394 BN1013_00317 VT03_04210 VT84_22615 VN12_07290 VT85_19695 ELAC_0016 PPspC_01222 OMAG_002159 AMJ78_06055	AMJ78_06700 AMS24_03625 AMJ95_09405 UZ16_OP3001002061 PCbaG_01621 PVbaL_01723 PVbaL23_01988 CT_558 CPn0832 TC_RS04300 CAB_RS04640 CCA_RS04700 PC_RS00750 CF_RS00405 OTER_RS10520 AMUC_RS05860 MINF_RS06755 PSTA_RS02315 PLIM_RS17380 WCW_RS00460 ISOP_RS07215 PLABR_RS09080 CPSIT_RS04660 G5S_RS00960 PUV_RS12190 SNE_RS01580 PSMK_RS16100 SINAC_RS18410 LNTAR_RS24035 VSP_RS17120 PAH_RS00090 H359_RS04820 M78…	TY19_RS03800 AOM43_RS07555 TU23_RS09715 CSEC_RS08920	CSEC_RS07600 BN1093_RS06275 Q499_RS03010 OPIT5_RS11085 L21SP4_RS09035 IMCC26134_RS08750 AMD24_RS01935 DB41_RS09565 DB44_RS00825 DB42_RS01665 MFUMSOLV_RS04350 PNK_RS00720 RhT_01585
OG0000395 BN1013_00524 VT03_30300 VT84_06060	VT84_05430 VN12_10700 VT85_00325 ELAC_1703 PPspC_00586 OMAG_002883 AMJ78_04735 AMS24_01130 UZ16_OP3001001892 PCbaG_00133 PLbaL_02000 PVbaL_00419 CT_448 CPn0564 TC_RS03710 CAB_RS00930 CCA_RS00930 PC_RS01220 CF_RS04150 OTER_RS17495 AMUC_RS08040	AMUC_RS11430 MINF_RS08570 PSTA_RS19630 CAKA_RS09115 PLIM_RS06960 WCW_RS08085 ISOP_RS08875 PLABR_RS03425 CPSIT_RS00930 G5S_RS02255 PUV_RS01505 SNE_RS11065 PSMK_RS11350 SINAC_RS27640 LNTAR_RS25670 VSP_RS32820 PAH_RS02855 H359_RS01210 M787_RS04550 TY21_RS03195	TY21_RS08625 TY19_RS05725 AOM43_RS10955 TU23_RS00465 CSEC_RS09835 BN1093_RS06910 Q499_RS02405 RT28_RS00045 OPIT5_RS05900 L21SP4_RS03895 IMCC26134_RS06300 AMD24_RS00410 DB41_RS07370 DB42_RS03655 MFUMSOLV_RS11090 PNK_RS01345 RhT_01472
OG0000396 BN1013_00675 VT03_00050 VT84_32245 VN12_17000 VT85_21625 ELAC_1899 PPspC_00147 OMAG_001022 AMJ78_07740 AMS24_02255 AMJ95_06180	AMJ95_03175 UZ16_OP3001001327 PCbaG_01449 PVbaL_02752 PVbaL23_02616 CT_363 CPn1048 TC_RS03255 CAB_RS03500 CCA_RS03585 PC_RS05320 CF_RS01530 OTER_RS17590 AMUC_RS06780 MINF_RS06465 PSTA_RS20765 CAKA_RS04295 PLIM_RS09205 WCW_RS04715 ISOP_RS00840 PLABR_RS17520 CPSIT_RS03535 G5S_RS04790 PUV_RS01055 SNE_RS05550 PSMK_RS01840 SINAC_RS15020 LNTAR_RS06035 VSP_RS30940 PAH_RS03285 H359_RS03715 M787_RS02145 T…
OG0000397 BN1013_00811 VT03_08425 VT84_09645 VN12_18905 VT85_03130 ELAC_0641 PPspC_01752 OMAG_001351 AMJ78_04070 AMS24_03280 AMJ95_00770	AMJ95_09085 UZ16_OP3001002761 PCbaG_01118 PLbaL_00036 PVbaL_00814 CT_319 CPn0077 TC_RS03000 CAB_RS03415 CCA_RS03490 PC_RS02875 CF_RS01600 OTER_RS01175 AMUC_RS05590 MINF_RS03575 PSTA_RS12550 CAKA_RS13455 PLIM_RS02310 WCW_RS02810 ISOP_RS00580 PLABR_RS10100 CPSIT_RS03450 G5S_RS04670 PUV_RS09275 SNE_RS07835 PSMK_RS04025 SINAC_RS02465 LNTAR_RS16140 VSP_RS27080 PAH_RS00980 H359_RS03620 M787_RS02075 TY2…
OG0000398 BN1013_00812 VT03_08420 VT84_09650 VN12_18900 VT85_03135 ELAC_0642 PPspC_01751 OMAG_001350 AMJ78_04065 AMS24_03275 AMJ95_09090	AMJ95_00765 UZ16_OP3001002760 PCbaG_01117 PLbaL_00037 PVbaL_00815 CT_318 CPn0078 TC_RS02995 CAB_RS03410 CCA_RS03485 PC_RS02880 CF_RS01605 OTER_RS01170 AMUC_RS05585 MINF_RS03580 PSTA_RS12545 CAKA_RS13460 PLIM_RS02315 WCW_RS02815 ISOP_RS00570 PLABR_RS10095 CPSIT_RS03445 G5S_RS04665 PUV_RS09270 SNE_RS07830 PSMK_RS04030 SINAC_RS02460 LNTAR_RS16145 VSP_RS27075 PAH_RS00985 H359_RS03615 M787_RS02070 TY2…
OG0000399 BN1013_00813 VT03_08415 VT84_09655 VN12_18895 VT85_03140 ELAC_0643 PPspC_01750 OMAG_001349 AMJ78_04060 AMS24_03270 AMJ95_09095	AMJ95_00760 UZ16_OP3001002759 PCbaG_01116 PLbaL_00038 PVbaL_03314 CT_317 CPn0079 TC_RS02990 CAB_RS03405 CCA_RS03480 PC_RS02885 CF_RS01610 OTER_RS01165 AMUC_RS05580 MINF_RS03585 PSTA_RS12540 CAKA_RS13465 PLIM_RS02320 WCW_RS02820 ISOP_RS00565 PLABR_RS10090 CPSIT_RS03440 G5S_RS04660 PUV_RS09265 SNE_RS07825 PSMK_RS04035 SINAC_RS02455 LNTAR_RS16150 VSP_RS27070 PAH_RS00990 H359_RS03610 M787_RS02065 TY2…
OG0000400 BN1013_00815 VT03_08405 VT84_09665 VN12_18035 VT85_03150 ELAC_0645 PPspC_01748 OMAG_001347 AMJ78_04050 AMS24_03260 AMJ95_09105	AMJ95_00750 UZ16_OP3001000916 PCbaG_01114 PLbaL_01088 PVbaL_03316 PVbaL23_01897 CT_315 CPn0081 TC_RS02980 CAB_RS03395 CCA_RS03470 PC_RS02895 CF_RS01620 OTER_RS01155 MINF_RS03595 PSTA_RS12530 CAKA_RS13475 PLIM_RS02330 WCW_RS02830 ISOP_RS00550 PLABR_RS10080 CPSIT_RS03430 G5S_RS04650 PUV_RS09255 SNE_RS07815 PSMK_RS11740 SINAC_RS02445 LNTAR_RS16160 VSP_RS27060 PAH_RS01000 H359_RS03600 M787_RS02055 TY…
OG0000401 BN1013_00847 VT03_15810 VT84_10940 VN12_17510 VT85_13430 ELAC_0702 PPspC_01043 OMAG_001197 AMJ78_04330 AMS24_00940 AMJ95_04115	AMJ95_13045 UZ16_OP3001000218 PCbaG_01082 PLbaL_02312 PVbaL23_01119 CT_302 CPn0094 TC_RS02915 CAB_RS03330 CCA_RS03405 PC_RS07910 CF_RS01685 OTER_RS10145 AMUC_RS01660 MINF_RS06825 PSTA_RS16040 CAKA_RS10810 PLIM_RS10680 WCW_RS06360 ISOP_RS00510 PLABR_RS13700 CPSIT_RS03365 G5S_RS04585 PUV_RS10830 SNE_RS07615 PSMK_RS03820 SINAC_RS29685 LNTAR_RS21205 VSP_RS03000 PAH_RS10910 H359_RS03535 M787_RS01990 T…
OG0000402 BN1013_00889 VT03_08590 VT84_34935 VN12_20195 VT85_04150 ELAC_1061 PPspC_00992 OMAG_002392 AMJ78_02170 AMS24_05050 AMJ95_10585	AMJ95_05520 UZ16_OP3001000539 PCbaG_00468 PLbaL_00954 PVbaL_00663 PVbaL23_00622 CT_799 CPn0949 TC_RS00935 CAB_RS04045 CCA_RS04105 PC_RS07635 CF_RS00990 OTER_RS11565 AMUC_RS07885 MINF_RS03380 PSTA_RS13150 PLIM_RS13510 WCW_RS03930 ISOP_RS15450 PLABR_RS17490 CPSIT_RS04075 G5S_RS00390 PUV_RS07455 SNE_RS09270 PSMK_RS12655 SINAC_RS04045 LNTAR_RS24285 VSP_RS33565 PAH_RS09550 H359_RS04240 M787_RS02645 TY…
OG0000403 BN1013_00984 VT03_25345 VT84_31460 VN12_20290 VT85_01150 ELAC_0502 PPspC_00373 OMAG_001797 AMJ78_08030 AMS24_01235 AMJ95_00665	AMJ95_12145 UZ16_OP3001002957 PCbaG_00179 PLbaL_01192 PVbaL_02131 CT_518 CPn0637 TC_RS04090 CAB_RS00545 CCA_RS00545 PC_RS02060 CF_RS04530 OTER_RS01075 AMUC_RS01675 MINF_RS03085 PSTA_RS12860 CAKA_RS08320 PLIM_RS02550 WCW_RS07195 ISOP_RS11240 PLABR_RS10410 CPSIT_RS00540 G5S_RS01875 PUV_RS10705 SNE_RS10755 PSMK_RS14005 SINAC_RS02305 LNTAR_RS19055 VSP_RS22530 PAH_RS10785 H359_RS00820 M787_RS04160 TY2…
OG0000404 BN1013_00986 VT03_25335 VT84_31450 VN12_20280 VT85_01160 ELAC_0504 PPspC_00371 OMAG_001799 AMJ78_08020 AMS24_01245 AMJ95_12155	AMJ95_00655 UZ16_OP3001002954 PCbaG_00181 PLbaL_01190 PVbaL_02133 CT_516 CPn0635 TC_RS04080 CAB_RS00555 CCA_RS00555 PC_RS02070 CF_RS04520 OTER_RS01065 AMUC_RS05000 MINF_RS03095 PSTA_RS12870 CAKA_RS08310 PLIM_RS02560 WCW_RS07185 ISOP_RS11250 PLABR_RS10420 CPSIT_RS00550 G5S_RS01885 PUV_RS10695 SNE_RS10745 PSMK_RS13995 SINAC_RS02295 LNTAR_RS19065 VSP_RS22520 PAH_RS10775 H359_RS00830 M787_RS04170 TY2…
OG0000405 BN1013_00987 VT03_25325 VT84_31440 VN12_20275 VT85_01170 ELAC_0505 PPspC_00370 OMAG_001800 AMJ78_08010 AMS24_01250 AMJ95_12165	AMJ95_00645 UZ16_OP3001002953 PCbaG_00182 PLbaL_01188 PVbaL_02135 CT_515 CPn0634 TC_RS04075 CAB_RS00560 CCA_RS00560 PC_RS02075 CF_RS04515 OTER_RS01055 AMUC_RS05005 MINF_RS03105 PSTA_RS12880 CAKA_RS08300 PLIM_RS02570 WCW_RS07180 ISOP_RS11260 PLABR_RS10425 CPSIT_RS00555 G5S_RS01890 PUV_RS10690 SNE_RS10740 PSMK_RS13985 SINAC_RS02285 LNTAR_RS19075 VSP_RS22515 PAH_RS10770 H359_RS00835 M787_RS04175 TY2…
OG0000406 BN1013_00988 VT03_25320 VT84_31435 VN12_20270 VT85_01175 ELAC_0506 PPspC_00369 OMAG_001801 AMJ78_08005 AMS24_01255 AMJ95_12170	AMJ95_00640 UZ16_OP3001002952 PCbaG_00183 PLbaL_01187 PVbaL_02136 CT_514 CPn0633 TC_RS04070 CAB_RS00565 CCA_RS00565 PC_RS02080 CF_RS04510 OTER_RS01050 AMUC_RS05010 MINF_RS03110 PSTA_RS12885 CAKA_RS08295 PLIM_RS02575 WCW_RS07175 ISOP_RS11265 PLABR_RS10430 CPSIT_RS00560 G5S_RS01895 PUV_RS10685 SNE_RS10735 PSMK_RS13980 SINAC_RS02280 LNTAR_RS19080 VSP_RS22510 PAH_RS10765 H359_RS00840 M787_RS04180 TY2…
OG0000407 BN1013_00989 VT03_25315 VT84_31430 VN12_20265 VT85_01180 ELAC_0507 PPspC_00368 OMAG_001802 AMJ78_08000 AMS24_01260 AMJ95_00635	AMJ95_12175 UZ16_OP3001002951 PCbaG_00184 PLbaL_01186 PVbaL_02137 CT_513 CPn0632 TC_RS04065 CAB_RS00570 CCA_RS00570 PC_RS02085 CF_RS04505 OTER_RS01045 AMUC_RS05015 MINF_RS03115 PSTA_RS12890 CAKA_RS08290 PLIM_RS02580 WCW_RS07170 ISOP_RS11275 PLABR_RS10435 CPSIT_RS00565 G5S_RS01900 PUV_RS10680 SNE_RS10730 PSMK_RS13975 SINAC_RS02275 LNTAR_RS19085 VSP_RS22505 PAH_RS10760 H359_RS00845 M787_RS04185 TY2…
OG0000408 BN1013_00997 VT03_30020 VT84_10735 VN12_01750 VT85_19805 ELAC_0515 PPspC_00358 OMAG_000842 AMJ78_07500 AMS24_01300 UZ16_OP3001002713 PCbaG_00192 PVbaL_01195 PVbaL23_00601 CT_505 CPn0624 TC_RS04025 CAB_RS00610 CCA_RS00610 PC_RS02125 CF_RS04465 OTER_RS19330 AMUC_RS07575 MINF_RS04635 PSTA_RS23220 CAKA_RS14870 PLIM_RS03455 WCW_RS07130 ISOP_RS18805 PLABR_RS08970 CPSIT_RS00605 G5S_RS01940 PUV…	LNTAR_RS09865 VSP_RS07200	VSP_RS13320 PAH_RS06985 H359_RS00885 M787_RS04225 TY21_RS07210 TY19_RS07525 AOM43_RS09740 TU23_RS05935 CSEC_RS01195 BN1093_RS01485 Q499_RS02730 RT28_RS04420 OPIT5_RS06565 L21SP4_RS02385 IMCC26134_RS06400 AMD24_RS03755 DB41_RS02235 DB44_RS02315 DB42_RS08860 MFUMSOLV_RS07285 PNK_RS09600 RhT_01412
OG0000409 BN1013_01037 VT03_25805 VT84_01140 VN12_25830 VT85_21360 ELAC_0971 PPspC_00057 OMAG_002819 AMS24_04965 AMJ95_01310	AMJ95_12510 UZ16_OP3001000856 PCbaG_00614 PLbaL_01794 PVbaL_02512 CT_379 CPn0478 TC_RS03335 CAB_RS01355 CCA_RS01350 PC_RS08460 CF_RS03725 OTER_RS20760 AMUC_RS03215 MINF_RS00995 PSTA_RS17620 CAKA_RS05120 PLIM_RS08885 WCW_RS05960 ISOP_RS00180 PLABR_RS01580 CPSIT_RS01355 G5S_RS02675 PUV_RS07020 SNE_RS04015 PSMK_RS09380 SINAC_RS24770 VSP_RS10590 PAH_RS02150 H359_RS01605 M787_RS00285 TY21_RS11090	TY21_RS07435	TY21_RS07305 TY19_RS02130 AOM43_RS00880 TU23_RS02340 CSEC_RS10880 BN1093_RS09810 Q499_RS02045 RT28_RS00435 OPIT5_RS08520 L21SP4_RS04235 IMCC26134_RS09210 AMD24_RS00190 DB41_RS05960 DB44_RS06110 DB42_RS05195 MFUMSOLV_RS02775 PNK_RS04235 RhT_00486
OG0000410 BN1013_01076 VT03_02270 VT84_18765 VN12_10245 VT85_07415 ELAC_2077 PPspC_01130 OMAG_001189 AMJ78_08475	AMJ78_09170 AMS24_05210 AMJ95_05300 UZ16_OP3001003367 PCbaG_00715 PLbaL_01714 PVbaL_02210 CT_240 CPn0299 TC_RS02595 CAB_RS02435 CCA_RS02430 PC_RS08255 CF_RS02660 OTER_RS14070 AMUC_RS07085 MINF_RS07425 PSTA_RS12395 CAKA_RS01260 PLIM_RS03690 WCW_RS05745 ISOP_RS15965 PLABR_RS23695 CPSIT_RS02420 G5S_RS03695 PUV_RS04615 SNE_RS04510 PSMK_RS12565 SINAC_RS06440 LNTAR_RS10665 VSP_RS22180 PAH_RS02470 H359_…
OG0000411 BN1013_01078 VT03_03450 VT84_33420 VN12_07050 VT85_02685 ELAC_2081 PPspC_01123 OMAG_000801 AMJ78_04790 AMS24_05220 AMJ95_03210	AMJ95_06215 UZ16_OP3001002494 PCbaG_00717 PLbaL_00101 PVbaL_02658 CT_238 CPn0297 TC_RS02585 CAB_RS02445 CCA_RS02440 PC_RS08235 CF_RS02650 OTER_RS16165 AMUC_RS08070 MINF_RS01950 PSTA_RS08450 CAKA_RS03700 PLIM_RS13210 WCW_RS05735 ISOP_RS02395 PLABR_RS12615 CPSIT_RS02430 G5S_RS03705 PUV_RS04605 SNE_RS04535 PSMK_RS08215 SINAC_RS06695 LNTAR_RS08375 VSP_RS12225 PAH_RS02460 H359_RS02540 M787_RS01245 TY2…
OG0000412 BN1013_01123 VT03_08115 VT84_28815 VN12_16055 VT85_04735 ELAC_0950 PPspC_00086 OMAG_001400 AMJ78_02415 AMS24_01425 AMJ95_08760 UZ16_OP3001002475 PCbaG_00812 PLbaL_01112 PVbaL23_01799 CT_422 CPn0509 TC_RS03570 CAB_RS01220 CCA_RS01220 PC_RS05075 CF_RS03860 OTER_RS12760 AMUC_RS01505 MINF_RS07740 PSTA_RS12445 CAKA_RS05510 PLIM_RS11505 WCW_RS05035 ISOP_RS20655 PLABR_RS13375 CPSIT_RS01220 G5S…	TY21_RS05000 TY19_RS01720 AOM43_RS03730 TU23_RS02605 CSEC_RS01845 BN1093_RS09675 Q499_RS02270 RT28_RS00305 OPIT5_RS15275 L21SP4_RS04655 IMCC26134_RS07875 AMD24_RS00495 DB41_RS05330 DB44_RS06220 DB42_RS05830 MFUMSOLV_RS03645 PNK_RS04095 RhT_00577
OG0000413 BN1013_01332 VT03_14360 VT84_00190 VN12_21705 VT85_06655 ELAC_1713 PPspC_00574 OMAG_001839 AMJ78_10495	AMJ78_07725 AMS24_01685 AMJ95_09950	AMJ95_07660 UZ16_OP3001003468 PCbaG_01328 PVbaL_00389 PVbaL23_00982 CT_072 CPn0344 TC_RS01735 CAB_RS02235 CCA_RS02225 PC_RS01270 CF_RS02865 OTER_RS23370 AMUC_RS08335 MINF_RS08730 PSTA_RS17540 CAKA_RS14915 PLIM_RS17290 WCW_RS01720 ISOP_RS17000 PLABR_RS25470 CPSIT_RS02220 G5S_RS03490 PUV_RS03380 SNE_RS03060 PSMK_RS11800 SINAC_RS11460 LNTAR_RS25660 VSP_RS38505 PAH_RS11340 H359_RS02320 M787_RS01030 T…
OG0000414 BN1013_01370 VT03_12535 VT84_21810 VN12_12365 VT85_11190 ELAC_1734 PPspC_00544 OMAG_001195 AMJ78_10475 AMS24_01720 AMJ95_10110	AMJ95_05415 UZ16_OP3001002593 PCbaG_01315 PVbaL_02427 PVbaL23_01428 CT_729 CPn0870 TC_RS00535 CAB_RS04450 CCA_RS04510 PC_RS07140 CF_RS00595 OTER_RS13835 AMUC_RS11290 MINF_RS07615 PSTA_RS11820 CAKA_RS12700 PLIM_RS04425 WCW_RS07860 ISOP_RS14375 PLABR_RS10315 CPSIT_RS04470 G5S_RS00770 PUV_RS10450 SNE_RS03190 PSMK_RS05240 SINAC_RS16105 LNTAR_RS14700 VSP_RS09635 PAH_RS10525 H359_RS04630 M787_RS03045 T…
OG0000415 BN1013_01450 VT03_13970 VT84_16275 VN12_10740 VT85_11735 ELAC_0448 PPspC_00445 OMAG_000426 AMJ78_07570	AMJ78_06630 AMJ95_04440	AMJ95_05080 PCbaG_00299 PLbaL_02199 PVbaL23_01269 CT_655 CPn0721 TC_RS00130 CAB_RS00110 CCA_RS00110 PC_RS01780 CF_RS04965 OTER_RS00265 AMUC_RS03680 MINF_RS04290 PSTA_RS19660 CAKA_RS09040 PLIM_RS21545 WCW_RS07465 ISOP_RS10965 PLABR_RS20100 CPSIT_RS00110 G5S_RS01445 PUV_RS05020 SNE_RS09930 PSMK_RS07665 SINAC_RS35380 LNTAR_RS17575	LNTAR_RS07955 VSP_RS13250 PAH_RS07905 H359_RS00395 M787_RS03735 TY21_RS03450 TY19_RS06495 AOM43_RS03575 TU23_RS04975 CSEC_RS00860 BN1093_RS07605 Q499_RS03565 RT28_RS03930 OPIT5_RS08475 L21SP4_RS03830 IMCC26134_RS14965 AMD24_RS01060 DB41_RS08325 DB44_RS01910 DB42_RS02815 MFUMSOLV_RS07670 PNK_RS02040 RhT_01174
OG0000416 BN1013_01478 VT03_27775 VT84_19120 VN12_18700 VT85_12710 ELAC_1091 PPspC_02100 OMAG_002028 AMJ78_03215 AMS24_02735 AMJ95_09000	AMJ95_02215 UZ16_OP3001002420 PCbaG_00702 PLbaL_00757 PVbaL_03573 PVbaL23_01642 CT_265 CPn0414 TC_RS02720 CAB_RS01920 CCA_RS01915 PC_RS05610 CF_RS03175 OTER_RS10265 MINF_RS07385 PSTA_RS20785 CAKA_RS07120 PLIM_RS11190 WCW_RS06445 PLABR_RS14450 CPSIT_RS01905 G5S_RS03195 PUV_RS06225 SNE_RS04435 PSMK_RS02730 SINAC_RS07390 LNTAR_RS15990 VSP_RS15225 PAH_RS04645 H359_RS03415 M787_RS00740 TY21_RS05490 TY…	TY19_RS01200 AOM43_RS02845 TU23_RS04385 CSEC_RS04495 BN1093_RS09025 Q499_RS01475 RT28_RS00880 OPIT5_RS24865 L21SP4_RS05035 IMCC26134_RS06790 AMD24_RS03890 DB41_RS04675 DB44_RS06805 DB42_RS06415 MFUMSOLV_RS09080 PNK_RS03445 RhT_01303
OG0000417 BN1013_01557 VT03_26250	VT03_16475	VT03_11730 VT84_02190 VN12_17785 VT85_06390	VT85_02095 ELAC_1021 PPspC_02497 UZ16_OP3001001950	UZ16_OP3001001668 PLbaL_00615 PC_RS08575 OTER_RS06675	OTER_RS00690	OTER_RS19610 AMUC_RS08735 MINF_RS07435 PSTA_RS10915	PSTA_RS08040	PSTA_RS11675 CAKA_RS10745 PLIM_RS01040	PLIM_RS06670 WCW_RS03575 ISOP_RS12765	ISOP_RS03080	ISOP_RS03070	ISOP_RS16460 PLABR_RS07680	PLABR_RS08280 PUV_RS08645 PSMK_RS00980	PSMK_RS09860 SINAC_RS04690	SINAC_RS15475	SINAC_RS34425 LNTAR_RS10410	LNTAR_RS08695	LNTAR_RS15985 VSP_RS29330	VSP_RS05505	VSP_RS17915 PAH_RS01615 TY21_RS10860 TY19_RS07270 AOM43_RS04720 TU23_RS08195 CSEC_RS04950 BN1093_RS04000 OPIT5_RS06290 L21SP4_RS06990	L21SP4_RS11045 IMCC26134_RS03985 AMD24_RS02050 DB41_RS03210 DB44_RS08640 DB42_RS07785 MFUMSOLV_RS09175 PNK_RS10565
OG0000418 BN1013_01573 VT03_25740 VT84_31030 VN12_23210 VT85_06610	VT85_06615 ELAC_2012 PPspC_00829 OMAG_002108 AMJ78_07805	AMJ78_08675 AMS24_02035 AMJ95_11210	AMJ95_12885 UZ16_OP3001002183 PCbaG_00640 PLbaL_01440 PVbaL_01227 PVbaL23_01062 CT_842 CPn0999 TC_RS01160 CAB_RS03765 CCA_RS03830 PC_RS03080 CF_RS01265 OTER_RS12240 AMUC_RS02130 MINF_RS09360 PSTA_RS19730 CAKA_RS13265 PLIM_RS01965 WCW_RS03310 ISOP_RS18590 PLABR_RS22495 CPSIT_RS03790 G5S_RS00160 PUV_RS04270 SINAC_RS12890 LNTAR_RS24005 VSP_RS16640 PAH_RS00530 H359_RS03970 M787_RS02400 TY21_RS09510 T…
OG0000419 BN1013_01583 VT03_02045 VT84_26690 VN12_11240 VT85_06370 ELAC_2139 PPspC_00818 OMAG_002902 AMJ95_08835 UZ16_OP3001001637 PCbaG_00646 PLbaL_02229 CT_024 CPn0114 TC_RS01475 CAB_RS03230 CCA_RS03310 PC_RS03130 CF_RS01785 OTER_RS17665	OTER_RS03350	OTER_RS07230 AMUC_RS00245 MINF_RS01920 PSTA_RS23440 CAKA_RS10235 PLIM_RS20430 WCW_RS03355 ISOP_RS03095 PLABR_RS02595 CPSIT_RS03265 G5S_RS04490 PUV_RS08785 SNE_RS12195 PSMK_RS02555 SINAC_RS15495 LNTAR_RS10255 VSP_RS11950 PAH_RS01475 H359_RS03285 M787_RS01895 TY21_RS09565 TY19_RS03220 AOM43_RS04860 TU23_RS00755 CSEC_RS11595 BN1093_RS12225 Q499_RS00155 RT28_RS02080 OPIT5_RS15920	OPIT5_RS02665 L21SP4_RS00165 IMCC26134_RS14565	IMCC26134_RS06525 AMD24_RS01070 DB41_RS05180 DB44_RS03420 DB42_RS05975 MFUMSOLV_RS09770 PNK_RS06940 RhT_01343
OG0000420 BN1013_01667 VT03_06685 VT84_28030 VN12_12350 VT85_00565 ELAC_1203 PPspC_00291 OMAG_002151	OMAG_001393 AMJ78_04495	AMJ78_02490 AMS24_01775 AMJ95_02095 UZ16_OP3001000820	UZ16_OP3001000819 PCbaG_01297 PLbaL_02367 PVbaL_03788 CT_339 CPn0035 TC_RS03130 PC_RS02300 CF_RS03405 OTER_RS02350 AMUC_RS04595 MINF_RS10505 PSTA_RS00105 CAKA_RS12175 PLIM_RS12740 WCW_RS06895 ISOP_RS12860 PLABR_RS09050 CPSIT_RS01655 G5S_RS02965 PUV_RS01690 SNE_RS03255 PSMK_RS01215 SINAC_RS35745 LNTAR_RS08485 VSP_RS06245 PAH_RS01700 H359_RS01920 M787_RS00515 TY21_RS10535 TY19_RS01000 AOM43_RS10780…	MFUMSOLV_RS01830 PNK_RS09360 RhT_00373
OG0000421 BN1013_01684 VT03_20595 VT84_38450 VN12_19280 VT85_07015 ELAC_1352 PPspC_00908 OMAG_000046 AMJ78_10075	AMJ78_03865	AMJ78_00475 AMS24_03410 AMJ95_02915	AMJ95_03730 UZ16_OP3001000772 PCbaG_01053 PLbaL_02256 PVbaL_02598 CT_833 CPn0990 TC_RS01110 CAB_RS03815 CCA_RS03880 PC_RS03375 CF_RS01215 OTER_RS22955 AMUC_RS09265 MINF_RS08750 PSTA_RS07520 CAKA_RS04120 PLIM_RS12890 WCW_RS04430 ISOP_RS02530 PLABR_RS12980 CPSIT_RS03840 G5S_RS00210 PUV_RS05925 SNE_RS07230 SINAC_RS04810 LNTAR_RS04230 PAH_RS04925 H359_RS04025 M787_RS02450 TY21_RS03975 TY19_RS06050 AO…
OG0000422 BN1013_01772 VT03_22085	VT03_32050 VT84_12395 VN12_09695	VN12_23285 VT85_12530 ELAC_1940 PPspC_00747 AMS24_05400 AMJ95_02345	AMJ95_10345 UZ16_OP3001003151	UZ16_OP3001003167 PCbaG_00544 PLbaL_01430 PVbaL_02724	PVbaL_03707 CT_141 CPn0260 TC_RS02075 CAB_RS02635 CCA_RS02635 PC_RS04140 CF_RS02465 OTER_RS21290 PSTA_RS09180 CAKA_RS00975 PLIM_RS21580 WCW_RS08790	WCW_RS04275 ISOP_RS01155 PLABR_RS14215	PLABR_RS03930 CPSIT_RS02620 G5S_RS03895 PUV_RS06625 SNE_RS03485 SINAC_RS04845	SINAC_RS30580 LNTAR_RS11640 VSP_RS00440 PAH_RS04265 H359_RS02725 M787_RS01415 TY21_RS08435 TY19_RS02360 AOM43_RS02470 TU23_RS01050 CSEC_RS06235 BN1093_RS11920 Q499_RS00765 RT28_RS01560 L21SP4_RS06085	L21SP4_RS00895 IMCC26134_RS05720 DB41_RS02540 DB44_RS04405 DB42_RS08595 PNK_RS06635 RhT_00444
OG0000423 VT03_22795	VT03_27210	VT03_14415	VT03_07305	VT03_04435	VT03_24655 VT84_09850	VT84_19155	VT84_10360	VT84_23290 VN12_22030	VN12_09340	VN12_02450 VT85_25115	VT85_03605	VT85_22830	VT85_04880	VT85_13300	VT85_15425	VT85_00935	VT85_09370 UZ16_OP3001000119	UZ16_OP3001003040	UZ16_OP3001001726	UZ16_OP3001001697 PVbaL_01399	PVbaL_03805	PVbaL_00971	PVbaL_00043	PVbaL_03821	PVbaL_03822	PVbaL_00775 PVbaL23_01720	PVbaL23_01743 PSTA_RS08405	PSTA_RS08675	PSTA_RS11475	PSTA_RS07810 ISOP_RS17700	ISOP_RS08945	ISOP_RS12535	ISOP_RS07345 PLABR_RS25090	PLABR_RS15165	PLABR_RS02850 PSMK_RS05490 SINAC_RS07740	SINAC_RS33060	SINAC_RS17030	SINAC_RS05925	SINAC_RS05940	SINAC_RS28035	SINAC_RS12040	SINAC_RS33435 VSP_RS24310	VSP_RS33155	VSP_RS03795	VSP_RS36725	VSP_RS14140	VSP_RS10645 L21SP4_RS01910
OG0000424 VT03_06740	VT03_27735 VT84_15690	VT84_10285 VN12_07850 VT85_19175	VT85_03790 ELAC_1626 PPspC_02060 UZ16_OP3001000890	UZ16_OP3001003292 PLbaL_01163	PLbaL_00243 PVbaL23_01915	PVbaL23_00003 PC_RS02730 OTER_RS12455	OTER_RS03815	OTER_RS02385 AMUC_RS08570 MINF_RS09730	MINF_RS02295 PSTA_RS24465	PSTA_RS03580 CAKA_RS06820	CAKA_RS12820 PLIM_RS01370	PLIM_RS19890 WCW_RS06395 ISOP_RS19490	ISOP_RS01950	ISOP_RS01965 PUV_RS12385 PSMK_RS03155	PSMK_RS07370	PSMK_RS03100 SINAC_RS11275	SINAC_RS06665 LNTAR_RS16035 VSP_RS26190 PAH_RS10300 TY19_RS07945 AOM43_RS07350 TU23_RS10090	TU23_RS06035 CSEC_RS06035	CSEC_RS03075 BN1093_RS02490 OPIT5_RS17995	OPIT5_RS17980	OPIT5_RS23985	OPIT5_RS13015	OPIT5_RS20550	OPIT5_RS20545 IMCC26134_RS11590	IMCC26134_RS11595	IMCC26134_RS01835 DB44_RS03025 MFUMSOLV_RS02270	MFUMSOLV_RS09460 PNK_RS08655
OG0000425 VT03_16235	VT03_26460	VT03_20275	VT03_18730	VT03_09290	VT03_11615	VT03_12795	VT03_18605 VT84_32470	VT84_14720	VT84_11110	VT84_11120	VT84_18135	VT84_11625	VT84_26890 VN12_07170	VN12_10345	VN12_10350	VN12_11095	VN12_18005	VN12_10330 VT85_12000	VT85_04310	VT85_20310	VT85_18340	VT85_13890	VT85_13075	VT85_17600 PLbaL_00988 OTER_RS16200	OTER_RS09140	OTER_RS11765	OTER_RS11780	OTER_RS02475	OTER_RS02470	OTER_RS14945	OTER_RS14900	OTER_RS14850	OTER_RS16360	OTER_RS14955	OTER_RS11520	OTER_RS11805	OTER_RS02600	OTER_RS03000	OTER_RS09150	OTER_RS11740 PSTA_RS06120 ISOP_RS16355	ISOP_RS10575	ISOP_RS06330	ISOP_RS21205 PSMK_RS12215 SINAC_RS13265	SINAC_RS24260	SINAC_RS23770	SINAC_RS35300	SINAC_RS26920	SINAC_RS05405	SINAC_RS26940
OG0000426 VT84_11195	VT84_26795	VT84_04945	VT84_27620	VT84_09955	VT84_00975	VT84_24960	VT84_25970	VT84_18400 VN12_25220	VN12_04950	VN12_00580 VT85_10455	VT85_03370	VT85_16600 ELAC_1041	ELAC_1971	ELAC_1973 PPspC_00590	PPspC_00588	PPspC_00971	PPspC_02378 OMAG_000777	OMAG_000778 OTER_RS02185	OTER_RS01840	OTER_RS14865 PSTA_RS16335	PSTA_RS15130	PSTA_RS16465	PSTA_RS10140 CAKA_RS00860	CAKA_RS00840 PLIM_RS09880 ISOP_RS21550	ISOP_RS19780	ISOP_RS09890 PLABR_RS11350 PUV_RS05695	PUV_RS08080 SINAC_RS03745	SINAC_RS23730	SINAC_RS01490	SINAC_RS16860	SINAC_RS18120 VSP_RS39975	VSP_RS14995	VSP_RS14970	VSP_RS01000 PAH_RS05165	PAH_RS05545 AOM43_RS03435	AOM43_RS04375 CSEC_RS05100	CSEC_RS01705	CSEC_RS01695 BN1093_RS11220	BN1093_RS03490 OPIT5_RS23295 PNK_RS05730	PNK_RS07650
OG0000427 BN1013_00014 VT03_01555 VT84_17790 VN12_09700 VT85_21140 ELAC_1675 PPspC_00623 OMAG_002177 AMJ78_07300	AMJ78_09680 AMS24_01630 AMJ95_10915	AMJ95_09780 PCbaG_00112 PLbaL_00093 PVbaL_03087 CT_537 CPn0657 TC_RS04185 CAB_RS00450 CCA_RS00450 PC_RS01135 CF_RS04625 OTER_RS12705 AMUC_RS02655 MINF_RS00320 PSTA_RS19290 CAKA_RS08050 PLIM_RS04300 WCW_RS08200 ISOP_RS18870 PLABR_RS14295 CPSIT_RS00445 G5S_RS01780 PUV_RS12940 SNE_RS11170 SINAC_RS26260 LNTAR_RS16975 VSP_RS28160 PAH_RS03710 H359_RS00725 M787_RS04070 TY21_RS06835 TY19_RS05810 AOM43_RS…
OG0000428 BN1013_00042 VT03_28220 VN12_22940 VT85_23125 ELAC_1771 PPspC_01384 OMAG_001564 AMJ78_04310 AMS24_03125 AMJ95_06405	AMJ95_05860 UZ16_OP3001000136 PCbaG_01335 PLbaL_00241 PVbaL_01764 PVbaL23_02398 CT_269 CPn0418 TC_RS02740 CAB_RS01895 CCA_RS01890 PC_RS01520 CF_RS03200 OTER_RS13325 AMUC_RS03555 MINF_RS06265 PSTA_RS19255 CAKA_RS15230 PLIM_RS03630 WCW_RS01700 PLABR_RS16885 CPSIT_RS01880 G5S_RS03170 PUV_RS09200 SNE_RS02970 PSMK_RS02575 SINAC_RS15695 LNTAR_RS12725 VSP_RS36305 PAH_RS01060 H359_RS03440 M787_RS00715 TY…
OG0000429 BN1013_00073 VT03_26455 VT84_17795 VN12_19020 VT85_05575 ELAC_1487 PPspC_01251 OMAG_001641 AMS24_00720 AMJ95_02050	AMJ95_05255 UZ16_OP3001000448 PCbaG_00423 PLbaL_00987 PVbaL_01574 PVbaL23_00824 CT_459 CPn0575a TC_RS03765 CAB_RS00870 CCA_RS00870 PC_RS06405 CF_RS04210 OTER_RS21395 AMUC_RS01365 MINF_RS00210 PSTA_RS01300 CAKA_RS08000 PLIM_RS12140 WCW_RS01830 ISOP_RS11795 PLABR_RS13945 CPSIT_RS00870 G5S_RS02195 PUV_RS00630 SNE_RS09600 PSMK_RS13935 SINAC_RS05695 LNTAR_RS03715 VSP_RS05075 PAH_RS07545 H359_RS01150 M…
OG0000430 BN1013_00229 VT03_15645 VT84_38130 VN12_22360 VT85_14365 ELAC_1448 PPspC_02761 OMAG_002073 AMJ78_04690 AMS24_03680 AMJ95_01545 UZ16_OP3001000671 PCbaG_01603 PLbaL_02182 PVbaL_03696 CT_502 CPn0621 TC_RS04005 CAB_RS00630 CCA_RS00630 PC_RS00090 CF_RS04445 OTER_RS12420 AMUC_RS10790 MINF_RS02200 PSTA_RS17660 CAKA_RS09775 PLIM_RS12590 WCW_RS08600 ISOP_RS19735 PLABR_RS22965 CPSIT_RS00625 G5S_R…
OG0000431 BN1013_00290 VT03_28290 VT84_11050 VN12_12515 VT85_14610 ELAC_1516 PPspC_02653 OMAG_002130	OMAG_000530 AMJ78_04470 AMS24_02145 AMJ95_05280	AMJ95_02075 UZ16_OP3001003015 PCbaG_01677 PVbaL_00449 CT_617 CPn0754 TC_RS04610 CAB_RS04995 CCA_RS05055 PC_RS00640 CF_RS00050 OTER_RS03250 AMUC_RS08800 MINF_RS06395 PSTA_RS22885 CAKA_RS11295 PLIM_RS04495 WCW_RS09335 ISOP_RS15385 PLABR_RS03345 CPSIT_RS05020 G5S_RS01295 PUV_RS11400 SNE_RS11850 PSMK_RS10730 SINAC_RS23835 LNTAR_RS02965 VSP_RS25945 PAH_RS07165 H359_RS00070 M787_RS03585 TY21_RS00755 TY…
OG0000432 BN1013_00292 VT03_03330 VT84_02160 VN12_07315 VT85_05110 ELAC_1513 PPspC_02640 OMAG_001993 AMJ78_10575	AMJ78_07110 AMJ95_11135	AMJ95_11020 PCbaG_01573 PLbaL_00281 PVbaL_01163 CT_675 CPn0701 TC_RS00240 CAB_RS00220 CCA_RS00220 PC_RS08985 CF_RS04855 OTER_RS13570 AMUC_RS00340 MINF_RS01080 PSTA_RS18875 CAKA_RS05160 PLIM_RS04040 WCW_RS09320 ISOP_RS18530 PLABR_RS22840 CPSIT_RS00220 G5S_RS01555 PUV_RS00175 SNE_RS01825 PSMK_RS12560 SINAC_RS31415 LNTAR_RS11010 VSP_RS05530 PAH_RS04005 H359_RS00505 M787_RS03845 TY21_RS01915 TY19_RS0…
OG0000433 BN1013_00412 VT03_00655 VT84_34085 VN12_13750 VT85_20295 ELAC_0098 PPspC_00720 OMAG_001013 AMJ78_06215 AMJ95_13220 UZ16_OP3001000892 PCbaG_00030 PLbaL_00816 PVbaL_00551 CT_606 CPn0775 TC_RS04545 CAB_RS04890 CCA_RS04950 PC_RS00410 CF_RS00155 OTER_RS18450 AMUC_RS05160 MINF_RS04980 PSTA_RS10190 CAKA_RS15090 PLIM_RS11955 WCW_RS00375 ISOP_RS18275 PLABR_RS02725 CPSIT_RS04915 G5S_RS01210 PUV_R…	TY21_RS04180	TY21_RS12060 TY19_RS07785 AOM43_RS10730 TU23_RS03675 CSEC_RS08545 BN1093_RS05930 Q499_RS03290 OPIT5_RS16860 L21SP4_RS10600 IMCC26134_RS08520 AMD24_RS01440 DB41_RS09335 DB44_RS00475 DB42_RS01890 MFUMSOLV_RS06900 PNK_RS00370 RhT_01666
OG0000434 BN1013_02288	BN1013_00506	BN1013_02285 VN12_22140 ELAC_1876	ELAC_1401 PPspC_02508	PPspC_01535 AMS24_02280 PCbaG_01454 PLbaL_01591	PLbaL_01582 PVbaL_00394 PVbaL23_00638 CT_404 CPn0531 TC_RS03470 CAB_RS01120 CCA_RS01120 PC_RS08595 CF_RS03965 OTER_RS04245 AMUC_RS10565	AMUC_RS10575 MINF_RS09405 CAKA_RS08965 WCW_RS02275	WCW_RS08400 CPSIT_RS01115 G5S_RS02430 PUV_RS05050 SNE_RS02335 LNTAR_RS24465 VSP_RS12860	VSP_RS17240 PAH_RS07875 H359_RS01375 M787_RS00050 TY21_RS11305	TY21_RS08495 TY19_RS07290 AOM43_RS03545 TU23_RS08415	TU23_RS09235 CSEC_RS11960 BN1093_RS04035	BN1093_RS11675 Q499_RS02170 RT28_RS00200 OPIT5_RS03915 IMCC26134_RS12795 DB41_RS07105	DB41_RS02595 DB44_RS08660 DB42_RS04010	DB42_RS08545 MFUMSOLV_RS00360 PNK_RS10600	PNK_RS06395 RhT_00227
OG0000435 BN1013_00541 VT03_11465 VT84_25920	VT84_13085 VN12_03880 VT85_24580	VT85_08925 ELAC_1653 PPspC_02257 OMAG_002058 AMS24_04630 UZ16_OP3001001223 PCbaG_01471 PLbaL_00722 PVbaL_03523 PVbaL23_00708 CT_418 CPn0544 TC_RS03545 CAB_RS01040 CCA_RS01040 PC_RS01060 CF_RS04045 OTER_RS19370 AMUC_RS03950 MINF_RS05665 PSTA_RS05020 CAKA_RS08860 WCW_RS07955 ISOP_RS04215 PLABR_RS17600 CPSIT_RS01040 G5S_RS02365 PUV_RS03125 SNE_RS02265 SINAC_RS32530	SINAC_RS31930 LNTAR_RS07080 VSP_RS17275 PAH_RS06680 H359_RS01305 M787_RS04655 TY21_RS11865 TY19_RS05885 AOM43_RS09255 TU23_RS00285 CSEC_RS10050 BN1093_RS06665 Q499_RS02245 RT28_RS00135 OPIT5_RS18355 L21SP4_RS01130 IMCC26134_RS02645 AMD24_RS02275 DB41_RS07260 DB44_RS01150 DB42_RS03815 MFUMSOLV_RS06085 PNK_RS01100 RhT_00210
OG0000436 BN1013_00547 VT03_04605 VT84_18435 VN12_27075 VT85_17905 ELAC_1659 PPspC_02251 OMAG_002248 AMJ78_09325	AMJ78_05810 AMS24_04580 AMJ95_07825	AMJ95_08855 PCbaG_00103 PVbaL_02513 CT_492 CPn0611 TC_RS03950 CAB_RS00685 CCA_RS00685 PC_RS01075 CF_RS04390 OTER_RS15595 AMUC_RS11975 MINF_RS02000 PSTA_RS18630 CAKA_RS07165 PLIM_RS23245 WCW_RS07940 ISOP_RS13805 PLABR_RS03850 CPSIT_RS00680 G5S_RS02015 PUV_RS03090 SNE_RS11240 PSMK_RS03470 SINAC_RS26315 LNTAR_RS06025 VSP_RS05770 PAH_RS06715 H359_RS00960 M787_RS04310 TY21_RS09275 TY19_RS05870 AOM43_R…
OG0000437 BN1013_00587 VT03_07220	VT03_04650	VT03_11425 ELAC_0431 PPspC_00466 OMAG_002757 AMJ78_04465 AMS24_04250 AMJ95_02070	AMJ95_05275 UZ16_OP3001003055 PCbaG_00346 PLbaL_02056	PLbaL_01133	PLbaL_00498 PVbaL23_00627 CT_624 CPn0730 TC_RS04645 CAB_RS00070 CCA_RS00070 PC_RS01690 CF_RS05000 OTER_RS19295 AMUC_RS08500 MINF_RS08375 CAKA_RS05090 PLIM_RS00995 WCW_RS07555 PLABR_RS21885 CPSIT_RS00070 G5S_RS01410 PUV_RS05335 SNE_RS07035 PSMK_RS14930 SINAC_RS19165 LNTAR_RS01340 VSP_RS28510 PAH_RS02575 H359_RS00355 M787_RS03700 TY21_RS09050 TY19_RS06585 AOM43_RS08055 TU23_RS04860 CSEC_RS00745 BN1…
OG0000438 BN1013_00640 VT03_08280 VT84_17320 ELAC_1304 PPspC_00254 OMAG_001135 AMJ78_04380 AMS24_04090 AMJ95_01590	AMJ95_09715 UZ16_OP3001000155	UZ16_OP3001002163 PCbaG_01176 PLbaL_02083 PVbaL_01344	PVbaL_02014 PVbaL23_01234 CT_020 CPn0110 TC_RS01455 CAB_RS03250 CCA_RS03330 PC_RS02415 CF_RS01760 OTER_RS16175	OTER_RS07715 AMUC_RS07850 MINF_RS01690 CAKA_RS05355	CAKA_RS03360 WCW_RS02555 CPSIT_RS03285 G5S_RS04510 PUV_RS05350 SNE_RS08215	SNE_RS05385 PSMK_RS17270	PSMK_RS13770 LNTAR_RS10540 VSP_RS11125 PAH_RS02590 H359_RS03305 M787_RS01915 TY21_RS11340 TY19_RS02870 AOM43_RS08070 TU23_RS05275 CSEC_RS02825 BN1093_RS01930 Q499_RS00135 RT28_RS02100 OPIT5_RS04745 L21SP4_RS05085 IMCC26134_RS03355 AMD24_RS03570 DB41_RS07060 DB42_RS04045 MFUMSOLV_RS03480 PNK_RS09175 RhT_00919
OG0000439 BN1013_00809 VT03_08435 VT84_09635 VN12_18915 VT85_03120 ELAC_0639 PPspC_01754 OMAG_001353 AMJ78_04080 AMS24_03290 AMJ95_09075	AMJ95_00780 UZ16_OP3001002763 PCbaG_01120 PLbaL_00034 PVbaL_00812 CT_321 CPn0075 TC_RS03010 CAB_RS03425 CCA_RS03500 PC_RS02865 CF_RS01590 OTER_RS01185 AMUC_RS05600 MINF_RS03565 PSTA_RS12560 CAKA_RS13445 PLIM_RS02300 WCW_RS02800 ISOP_RS00590 PLABR_RS10110 CPSIT_RS03460 G5S_RS04680 PUV_RS09285 SNE_RS07845 PSMK_RS16195 SINAC_RS02475 LNTAR_RS16130 PAH_RS00970 H359_RS03630 M787_RS02085 TY21_RS12295 TY…
OG0000440 BN1013_00810 VT03_08430 VT84_09640 VN12_18910 VT85_03125 ELAC_0640 PPspC_01753 OMAG_001352 AMJ78_04075 AMS24_03285 AMJ95_09080	AMJ95_00775 UZ16_OP3001002762 PCbaG_01119 PLbaL_00035 PVbaL_00813 CT_320 CPn0076 TC_RS03005 CAB_RS03420 CCA_RS03495 CF_RS01595 OTER_RS01180 AMUC_RS05595 MINF_RS03570 PSTA_RS12555 CAKA_RS13450 PLIM_RS02305 WCW_RS02805 ISOP_RS20220 PLABR_RS10105 CPSIT_RS03455 G5S_RS04675 PUV_RS09280 SNE_RS07840 PSMK_RS03975 SINAC_RS02470 LNTAR_RS16135 VSP_RS27085 PAH_RS00975 H359_RS03625 M787_RS02080 TY21_RS12300 T…
OG0000441 BN1013_00890 VT03_08585 VT84_34930 VN12_20200 VT85_04145 ELAC_1060 PPspC_00991 OMAG_002393 AMJ78_02165 AMS24_05055 AMJ95_10580	AMJ95_05515 UZ16_OP3001000540 PCbaG_00469 PLbaL_00955 PVbaL_00662 PVbaL23_00623 CT_800 CPn0950 TC_RS00940 CAB_RS04040 CCA_RS04100 PC_RS07630 CF_RS00995 OTER_RS11570 AMUC_RS11320 MINF_RS03375 PSTA_RS13145 CAKA_RS07860 PLIM_RS13505 WCW_RS03935 ISOP_RS15445 PLABR_RS17485 CPSIT_RS04070 G5S_RS00385 PUV_RS07450 SNE_RS09265 PSMK_RS12660 SINAC_RS04050 LNTAR_RS17805 VSP_RS02760 PAH_RS09545 H359_RS04235 M7…
OG0000442 BN1013_00893 VT03_08570 VT84_34915 VN12_20215 VT85_04130 ELAC_1057 PPspC_00988 OMAG_002397 AMJ78_02145	AMJ78_05855 AMS24_05070 AMJ95_05495	AMJ95_10560 UZ16_OP3001001853 PCbaG_00472 PVbaL_01339 CT_803 CPn0953 TC_RS00955 CAB_RS04025 CCA_RS04085 PC_RS07615 CF_RS01010 OTER_RS11810 AMUC_RS06430 MINF_RS03360 PSTA_RS13130 CAKA_RS07845 PLIM_RS13490 WCW_RS03950 ISOP_RS15365 PLABR_RS17470 CPSIT_RS04055 G5S_RS00370 PUV_RS07435 PSMK_RS07685 SINAC_RS04065 LNTAR_RS17825 VSP_RS36570 PAH_RS09530 H359_RS04220 M787_RS02625 TY21_RS09800 TY19_RS08480 A…
OG0000443 BN1013_00929 VT03_04055 VT84_23335 VN12_22330 VT85_06985 ELAC_0456 PPspC_00436 OMAG_000036 AMJ78_00510 AMS24_04215 AMJ95_02875	AMJ95_03770 UZ16_OP3001001288 PCbaG_00360 PLbaL_01038 PVbaL23_02619 CT_475 CPn0594 TC_RS03865 CAB_RS00770 CCA_RS00770 PC_RS01815 CF_RS04310 OTER_RS11960 AMUC_RS10660 MINF_RS09955 PSTA_RS01895 CAKA_RS06970 PLIM_RS11655 WCW_RS07430 ISOP_RS00935 PLABR_RS11360 CPSIT_RS00770 G5S_RS02095 PUV_RS05515 SNE_RS09790 PSMK_RS10065 SINAC_RS04840 LNTAR_RS16275 VSP_RS09415 PAH_RS08825 H359_RS01040 M787_RS04390 T…
OG0000444 BN1013_00975 VT03_25390 VT84_31505 VN12_20335 VT85_01105 ELAC_0493 PPspC_00382 OMAG_001789 AMJ78_08075 AMS24_01190 AMJ95_00710 UZ16_OP3001002966 PCbaG_00170 PLbaL_01202 PVbaL_01174 CT_527 CPn0646 TC_RS04135 CAB_RS00500 CCA_RS00500 PC_RS02015 CF_RS04575 OTER_RS01120 AMUC_RS01725 MINF_RS03040 PSTA_RS12815 CAKA_RS08370 PLIM_RS02505 WCW_RS07240 ISOP_RS11195 PLABR_RS10365 CPSIT_RS00495 G5S_R…
OG0000445 BN1013_00976 VT03_25385 VT84_31500 VN12_20330 VT85_01110 ELAC_0494 PPspC_00381 OMAG_001790 AMJ78_08070 AMS24_01195 AMJ95_00705 UZ16_OP3001002965 PCbaG_00171 PLbaL_01201 PVbaL_01173 CT_526 CPn0645 TC_RS04130 CAB_RS00505 CCA_RS00505 PC_RS02020 CF_RS04570 OTER_RS01115 AMUC_RS01720 MINF_RS03045 PSTA_RS12820 CAKA_RS08365 PLIM_RS02510 WCW_RS07235 ISOP_RS11200 PLABR_RS10370 CPSIT_RS00500 G5S_R…
OG0000446 BN1013_00977 VT03_25380 VT84_31495 VN12_20325 VT85_01115 ELAC_0495 PPspC_00380 OMAG_001791 AMJ78_08065 AMS24_01200 AMJ95_00700 UZ16_OP3001002964 PCbaG_00172 PLbaL_01200 PVbaL_01172 CT_525 CPn0644 TC_RS04125 CAB_RS00510 CCA_RS00510 PC_RS02025 CF_RS04565 OTER_RS01110 AMUC_RS01715 MINF_RS03050 PSTA_RS12825 CAKA_RS08360 PLIM_RS02515 WCW_RS07230 ISOP_RS11205 PLABR_RS10375 CPSIT_RS00505 G5S_R…
OG0000447 BN1013_00980 VT03_25365 VT84_31480 VN12_20310 VT85_01130 ELAC_0498 PPspC_00377 OMAG_001793 AMJ78_08050 AMS24_01215 AMJ95_00685 UZ16_OP3001002961 PCbaG_00175 PLbaL_01196 PVbaL_02127 CT_522 CPn0641 TC_RS04110 CAB_RS00525 CCA_RS00525 PC_RS02040 CF_RS04550 OTER_RS01095 AMUC_RS01695 MINF_RS03065 PSTA_RS12840 CAKA_RS08340 PLIM_RS02530 WCW_RS07215 ISOP_RS11220 PLABR_RS10390 CPSIT_RS00520 G5S_R…
OG0000448 BN1013_00981 VT03_25360 VT84_31475 VN12_20305 VT85_01135 ELAC_0499 PPspC_00376 OMAG_001794 AMJ78_08045 AMS24_01220 AMJ95_00680 UZ16_OP3001002960 PCbaG_00176 PLbaL_01195 PVbaL_02128 CT_521 CPn0640 TC_RS04105 CAB_RS00530 CCA_RS00530 PC_RS02045 CF_RS04545 OTER_RS01090 AMUC_RS01690 MINF_RS03070 PSTA_RS12845 CAKA_RS08335 PLIM_RS02535 WCW_RS07210 ISOP_RS11225 PLABR_RS10395 CPSIT_RS00525 G5S_R…
OG0000449 BN1013_00982 VT03_25355 VT84_31470 VN12_20300 VT85_01140 ELAC_0500 PPspC_00375 OMAG_001795 AMJ78_08040 AMS24_01225 AMJ95_12135	AMJ95_00675 UZ16_OP3001002959 PCbaG_00177 PLbaL_01194 PVbaL_02129 CT_520 CPn0639 TC_RS04100 CAB_RS00535 CCA_RS00535 PC_RS02050 CF_RS04540 OTER_RS01085 AMUC_RS01685 MINF_RS03075 PSTA_RS12850 CAKA_RS08330 PLIM_RS02540 WCW_RS07205 ISOP_RS11230 PLABR_RS10400 CPSIT_RS00530 G5S_RS01865 PUV_RS10715 SNE_RS10765 PSMK_RS14015 SINAC_RS02315 LNTAR_RS19045 PAH_RS10795 H359_RS00810 M787_RS04150 TY21_RS06450 TY…
OG0000450 BN1013_00983 VT03_25350 VT84_31465 VN12_20295 VT85_01145 ELAC_0501 PPspC_00374 OMAG_001796 AMJ78_08035 AMS24_01230 AMJ95_12140	AMJ95_00670 UZ16_OP3001002958 PCbaG_00178 PLbaL_01193 PVbaL_02130 CT_519 CPn0638 TC_RS04095 CAB_RS00540 CCA_RS00540 PC_RS02055 CF_RS04535 OTER_RS01080 AMUC_RS01680 MINF_RS03080 PSTA_RS12855 CAKA_RS08325 PLIM_RS02545 WCW_RS07200 ISOP_RS11235 PLABR_RS10405 CPSIT_RS00535 G5S_RS01870 PUV_RS10710 SNE_RS10760 SINAC_RS02310 LNTAR_RS19050 VSP_RS22535 PAH_RS10790 H359_RS00815 M787_RS04155 TY21_RS06455 TY1…
OG0000451 BN1013_00985 VT03_25340 VT84_31455 VN12_20285 VT85_01155 ELAC_0503 PPspC_00372 OMAG_001798 AMJ78_08025 AMS24_01240 AMJ95_00660	AMJ95_12150 UZ16_OP3001002955 PCbaG_00180 PLbaL_01191 PVbaL_02132 CT_517 CPn0636 TC_RS04085 CAB_RS00550 CCA_RS00550 PC_RS02065 CF_RS04525 OTER_RS01070 AMUC_RS04995 MINF_RS03090 PSTA_RS12865 CAKA_RS08315 PLIM_RS02555 WCW_RS07190 ISOP_RS11245 PLABR_RS10415 CPSIT_RS00545 G5S_RS01880 PUV_RS10700 SNE_RS10750 PSMK_RS14000 SINAC_RS02300 LNTAR_RS19060 VSP_RS22525 PAH_RS10780 H359_RS00825 M787_RS04165 TY2…
OG0000452 BN1013_01049 VT03_25905 VT84_28345 VN12_10205 VT85_13045 ELAC_0848 PPspC_00045 OMAG_001025 AMJ78_03755 AMS24_02075 AMJ95_06170	AMJ95_03165 UZ16_OP3001001505 PCbaG_00628 PLbaL_00693 PVbaL_00894 CT_125 CPn0247 TC_RS01995 CAB_RS02690 CCA_RS02690 PC_RS08415 CF_RS02410 OTER_RS03525 AMUC_RS06615 MINF_RS10360 PSTA_RS07665 CAKA_RS00785 PLIM_RS14775 WCW_RS05915 PLABR_RS18300 CPSIT_RS02675 G5S_RS03945 PUV_RS03790 SNE_RS04090 PSMK_RS06690 SINAC_RS25255 LNTAR_RS10015 VSP_RS15965 PAH_RS12625 H359_RS02775 M787_RS01470 TY21_RS01490 TY1…
OG0000453 BN1013_01050 VT03_25910 VT84_28350 VN12_10200 VT85_13040 ELAC_0847 PPspC_00044 OMAG_001026 AMJ78_03760 AMS24_02070 AMJ95_06165	AMJ95_03160 UZ16_OP3001001506 PCbaG_00629 PVbaL_00893 CT_126 CPn0246 TC_RS02000 CAB_RS02695 CCA_RS02695 PC_RS08410 CF_RS02405 OTER_RS03520 AMUC_RS06620 MINF_RS10355 PSTA_RS07670 CAKA_RS00780 PLIM_RS14780 WCW_RS05910 ISOP_RS16880 PLABR_RS25250 CPSIT_RS02680 G5S_RS03950 PUV_RS03795 SNE_RS04095 PSMK_RS06685 SINAC_RS25250 LNTAR_RS10020 VSP_RS15960 PAH_RS12630 H359_RS02780 M787_RS01475 TY21_RS01485 TY…
OG0000454 BN1013_01097 VT03_04810 VT84_15890 VN12_21640 VT85_20660 ELAC_0720 PPspC_01094 OMAG_002894 AMJ78_05465 AMS24_01395 AMJ95_07775	AMJ95_08905 UZ16_OP3001001768 PCbaG_00820 CT_078 CPn0335 TC_RS01765 CAB_RS02265 CCA_RS02255 PC_RS08145 CF_RS02835 OTER_RS19165 AMUC_RS08765 MINF_RS03605 PSTA_RS09095 CAKA_RS06530 PLIM_RS17680 WCW_RS05660 ISOP_RS00490 PLABR_RS11385 CPSIT_RS02250 G5S_RS03520 PUV_RS04225 SNE_RS05050 PSMK_RS07295 SINAC_RS14765 LNTAR_RS02665 VSP_RS08475 PAH_RS00575 H359_RS02350 M787_RS01060 TY21_RS05145	TY21_RS04830 TY19_RS07125 AOM43_RS01410 TU23_RS05440 CSEC_RS11040 BN1093_RS10190 Q499_RS00440 RT28_RS01195 OPIT5_RS20190 L21SP4_RS09010 IMCC26134_RS09830 AMD24_RS03735 DB41_RS05485 DB44_RS05770 DB42_RS05655 MFUMSOLV_RS08225 PNK_RS04615 RhT_00586
OG0000455 BN1013_01187 VT03_20590 VT84_05955 VN12_11250 VT85_00690 ELAC_1138 PPspC_02032 OMAG_000727 AMJ78_07465 AMS24_04865 AMJ95_13620 UZ16_OP3001003474 PCbaG_01240 PVbaL_03140 PVbaL23_01717 CT_778 CPn0924 TC_RS00835 CAB_RS04160 CCA_RS04215 PC_RS05900 CF_RS00885 OTER_RS14150 AMUC_RS00250 MINF_RS00160 PSTA_RS22920 CAKA_RS06260 PLIM_RS07090 WCW_RS06570 ISOP_RS14395 PLABR_RS11890 CPSIT_RS04185 G5S…
OG0000456 BN1013_01201 VT03_28430 VT84_02650 VN12_09795 VT85_21425 ELAC_2182 PPspC_00805 OMAG_001763 AMJ78_04750 AMS24_01025 AMJ95_07915	AMJ95_12010 UZ16_OP3001002517 PCbaG_00488 PVbaL_03673 CT_086 CPn0327 TC_RS01800 CAB_RS02295 CCA_RS02290 PC_RS03195 CF_RS02800 OTER_RS19125 AMUC_RS06345 MINF_RS04540 PSTA_RS20745 CAKA_RS05790 PLIM_RS11745 WCW_RS03425 ISOP_RS18205 PLABR_RS18060 CPSIT_RS02280 G5S_RS03555 PUV_RS08685 SNE_RS09120 PSMK_RS04045 SINAC_RS11520 LNTAR_RS09065 VSP_RS03690 PAH_RS01575 H359_RS02385 M787_RS01095 TY21_RS04295 TY…
OG0000457 BN1013_01327 VT03_25400 VT84_31510 VN12_20345 VT85_01095 ELAC_1641 PPspC_02268 OMAG_001787 AMJ78_08085 AMS24_00035 AMJ95_00720 UZ16_OP3001002968 PCbaG_01497 PLbaL_01204 PVbaL_01176 CT_436 CPn0549 TC_RS03640 CAB_RS01005 CCA_RS01005 PC_RS01010 CF_RS04080 OTER_RS01130 AMUC_RS01735 MINF_RS03030 PSTA_RS12805 CAKA_RS08455 PLIM_RS02495 WCW_RS01465 ISOP_RS11185 PLABR_RS10355 CPSIT_RS01005 G5S_R…
OG0000458 BN1013_01502 VT03_06460	VT03_04070 VT84_29865 VN12_12275	VN12_07860 VT85_21880 ELAC_1078 PPspC_02117 AMS24_04150 UZ16_OP3001002998 PCbaG_01000 PVbaL_01505 CT_104 CPn0406 TC_RS01890 CAB_RS01960 CCA_RS01955 PC_RS05550 CF_RS03135 OTER_RS16595 AMUC_RS08770 MINF_RS07240 PSTA_RS12060	PSTA_RS20915 CAKA_RS09450 PLIM_RS20015 WCW_RS03075 ISOP_RS12735 PLABR_RS04265	PLABR_RS06375 CPSIT_RS01945 G5S_RS03235 PUV_RS09630 SNE_RS05850 PSMK_RS10035 SINAC_RS12640 LNTAR_RS06040	LNTAR_RS15235 PAH_RS00620 H359_RS03375 M787_RS00780 TY21_RS01610 TY19_RS01255	TY19_RS08220 AOM43_RS05695 TU23_RS04460 CSEC_RS04375 BN1093_RS09100 Q499_RS00575 RT28_RS00920 OPIT5_RS14250 L21SP4_RS02940 IMCC26134_RS06595 DB41_RS04150 DB44_RS06750 DB42_RS06955 MFUMSOLV_RS08985 PNK_RS03520 RhT_00686
OG0000459 BN1013_01582 VT03_25920 VT84_10105 VN12_11235 VT85_06375 ELAC_2138 PPspC_00819 OMAG_002903 AMJ78_09305	AMJ78_03560 AMS24_02000 AMJ95_08840	AMJ95_07840 UZ16_OP3001001452 PCbaG_00645 PVbaL_01229 CT_023 CPn0113 TC_RS01470 CAB_RS03235 CCA_RS03315 PC_RS03125 CF_RS01780 OTER_RS17670 AMUC_RS00240 MINF_RS01925 PSTA_RS23445 CAKA_RS10240 PLIM_RS04800 WCW_RS03350 ISOP_RS03090 PLABR_RS02590 CPSIT_RS03270 G5S_RS04495 PUV_RS08790 PSMK_RS09265 SINAC_RS15490 LNTAR_RS03185 VSP_RS08520 PAH_RS01470 H359_RS03290 M787_RS01900 TY21_RS09560 TY19_RS03225 A…
OG0000460 BN1013_01680 VT03_02210 VT84_17970	VT84_19980 VN12_03525	VN12_16335 VT85_16075 ELAC_0544 PPspC_00911 OMAG_002489 AMS24_01120 AMJ95_02065	AMJ95_05270 UZ16_OP3001001405 PCbaG_00449 PVbaL_00594 PVbaL23_00657	PVbaL23_01318 CT_791 CPn0940 TC_RS00890 CAB_RS04105 CCA_RS04160 PC_RS03345 CF_RS00935 AMUC_RS06630 MINF_RS03225 PSTA_RS00550 CAKA_RS11460 PLIM_RS21145 WCW_RS04410 ISOP_RS10365 PLABR_RS01945 CPSIT_RS04135 G5S_RS00435 PUV_RS05760 SNE_RS09355 PSMK_RS14380 SINAC_RS28555 LNTAR_RS12265 VSP_RS06495 PAH_RS05095 H359_RS04300 M787_RS02700 TY21_RS03990 TY19_RS03010 AOM43_RS03290 TU23_RS08005 CSEC_RS02580 BN…
OG0000461 BN1013_01685 VT03_05625 VT84_36355 VN12_22345 VT85_07010 PPspC_00907 OMAG_000045 AMJ78_10080	AMJ78_03870 AMS24_03415 AMJ95_02910	AMJ95_03735 PCbaG_01052 PLbaL_02255 PVbaL_02597 CT_834 CPn0991 TC_RS01115 CAB_RS03810 CCA_RS03875 PC_RS03380 CF_RS01220 OTER_RS11940 AMUC_RS08325 MINF_RS08745 PSTA_RS01910 CAKA_RS14805 PLIM_RS12895 WCW_RS04435 PLABR_RS12975 CPSIT_RS03835 G5S_RS00205 PUV_RS05930 SNE_RS07225 PSMK_RS01820 SINAC_RS04815 LNTAR_RS04225 VSP_RS09435 PAH_RS04920 H359_RS04020 M787_RS02445 TY21_RS03970 TY19_RS06055 AOM43_RS…	OPIT5_RS02035 L21SP4_RS06740 IMCC26134_RS00550 AMD24_RS04305 DB41_RS06705 DB44_RS03710 DB42_RS04430 MFUMSOLV_RS11300 PNK_RS07370 RhT_00651
OG0000462 BN1013_01720 VT03_25620 VT84_29075 VN12_10625 VT85_02215 ELAC_2051 PPspC_01100 OMAG_000294 AMJ78_10650 AMS24_01485 UZ16_OP3001003554 PCbaG_00913 PLbaL_00160 PVbaL_00024 CT_076 CPn0337 TC_RS01755 CAB_RS02255 CCA_RS02245 PC_RS08175 CF_RS02845 OTER_RS13775 AMUC_RS08430 MINF_RS05005 PSTA_RS02325 CAKA_RS00795 PLIM_RS21410 WCW_RS05700 ISOP_RS09830 PLABR_RS12050 CPSIT_RS02240 G5S_RS03510 PUV_R…	TY21_RS04800 TY19_RS07160 AOM43_RS05500 TU23_RS05410 CSEC_RS05565 BN1093_RS10140 Q499_RS00430 RT28_RS01185 OPIT5_RS20640 L21SP4_RS06895 IMCC26134_RS01115 AMD24_RS03005 DB41_RS05515 DB44_RS05810 DB42_RS05625 MFUMSOLV_RS06845 PNK_RS04565 RhT_00633
OG0000463 BN1013_01742 VT03_00325 VT84_00500 VN12_07600 VT85_04380 ELAC_1978 PPspC_00776 OMAG_002052 AMJ78_07815	AMJ78_08665 AMJ95_05885 UZ16_OP3001003220 PCbaG_00509 PLbaL_00202 PVbaL_02805 PVbaL23_01589 CT_093 CPn0320 TC_RS01835 CAB_RS02330 CCA_RS02325 PC_RS03640 CF_RS02765 OTER_RS14275 AMUC_RS04040 MINF_RS09460 PSTA_RS18950 CAKA_RS08875 PLIM_RS03795 WCW_RS04140 ISOP_RS05680 PLABR_RS13780 CPSIT_RS02315 G5S_RS03590 PUV_RS09125 SNE_RS09020 PSMK_RS09960 SINAC_RS05130 LNTAR_RS03100 VSP_RS18505 PAH_RS01140 H35…
OG0000464 BN1013_01743 VT03_20900 VT84_11020 VN12_17335 VT85_21365 ELAC_1979 PPspC_00775 OMAG_002053 AMJ78_10280	AMJ78_07820	AMJ78_08660 AMS24_01065 UZ16_OP3001002410 PCbaG_00510 PVbaL_02823 PVbaL23_00891 CT_094 CPn0319 TC_RS01840 CAB_RS02335 CCA_RS02330 PC_RS03645 CF_RS02760 OTER_RS14270 AMUC_RS04045 MINF_RS09455 PSTA_RS13830 CAKA_RS08880 PLIM_RS11470 WCW_RS04145 ISOP_RS00185 PLABR_RS12205 CPSIT_RS02320 G5S_RS03595 PUV_RS09130 SNE_RS09015 SINAC_RS24765 LNTAR_RS03105 VSP_RS18510 PAH_RS01135 H359_RS02425 M787_RS01135 TY…
OG0000465 BN1013_01744 VT03_29865 VT84_37335 VN12_13065 VT85_09545 ELAC_1980 PPspC_00774 OMAG_002055 AMJ78_10270	AMJ78_08650 AMS24_01070 UZ16_OP3001002411 PCbaG_00511 PLbaL_00674 PVbaL_02824 CT_095 CPn0318 TC_RS01845 CAB_RS02340 CCA_RS02335 PC_RS03650 CF_RS02755 OTER_RS14260 AMUC_RS05140 MINF_RS08255 PSTA_RS22945 CAKA_RS08890 WCW_RS04150 ISOP_RS20740 PLABR_RS17825 CPSIT_RS02325 G5S_RS03600 PUV_RS09135 SNE_RS09010 PSMK_RS16420 SINAC_RS26995 LNTAR_RS03110 VSP_RS36140 PAH_RS01130 H359_RS02430 M787_RS01140 TY21…	L21SP4_RS00320 IMCC26134_RS10330 AMD24_RS00710 DB41_RS02385 DB44_RS04010 DB42_RS08710 MFUMSOLV_RS09645 PNK_RS06775 RhT_00986
OG0000466 BN1013_01746 VT03_29875 VT84_37355 VN12_13055 VT85_09530 ELAC_1982 PPspC_00772 OMAG_001536	OMAG_000565 AMJ78_05970 AMS24_01080 AMJ95_09975	AMJ95_07685 UZ16_OP3001002415	UZ16_OP3001002416 PCbaG_00513 PVbaL_02826 CT_097 CPn0316 TC_RS01855 CAB_RS02350 CCA_RS02345 PC_RS03660 CF_RS02745 OTER_RS14250 AMUC_RS05150 MINF_RS08245 PSTA_RS22935 CAKA_RS08900 WCW_RS04160 ISOP_RS08210 PLABR_RS17815 CPSIT_RS02335 G5S_RS03610 SNE_RS09000 PSMK_RS06570 SINAC_RS27010 LNTAR_RS09450 VSP_RS18530 PAH_RS01120 H359_RS02440 M787_RS01150 TY21_RS10650 TY19_RS10325 AOM43_RS05215 TU23_RS00945…
OG0000467 BN1013_01749 VT03_28425 VT84_19845 VN12_00780 VT85_00295 ELAC_1986 PPspC_00770 OMAG_001199 AMJ78_04340 AMJ95_04105	AMJ95_14200 UZ16_OP3001001489 PCbaG_00516 PLbaL_02310 CT_362 CPn1049 TC_RS03250 CAB_RS03495 CCA_RS03580 PC_RS03670 CF_RS01535 OTER_RS17775 AMUC_RS10495 MINF_RS09210 PSTA_RS21195 CAKA_RS12945 PLIM_RS07370 WCW_RS04175 ISOP_RS03120	ISOP_RS02165 PLABR_RS17915 CPSIT_RS03530 G5S_RS04785 PUV_RS09115 SNE_RS08985 PSMK_RS14590 SINAC_RS29120 VSP_RS31885	VSP_RS26020 PAH_RS01150 H359_RS03710 M787_RS02140 TY21_RS10665 TY19_RS10335 AOM43_RS05185 TU23_RS00960 CSEC_RS11495 BN1093_RS12040 Q499_RS01960 RT28_RS02325 OPIT5_RS18430 L21SP4_RS09050 IMCC26134_RS03765 AMD24_RS01365 DB41_RS02410 DB44_RS04030 DB42_RS08685 MFUMSOLV_RS00190 PNK_RS06755 RhT_00982
OG0000468 BN1013_01753 VT03_13255 VT84_38860 VN12_15575 VT85_01865 ELAC_1943 PPspC_00763 OMAG_002500 AMJ78_01365	AMJ78_00180 AMS24_05455 AMJ95_04200	AMJ95_09900 UZ16_OP3001002604 PCbaG_00528 PVbaL_01695 CT_123 CPn0183 TC_RS01985 CAB_RS02795 CCA_RS02795 PC_RS03700 CF_RS02305 OTER_RS08490 MINF_RS07270 PSTA_RS22045 CAKA_RS09250 PLIM_RS00330 WCW_RS04200 ISOP_RS11660 PLABR_RS02365 CPSIT_RS02780 G5S_RS04175 PUV_RS09090 SNE_RS08950 PSMK_RS10100 SINAC_RS18525 LNTAR_RS02755 VSP_RS04910 PAH_RS01175 H359_RS02975 M787_RS01570 TY21_RS10690 TY19_RS05425 AO…
OG0000469 BN1013_01834 VT03_06525 VT84_32190 VN12_12525 VT85_16520	VT85_20750 ELAC_1925 PPspC_00124 OMAG_001066 AMJ78_02725	AMJ78_07535 AMJ95_06315 UZ16_OP3001003246 PCbaG_00733 PLbaL_01665 PVbaL_03102 PVbaL23_01399 CT_252 CPn0311 TC_RS02655 CAB_RS02375 CCA_RS02370 PC_RS05225 CF_RS02720 OTER_RS17030 AMUC_RS11980 MINF_RS08760 PSTA_RS24125	PSTA_RS22720 CAKA_RS12250 PLIM_RS11600 WCW_RS04860 ISOP_RS04690 PLABR_RS20520 CPSIT_RS02360 G5S_RS03635 PUV_RS05855 SNE_RS12220 PSMK_RS15950 SINAC_RS04675	SINAC_RS26100 LNTAR_RS24185 VSP_RS24845	VSP_RS07190 H359_RS02465 M787_RS01175 TY21_RS01855 TY19_RS01570 AOM43_RS03195 CSEC_RS12680 Q499_RS01405 OPIT5_RS16380 L21SP4_RS06225 IMCC26134_RS03255 AMD24_RS02360 DB41_RS04425 DB44_RS06370 DB42_RS06695 MFUMSOLV_RS11315 RhT_00505
OG0000470 VT03_27620	VT03_18545 VT84_35625 VN12_19155	VN12_25710 VT85_12225	VT85_09525	VT85_14290 AMJ78_09010 AMJ95_06885 UZ16_OP3001003498 PCbaG_01485 PLbaL_02129 PVbaL_03656 PC_RS08630 OTER_RS21045	OTER_RS12000	OTER_RS15530	OTER_RS14145 AMUC_RS02670 MINF_RS01615 PSTA_RS05105	PSTA_RS19740 CAKA_RS10095	CAKA_RS05925	CAKA_RS06275	CAKA_RS08810 PLIM_RS03960	PLIM_RS11060 WCW_RS08160 ISOP_RS08215	ISOP_RS10630 PLABR_RS13240	PLABR_RS20790 PSMK_RS03335 SINAC_RS27015	SINAC_RS05590 LNTAR_RS16900	LNTAR_RS17840 VSP_RS39445	VSP_RS17110	VSP_RS34015 TY19_RS09755	TY19_RS09360 BN1093_RS04110 OPIT5_RS00550	OPIT5_RS04800	OPIT5_RS16680	OPIT5_RS04275	OPIT5_RS24230 L21SP4_RS07960	L21SP4_RS07700	L21SP4_RS05320 IMCC26134_RS00615	IMCC26134_RS11115	IMCC26134_RS09395 AMD24_RS02750 DB44_RS08705 MFUMSOLV_RS03375 PNK_RS10675
OG0000471 BN1013_00026 VT03_13295 VN12_22105 ELAC_1663 PPspC_01162 AMS24_04015 PCbaG_00125 CT_435 CPn0548 TC_RS03635 CAB_RS01010 CCA_RS01010 PC_RS01095 CF_RS04075 OTER_RS19150	OTER_RS08855 AMUC_RS03435 MINF_RS00970	MINF_RS08055 PSTA_RS20120 CAKA_RS01665	CAKA_RS03000 PLIM_RS15685 WCW_RS01530 ISOP_RS08155 PLABR_RS16345 CPSIT_RS01010 G5S_RS02340 PUV_RS00765 SNE_RS11120 PSMK_RS09800 SINAC_RS32525	SINAC_RS28215 VSP_RS35105	VSP_RS07680	VSP_RS23735 PAH_RS07410 H359_RS01280 M787_RS04625 TY21_RS06130	TY21_RS03565 TY19_RS05850 AOM43_RS11635 TU23_RS00350 CSEC_RS10010 BN1093_RS06710 Q499_RS02335 RT28_RS00105 OPIT5_RS21350	OPIT5_RS14980 IMCC26134_RS09815 AMD24_RS00425 DB41_RS00720 DB44_RS01190 DB42_RS00275 MFUMSOLV_RS02745	MFUMSOLV_RS10110 PNK_RS01145 RhT_01480
OG0000472 BN1013_00032 VT03_00015 VT84_25015 VN12_07875 VT85_04755 ELAC_1780 PPspC_01374 OMAG_001836 AMJ78_07710	AMJ78_02015 AMS24_04755 UZ16_OP3001003476 PCbaG_00143 PVbaL_02701 PVbaL23_02092 CT_450 CPn0566 TC_RS03720 CAB_RS00920 CCA_RS00920 PC_RS01560 CF_RS04160 OTER_RS09745 AMUC_RS06370 MINF_RS00050 PSTA_RS00520 CAKA_RS14930 PLIM_RS01345 WCW_RS01505 PLABR_RS03130 CPSIT_RS00920 G5S_RS02245 PUV_RS10605 SNE_RS11025 PSMK_RS00470 SINAC_RS33350 LNTAR_RS09975 VSP_RS06915 PAH_RS10685 H359_RS01200 M787_RS04540 TY…	TY21_RS06100 TY19_RS10080 AOM43_RS06785 TU23_RS06570 CSEC_RS09400 BN1093_RS07825 Q499_RS02415 OPIT5_RS23665 L21SP4_RS11555 IMCC26134_RS01660 AMD24_RS03235 DB41_RS00690 DB44_RS01695 DB42_RS00310 MFUMSOLV_RS01420 PNK_RS02260 RhT_01465
[truncated: 9,911 more rows]
[truncated: 1,547 more columns]
