# Supplementary material for: Sequencing the Obligate Intracellular Rhabdochlamydia helvetica within Its Tick Host Ixodes ricinus to Investigate Their Symbiotic Relationship
Source: Genome Biol Evol. 2019 Apr 4;11(4):1334–44. doi: 10.1093/gbe/evz072 (PMC6490308; doi:10.1093/gbe/evz072)
Supplement: Supplementary Data [file evz072_supp.zip › table_s1_18S_table.xlsx]

## Sheet: table_s1_18S_table
accession	description
Z74479	Ixodes ricinus 18S rRNA gene.
KY457497	Ixodes rubicundus clone _1_7143_3123 18S ribosomal RNA gene, internal transcribed spacer 1, 5.8S ribosomal RNA gene, internal transcribed spacer 2, and 28S ribosomal RNA gene, complete sequence.
IXO18SR	Ixodes affinis 18S ribosomal RNA (18S rRNA) gene.
IXO18SRA	Ixodes cookei 18S ribosomal RNA (18S rRNA) gene.
KR002681	Ixodes pavlovskyi 18S ribosomal RNA gene, partial sequence.
AF115367	Ixodes luciae 18S ribosomal RNA gene, complete sequence.
AY274888	Ixodes persulcatus 18S ribosomal RNA gene, partial sequence.
AF115365	Ixodes corwini 18S ribosomal RNA gene, complete sequence.
AF115364	Ixodes acutitarsus 18S ribosomal RNA gene, complete sequence.
AF115366	Ixodes pilosus 18S ribosomal RNA gene, complete sequence.
JN018307	Ixodes hexagonus voucher MNHN-JAA3 18S ribosomal RNA gene, partial sequence.
KY457499	Ixodes simplex clone 33_6611_5668 18S ribosomal RNA gene, internal transcribed spacer 1, 5.8S ribosomal RNA gene, internal transcribed spacer 2, and 28S ribosomal RNA gene, complete sequence.
AF018651	Ixodes pilosus B359 18S ribosomal RNA gene, partial sequence.
AF018649	Ixodes auritulus B502 18S ribosomal RNA gene, partial sequence.
AF018652	Ixodes simplex simplex B387 18S ribosomal RNA gene, partial sequence.
IXO18SRB	Ixodes kopsteini 18S ribosomal RNA (18S rRNA) gene.
AF115368	Ixodes tasmani 18S ribosomal RNA gene, complete sequence.
AF115369	Ixodes uriae 18S ribosomal RNA gene, complete sequence.
Z74480	Dermacentor marginatus 18S rRNA gene.
KY457495	Dermacentor rhinocerinus clone 79/380_8862_1734 18S ribosomal RNA gene, internal transcribed spacer 1, 5.8S ribosomal RNA gene, internal transcribed spacer 2, and 28S ribosomal RNA gene, complete sequence.
Z74481	Boophilus annulatus 18S rRNA gene.
MF818019	Rhipicentor nuttalli 18S ribosomal RNA gene, internal transcribed spacer 1, 5.8S ribosomal RNA gene, internal transcribed spacer 2, and 28S ribosomal RNA gene, complete sequence.
KY457509	Rhipicephalus zambeziensis clone 221_9750_843 18S ribosomal RNA gene, internal transcribed spacer 1, 5.8S ribosomal RNA gene, internal transcribed spacer 2, and 28S ribosomal RNA gene, complete sequence.
KY457502	Rhipicephalus evertsi clone 2_8998_58 18S ribosomal RNA gene, internal transcribed spacer 1, 5.8S ribosomal RNA gene, internal transcribed spacer 2, and 28S ribosomal RNA gene, complete sequence.
KY457500	Rhipicephalus appendiculatus clone 14_8656_820 18S ribosomal RNA gene, internal transcribed spacer 1, 5.8S ribosomal RNA gene, internal transcribed spacer 2, and 28S ribosomal RNA gene, complete sequence.
KY457471	Rhipicephalus decoloratus clone 457_3854_257 18S ribosomal RNA gene, complete sequence.
Z74478	Haemaphysalis punctata 18S rRNA gene.
Z74482	Hyalomma lusitanicum 18S rRNA gene.
KY457505	Rhipicephalus maculatus clone 50_9923_1162 18S ribosomal RNA gene, internal transcribed spacer 1, 5.8S ribosomal RNA gene, internal transcribed spacer 2, and 28S ribosomal RNA gene, complete sequence.
KY457472	Hyalomma rufipes clone 358_2944_371 18S ribosomal RNA gene, complete sequence; and internal transcribed spacer 1, partial sequence.
DQ839552	Rhipicephalus haemaphysaloides 18S ribosomal RNA gene, partial sequence.
AF018650	Ixodes holocyclus B414 18S ribosomal RNA gene, partial sequence.
JX987497	Rhipicephalus sanguineus isolate RSTAI 18S ribosomal RNA gene, partial sequence.
KJ410657	Dermacentor nuttalli.
KJ410655	Dermacentor marginatus 18S ribosomal RNA gene, partial sequence.
JX987496	Rhipicephalus sanguineus isolate RSJ2 18S ribosomal RNA gene, partial sequence.
HHY18SR	Haemaphysalis inermis 18S nuclear ribosomal RNA (18S rRNA) gene.
AF115371	Aponomma hydrosauri 18S ribosomal RNA gene, complete sequence.
AF291874	Amblyomma americanum 18S ribosomal RNA gene, internal transcribed spacer 1, 5.8S ribosomal RNA gene, internal transcribed spacer 2, and 28S ribosomal RNA gene, complete sequence.
KY457496	Hyalomma truncatum clone 15_8777_1426 18S ribosomal RNA gene, internal transcribed spacer 1, 5.8S ribosomal RNA gene, internal transcribed spacer 2, and 28S ribosomal RNA gene, complete sequence.
JQ346682	Haemaphysalis doenitzi 18S ribosomal RNA gene, partial sequence.
DCN18SR	Dermacentor andersoni 18S nuclear ribosomal RNA (18S rRNA) gene.
KY457492	Amblyomma marmoreum clone 27/221_9214_1797 18S ribosomal RNA gene, internal transcribed spacer 1, 5.8S ribosomal RNA gene, and internal transcribed spacer 2, complete sequence; and 28S ribosomal RNA gene, partial sequence.
KY457490	Amblyomma hebraeum clone 111_8192_268 18S ribosomal RNA gene, internal transcribed spacer 1, 5.8S ribosomal RNA gene, internal transcribed spacer 2, and 28S ribosomal RNA gene, complete sequence.
KY457468	Amblyomma tholloni clone 11_2725_2316 18S ribosomal RNA gene, complete sequence; and internal transcribed spacer 1, partial sequence.
KY457467	Amblyomma tholloni clone 1_50_2726_3348 18S ribosomal RNA gene, complete sequence; and internal transcribed spacer 1, partial sequence.
JQ346681	Haemaphysalis longicornis 18S ribosomal RNA gene, partial sequence.
JQ346680	Haemaphysalis longicornis 18S ribosomal RNA gene, partial sequence.
YAL18SR	Hyalomma dromedarii 18S ribosomal RNA (18S rRNA) gene.
KC511629	Dermacentor reticulatus 18S ribosomal RNA gene, partial sequence.
RHC18SR	Rhipicephalus sanguineus 18S ribosomal RNA (18S rRNA) gene.
KR907246	Nuttalliella namaqua 18S ribosomal RNA gene, internal transcribed spacer 1, and 5.8S ribosomal RNA gene, complete sequence; and internal transcribed spacer 2, partial sequence.
FJ464424	Amblyomma neumanni 18S ribosomal RNA gene, partial sequence.
AF115370	Aponomma glebopalma 18S ribosomal RNA gene, complete sequence.
HHY18SRA	Haemaphysalis leporis-palustris 18S ribosomal RNA (18S rRNA) gene.
ABV18SRA	Amblyomma tuberculatum 18S ribosomal RNA (18S rRNA) gene.
KC511630	Haemaphysalis concinna 18S ribosomal RNA gene, partial sequence.
ABV18SRB	Amblyomma variegatum 18S ribosomal RNA (18S rRNA) gene.
ABV18SR	Amblyomma maculatum 18S ribosomal RNA (18S rRNA) gene.
FJ464421	Amblyomma pseudoparvum 18S ribosomal RNA gene, partial sequence.
FJ464423	Amblyomma parvitarsum 18S ribosomal RNA gene, partial sequence.
FJ464422	Amblyomma parvum 18S ribosomal RNA gene, partial sequence.
KJ584369	Amblyomma rotundatum 18S ribosomal RNA gene, partial sequence.
AF018643	Aponomma concolor 18S ribosomal RNA gene, partial sequence.
JN863725	Aponomma fimbriatum 18S ribosomal RNA gene, partial sequence; internal transcribed spacer 1, 5.8S ribosomal RNA gene, and internal transcribed spacer 2, complete sequence; and 28S ribosomal RNA gene, partial sequence.
AF115372	Amblyomma glauerti 18S ribosomal RNA gene, complete sequence.
FJ464426	Amblyomma auricularium 18S ribosomal RNA gene, partial sequence.
FJ464420	Amblyomma boeroi 18S ribosomal RNA gene, partial sequence.
AF018647	Haemaphysalis leachi B365 18S ribosomal RNA gene, partial sequence.
KJ133632	Argas africolumbae clone Contig35_3371_481 18S ribosomal RNA gene, complete sequence; and internal transcribed spacer 1, partial sequence.
NMM18SR	Aponomma latum 18S ribosomal RNA (18S rRNA) gene.
AF018656	Boophilus microplus Biarra 18S ribosomal RNA gene, partial sequence.
AF018654	Rhipicephalus zambesiensis B304 18S ribosomal RNA gene, partial sequence.
KJ584368	Amblyomma hadanii 18S ribosomal RNA gene, partial sequence.
AF018645	Aponomma undatum B406 18S ribosomal RNA gene, partial sequence.
DQ507238	Amblyomma sphenodonti 18S ribosomal RNA gene, partial sequence.
AF018646	Haemaphysalis humerosa B588 18S ribosomal RNA gene, partial sequence.
AF018648	Haemaphysalis petrogalis B763 18S ribosomal RNA gene, partial sequence.
FJ464425	Amblyomma dubitatum 18S ribosomal RNA gene, partial sequence.
AF018653	Rhipicephalus appendiculatus B301 18S ribosomal RNA gene, partial sequence.
DQ668033	Bothriocroton oudemansi voucher USNTC-RML#123611 18S small subunit ribosomal RNA gene, partial sequence.
AF115373	Allothyridae gen. sp. 18S ribosomal RNA gene, complete sequence.
