# Supplementary material for: Sequencing the Obligate Intracellular Rhabdochlamydia helvetica within Its Tick Host Ixodes ricinus to Investigate Their Symbiotic Relationship
Source: Genome Biol Evol. 2019 Apr 4;11(4):1334–44. doi: 10.1093/gbe/evz072 (PMC6490308; doi:10.1093/gbe/evz072)
Supplement: Supplementary Data [file evz072_supp.zip › table_s10_order_circos.xlsx]

## Sheet: Sheet1
position	name
1	Simkania negevensis Z
2	Protochlamydia naegleriophila Diamant
3	Protochlamydia naegleriophila PNK1
4	Protochlamydia amoebophila EI2
5	Parachlamydia sp. C2
6	Protochlamydia sp. R18
7	Protochlamydia amoebophila UWE25
8	Parachlamydia acanthamoebae Halls coccus
9	Parachlamydia acanthamoebae Bn9
10	Parachlamydia acanthamoebae UV-7
11	Neochlamydia sp. S13
12	Parachlamydiaceae bacterium HS-T3
13	Neochlamydia sp. EPS4
14	Neochlamydia sp. TUME1
15	Rubidus massiliensis
16	Waddlia chondrophila WSU 86-1044
17	Criblamydia sequanensis CRIB-18
18	Estrella lausannensis CRIB-30
19	Chlamydia ibidis 10-1398/6
20	Chlamydia avium 10DC88
21	Chlamydophila psittaci 6BC
22	Chlamydophila abortus S26/3
23	Chlamydophila felis Fe/C-56
24	Chlamydia gallinacea 08-1274/3
25	Chlamydophila caviae GPIC
26	Chlamydophila pneumoniae CWL029
27	Chlamydophila pecorum E58
28	Chlamydia suis MD56
29	Chlamydia muridarum Nigg
30	Chlamydia trachomatis D/UW-3/CX
