# Supplementary material for: Sequencing the Obligate Intracellular Rhabdochlamydia helvetica within Its Tick Host Ixodes ricinus to Investigate Their Symbiotic Relationship
Source: Genome Biol Evol. 2019 Apr 4;11(4):1334–44. doi: 10.1093/gbe/evz072 (PMC6490308; doi:10.1093/gbe/evz072)
Supplement: Supplementary Data [file evz072_supp.zip › table_s2_genomes.xlsx]

## Sheet: Sheet1
Accession	GC	N CDS	N contigs	Size	Phylum	Included in comparative analysis	Description
NZ_CP006571	36.92	831	1	1041170	Chlamydiae	Yes	Chlamydia avium 10DC88
NZ_CP006572	31.22	5	1	7099	Chlamydiae	Yes	Chlamydia avium 10DC88 plasmid p10DC88
NZ_AWUS01000000	37.88	882	7	1051514	Chlamydiae	Yes	Chlamydia gallinacea 08-1274/3
NZ_APJW00000000	38.32	935	4	1146066	Chlamydiae	Yes	Chlamydia ibidis 10-1398/6
NC_002620	40.34	892	1	1072950	Chlamydiae	Yes	Chlamydia muridarum Nigg
NC_002182	35.72	8	1	7501	Chlamydiae	Yes	Chlamydia muridarum Nigg plasmid pMoPn
NZ_CCJF00000000	42.75	2424	5	2956128	Chlamydiae	Yes	Chlamydia sp. Diamant
NZ_AYKJ01000000	42.03	878	13	1073507	Chlamydiae	Yes	Chlamydia suis MD56
NZ_CM002267	36.86	6	1	5976	Chlamydiae	Yes	Chlamydia suis MD56 plasmid pMD56
NC_000117	41.31	887	1	1042519	Chlamydiae	Yes	Chlamydia trachomatis D/UW-3/CX
LNES01000000	47.82	1639	6	1724203	Chlamydiae	No	Chlamydiae bacterium Ga0074140
LJUH01000000	26.23	986	67	1126604	Chlamydiae	No	Chlamydiae bacterium SM23_39
NC_004552	39.87	930	1	1144377	Chlamydiae	Yes	Chlamydophila abortus S26/3
NC_003361	39.22	966	1	1173390	Chlamydiae	Yes	Chlamydophila caviae GPIC
NC_004720	33.69	8	1	7966	Chlamydiae	Yes	Chlamydophila caviae GPIC plasmid pCpGP1
NC_007899	39.38	961	1	1166239	Chlamydiae	Yes	Chlamydophila felis Fe/C-56
NC_007900	33.91	8	1	7552	Chlamydiae	Yes	Chlamydophila felis Fe/C-56 plasmid pCfe1
NC_015408	41.08	931	1	1106197	Chlamydiae	Yes	Chlamydophila pecorum E58
NC_000922	40.58	1029	1	1230230	Chlamydiae	Yes	Chlamydophila pneumoniae CWL029
NC_015470	39.06	968	1	1171660	Chlamydiae	Yes	Chlamydophila psittaci 6BC
NC_015217	32.89	8	1	7553	Chlamydiae	Yes	Chlamydophila psittaci 6BC plasmid p6BC
NZ_CCEJ000000000	38.24	2407	23	2969604	Chlamydiae	Yes	Criblamydia sequanensis CRIB-18
CWGJ010000010	48.23	2202	29	2820195	Chlamydiae	Yes	Estrella lausannensis CRIB-30
NZ_JSDQ00000000	38.09	1843	112	2530677	Chlamydiae	Yes	Neochlamydia sp. EPS4
NZ_BASK00000000	38.03	2175	1342	3187074	Chlamydiae	Yes	Neochlamydia sp. S13
NZ_JRXI00000000	38.02	1834	254	2546323	Chlamydiae	Yes	Neochlamydia sp. TUME1
NZ_BAWW00000000	38.94	2407	72	2999361	Chlamydiae	Yes	Parachlamydia acanthamoebae Bn9
NZ_ACZE00000000	38.97	2474	95	2971261	Chlamydiae	Yes	Parachlamydia acanthamoebae Halls coccus
NC_015702	39.03	2531	1	3072383	Chlamydiae	Yes	Parachlamydia acanthamoebae UV-7
NZ_BBPT00000000	38.71	2003	34	2307885	Chlamydiae	Yes	Parachlamydiaceae bacterium HS-T3
NZ_JSAN00000000	34.82	1797	178	2397675	Chlamydiae	Yes	Protochlamydia amoebophila EI2
NC_005861	34.72	1855	1	2414465	Chlamydiae	Yes	Protochlamydia amoebophila UWE25
FCNU01000001	42.05	2781	33	3423982	Chlamydiae	Yes	Protochlamydia C2
NZ_LN879503	37.21	144	1	145285	Chlamydiae	Yes	Protochlamydia naegleriophila plasmid pPNK
NZ_LN879502	42.7	2352	1	2885090	Chlamydiae	Yes	Protochlamydia naegleriophila PNK1
NZ_BASL00000000	34.78	2025	795	2722699	Chlamydiae	Yes	Protochlamydia sp. R18
PRJEB24578	36.16	1692	38	1830543	Chlamydiae	Yes	Rhabdochlamydia helveticae T3358
PRJEB24578	37.79	25	1	23934	Chlamydiae	Yes	Rhabdochlamydia helveticae T3358 plasmid
CCSC01000000	32.45	2299	3	2701449	Chlamydiae	Yes	Rubidus massiliensis
NC_015713	41.78	2218	1	2496337	Chlamydiae	Yes	Simkania negevensis Z main
NC_015710	38.28	128	1	132038	Chlamydiae	Yes	Simkania negevensis Z plasmid pSn
NC_014225	43.78	1828	1	2116312	Chlamydiae	Yes	Waddlia chondrophila WSU 86-1044
NC_014226	37.61	23	1	15593	Chlamydiae	Yes	Waddlia chondrophila WSU 86-1044 plasmid pWc
NZ_CP010904	63.31	2349	1	2949723	Kiritimatiellaeota	No	Verrucomicrobia bacterium L21-Fru-AB
NZ_ABCK00000000	40.95	4727	81	6023180	Lentisphaerae	No	Lentisphaera araneosa HTCC2155
LVAY01000000	60.95	2377	622	2173004	Lentisphaerae	No	Lentisphaerales bacterium Lenti_01
LVAZ01000000	67.26	3793	662	4951698	Lentisphaerae	No	Victivallales bacterium Lenti_02
LVBA01000000	54.81	2625	780	2739553	Lentisphaerae	No	Victivallales bacterium Lenti_03
CP011271	64.22	7704	1	9045424	Planctomycetes	No	Gemmata sp. SH-PL17
NC_014962	62.44	3737	1	5472964	Planctomycetes	No	Isosphaera pallida ATCC 43644
NC_014957	67	33	1	56340	Planctomycetes	No	Isosphaera pallida ATCC 43644 plasmid pISOP01
NC_017080	73.29	2955	1	3803225	Planctomycetes	No	Phycisphaera mikurensis NBRC 102666
NC_017081	69.99	70	1	81157	Planctomycetes	No	Phycisphaera mikurensis NBRC 102666 plasmid pPSMK1
CP011272	54.25	5328	1	6534136	Planctomycetes	No	Pirellula sp. SH-Sr6A
NC_013720	57.46	4548	1	6196199	Planctomycetes	No	Pirellula staleyi DSM 6068
NC_015174	56.45	4715	1	6006602	Planctomycetes	No	Planctomyces brasiliensis DSM 5305
NC_014148	53.66	4204	1	5423075	Planctomycetes	No	Planctomyces limnophilus DSM 3776
NC_014149	57.03	53	1	37010	Planctomycetes	No	Planctomyces limnophilus DSM 3776 plasmid pPLIM01
CP011270	65.56	6521	1	8442773	Planctomycetes	No	Planctomyces sp. SH-PL14
CP011273	69.3	5056	1	6507102	Planctomycetes	No	Planctomyces sp. SH-PL62
CP011274	69.02	77	1	97874	Planctomycetes	No	Planctomyces sp. SH-PL62 plasmid pPL62-1
CP011275	67.74	65	1	86054	Planctomycetes	No	Planctomyces sp. SH-PL62 plasmid pPL62-2
CP011276	69.41	58	1	81115	Planctomycetes	No	Planctomyces sp. SH-PL62 plasmid pPL62-3
CP011277	66.67	18	1	12514	Planctomycetes	No	Planctomyces sp. SH-PL62 plasmid pPL62-4
NC_019892	62.27	7244	1	9629675	Planctomycetes	No	Singulisphaera acidiphila DSM 18658
NC_019893	60.11	29	1	54731	Planctomycetes	No	Singulisphaera acidiphila DSM 18658 plasmid pSINAC01
NC_019894	59.86	51	1	39149	Planctomycetes	No	Singulisphaera acidiphila DSM 18658 plasmid pSINAC02
NC_019895	58.99	31	1	32131	Planctomycetes	No	Singulisphaera acidiphila DSM 18658 plasmid pSINAC03
NC_010655	55.76	2220	1	2664102	Verrucomicrobia	No	Akkermansia muciniphila ATCC BAA-835
NC_014008	53.6	3018	1	3750771	Verrucomicrobia	No	Coraliomargarita akajimensis DSM 45221
NZ_LM997411	41.48	2244	1	2476671	Verrucomicrobia	No	Methylacidiphilum fumariolicum SolV
NC_010794	45.48	2099	1	2287145	Verrucomicrobia	No	Methylacidiphilum infernorum V4
NZ_CP007053	63.57	5689	1	7317842	Verrucomicrobia	No	Opitutaceae bacterium TAV5
NZ_CP007054	54.44	83	1	99831	Verrucomicrobia	No	Opitutaceae bacterium TAV5 plasmid
NC_010571	65.34	4518	1	5957605	Verrucomicrobia	No	Opitutus terrae PB90-1
NZ_CP011265	61.28	2916	1	4001000	Verrucomicrobia	No	Verrucomicrobia bacterium IMCC26134
NZ_ABIZ01000001	60.31	6191	1	8220857	Verrucomicrobia	No	Verrucomicrobium spinosum DSM 4136
NZ_CP012665	47.73	799	1	915884	Verrucomicrobia	No	Xiphinematobacter sp. Idaho Grape
LMZT01000000	54.59	3553	181	4052939	Candidatus Omnitrophica	No	Omnitrophica bacterium OLB16
LJUB01000000	41.61	1888	169	2043246	Candidatus Omnitrophica	No	Omnitrophica WOR_2 bacterium SM23_29
LJUU01000000	44.94	2514	122	2730459	Candidatus Omnitrophica	No	Omnitrophica WOR_2 bacterium SM23_72
JYNY01000000	35.75	2980	656	3145901	Candidatus Omnitrophica	No	Omnitrophus sp. SKK-01
