# Supplementary material for: Sequencing the Obligate Intracellular Rhabdochlamydia helvetica within Its Tick Host Ixodes ricinus to Investigate Their Symbiotic Relationship
Source: Genome Biol Evol. 2019 Apr 4;11(4):1334–44. doi: 10.1093/gbe/evz072 (PMC6490308; doi:10.1093/gbe/evz072)
Supplement: Supplementary Data [file evz072_supp.zip › table_s4_classification.xlsx]

## Sheet: Sheet1
Percentage identity of 16S/23S rRNA and 9 marker proteins (Pillonel et al. 2015)
	gene	Thresold (%)	Chlamydia trachomatis A	Estrella lausannensis	Parachlamydia acanthamoebae Halls coccus	Parachlamydia acanthamoebae UV-7	Protochlamydia naegleriophila	Simkania negevensis Z	Waddlia chondrophila	AY223862 (R. porcellonis)	AY928092 (R. crassificans)
Fam.	16S rRNA	92.5	88.87	90.23	91.17	90.47	90.13	91.78	89.39	97.88	97.98
	23S rRNA	91	86.53	88.94	89.61	89.38	89.47	88.93	87.57
Genus	DnaA	70	42.73	46.91	48.65	48.63	47.13	44.58	46.33	-	-
	FabI	78	65.77	70.27	72.37	74.42	74.26	74.01	74.83	-	-
	protein_325	57	39.95	40.33	42	44.15	43.61	43	38.24	-	-
	SucA	64	42.56	50.68	51.7	48.95	50.63	50.57	51.96	-	-
Species	RpoN*	96								-	-
	PepF	96	40.7	48.92	52.35	51.15	54.18	51.83	49.67	-	-
	Adk	95	40.47	45.25	51.36	41.89	44.8	51.35	51.36	-	-
	FtsK	98	50.54	56.61	58.44	57.24	57.92	61.16	58.22	-	-
	HemL	95	41.3	49.88	53.04	52.22	50.35	53.97	50.7	-	-
* the sequence of RpoN of R. helvetica could not be retrevied entirely (because of a gap in the assembly)
