# Supplementary material for: Sequencing the Obligate Intracellular Rhabdochlamydia helvetica within Its Tick Host Ixodes ricinus to Investigate Their Symbiotic Relationship
Source: Genome Biol Evol. 2019 Apr 4;11(4):1334–44. doi: 10.1093/gbe/evz072 (PMC6490308; doi:10.1093/gbe/evz072)
Supplement: Supplementary Data [file evz072_supp.zip › table_s5_core_phylogeny_reference_locus.xlsx]

## Sheet: table_s5_core_phylogeny_reference_locus
group_156	CT_757	phospho-N-acetylmuramoyl-pentapeptide- transferase
group_165	CT_454	arginine--tRNA ligase
group_227	CT_697	endonuclease III
group_254	CT_769	ribosome silencing factor
group_258	CT_254	hypothetical protein
group_267	CT_705	ATP-dependent Clp protease ATP-binding subunit ClpX
group_268	CT_259	protein phosphatase
group_269	CT_189	DNA gyrase subunit A
group_275	CT_243	UDP-3-O-acylglucosamine N-acyltransferase
group_280	CT_739	DNA translocase FtsK
group_285	CT_323	translation initiation factor IF-1
group_293	CT_316	50S ribosomal protein L7/L12
group_297	CT_725	biotin--protein ligase
group_299	CT_121	ribulose-phosphate 3-epimerase
group_308	CT_543	histidine--tRNA ligase
group_311	CT_092	GTPase
group_315	CT_457	transcriptional regulator
group_318	CT_367	shikimate kinase
group_319	CT_322	elongation factor Tu
group_320	CT_831	UDP-N-acetylenolpyruvoylglucosamine reductase
group_321	CT_146	NAD-dependent DNA ligase LigA
group_322	CT_781	lysine--tRNA ligase
group_323	CT_030	guanylate kinase
group_325	CT_395	stress response protein GrpE
group_326	CT_004	aspartyl/glutamyl-tRNA amidotransferase subunit B
group_327	CT_002	aspartyl/glutamyl-tRNA amidotransferase subunit C
group_332	CT_808	ribonuclease E
group_334	CT_402	tetraacyldisaccharide 4' kinase
group_335	CT_816	glutamine--fructose-6-phosphate aminotransferase
group_336	CT_019	isoleucine--tRNA ligase
group_337	CT_368	chorismate synthase
group_338	CT_012	hypothetical protein
group_340	CT_542	aspartate--tRNA(Asp/Asn) ligase
group_342	CT_432	serine hydroxymethyltransferase
group_345	CT_782	cysteine--tRNA ligase
group_347	CT_364	4-hydroxy-tetrahydrodipicolinate reductase
group_348	CT_003	aspartyl/glutamyl-tRNA amidotransferase subunit A
group_349	CT_843	30S ribosomal protein S15
group_350	CT_835	50S ribosomal protein L20
group_351	CT_836	phenylalanine--tRNA ligase subunit alpha
group_356	CT_693	phosphoglycerate kinase
group_361	CT_585	tryptophan--tRNA ligase
group_362	CT_676	protein-arginine kinase activator protein
group_363	CT_677	ribosome recycling factor
group_364	CT_678	uridylate kinase
group_366	CT_420	50S ribosomal protein L21
group_367	CT_419	50S ribosomal protein L27
group_368	CT_366	phosphoshikimate 1-carboxyvinyltransferase
group_370	CT_802	30S ribosomal protein S18
group_371	CT_509	30S ribosomal protein S13
group_372	CT_508	30S ribosomal protein S11
group_373	CT_507	DNA-directed RNA polymerase subunit alpha
group_375	CT_438	30S ribosomal protein S7
group_376	CT_439	30S ribosomal protein S12
group_378	CT_626	30S ribosomal protein S4
group_380	CT_378	glucose-6-phosphate isomerase
group_381	CT_342	30S ribosomal protein S21
group_382	CT_209	leucine--tRNA ligase
group_383	CT_197	tRNA N6-adenosine threonylcarbamoyltransferase
group_385	CT_047	hypothetical protein
group_391	CT_741	hypothetical protein
group_393	CT_679	elongation factor TS
group_396	CT_363	aspartate-semialdehyde dehydrogenase
group_397	CT_319	50S ribosomal protein L11
group_398	CT_318	50S ribosomal protein L1
group_399	CT_317	50S ribosomal protein L10
group_400	CT_315	DNA-directed RNA polymerase subunit beta
group_401	CT_302	valine--tRNA ligase
group_402	CT_799	50S ribosomal protein L25/general stress protein Ctc
group_403	CT_518	50S ribosomal protein L14
group_404	CT_516	50S ribosomal protein L5
group_405	CT_515	30S ribosomal protein S8
group_406	CT_514	50S ribosomal protein L6
group_407	CT_513	50S ribosomal protein L18
group_408	CT_505	glyceraldehyde-3-phosphate dehydrogenase
group_410	CT_240	recombination protein RecR
group_411	CT_238	malonyl-CoA-[acyl-carrier-protein] transacylase
group_413	CT_072	zinc metalloprotease
group_414	CT_729	serine--tRNA ligase
group_415	CT_655	2-dehydro-3-deoxyphosphooctonate aldolase
group_418	CT_842	polyribonucleotide nucleotidyltransferase
group_419	CT_024	release factor glutamine methyltransferase
group_421	CT_833	translation initiation factor IF-3
group_427	CT_537	ATPase/kinase
group_428	CT_269	UDP-N-acetylmuramoyl-L-alanyl-D-glutamate--2, 6-diaminopimelate ligase
group_429	CT_459	peptide chain release factor 2
group_430	CT_502	crossover junction endodeoxyribonuclease RuvC
group_431	CT_617	30S ribosomal protein S20
group_432	CT_675	protein-arginine kinase
group_435	CT_418	GTPase Obg
group_436	CT_492	dephospho-CoA kinase
group_437	CT_624	lipid II flippase MurJ
group_439	CT_321	preprotein translocase subunit SecE
group_440	CT_320	transcription termination/antitermination protein NusG
group_442	CT_803	50S ribosomal protein L9
group_443	CT_475	phenylalanine--tRNA ligase subunit beta
group_444	CT_527	50S ribosomal protein L4
group_445	CT_526	50S ribosomal protein L23
group_446	CT_525	50S ribosomal protein L2
group_447	CT_522	30S ribosomal protein S3
group_448	CT_521	50S ribosomal protein L16
group_449	CT_520	50S ribosomal protein L29
group_450	CT_519	30S ribosomal protein S17
group_451	CT_517	50S ribosomal protein L24
group_452	CT_125	50S ribosomal protein L13
group_453	CT_126	30S ribosomal protein S9
group_455	CT_778	primosomal protein N'
group_456	CT_086	50S ribosomal protein L28
group_457	CT_436	30S ribosomal protein S10
group_459	CT_023	peptide chain release factor
group_460	CT_791	excinuclease ABC subunit C
group_461	CT_834	50S ribosomal protein L35
group_464	CT_094	tRNA pseudouridine synthase B
group_465	CT_095	ribosome-binding factor A
group_466	CT_097	transcription termination/antitermination protein NusA
group_467	CT_362	aspartokinase
group_468	CT_123	acetyl-CoA carboxylase biotin carboxyl carrier protein
group_473	CT_297	ribonuclease III
group_476	CT_501	Holliday junction DNA helicase RuvA
group_479	CT_314	DNA-directed RNA polymerase subunit beta'
group_481	CT_801	30S ribosomal protein S6
group_482	CT_354	ribosomal RNA small subunit methyltransferase A
group_483	CT_528	50S ribosomal protein L3
group_484	CT_524	30S ribosomal protein S19
group_485	CT_523	50S ribosomal protein L22
group_486	CT_512	30S ribosomal protein S5
group_487	CT_511	50S ribosomal protein L15
group_488	CT_430	diaminopimelate epimerase
group_489	CT_398	hypothetical protein
group_490	CT_032	methionine--tRNA ligase
group_493	CT_022	50S ribosomal protein L31
group_494	CT_026	30S ribosomal protein S16
group_495	CT_027	tRNA (guanine N-1) methyltransferase
group_496	CT_096	translation initiation factor IF-2
group_497	CT_251	membrane protein insertase
group_500	CT_792	DNA mismatch repair protein MutS
group_505	CT_680	30S ribosomal protein S2
group_506	CT_650	recombinase RecA
group_507	CT_787	30S ribosomal protein S14
group_508	CT_766	tRNA dimethylallyltransferase
group_509	CT_510	preprotein translocase subunit SecY
group_514	CT_840	tRNA(Ile)-lysidine synthase
group_515	CT_343	O-sialoglycoprotein endopeptidase
group_518	CT_794	DNA primase
group_519	CT_183	CTP synthetase
group_526	CT_714	glycerol-3-phosphate dehydrogenase
group_531	CT_756	UDP-N-acetylmuramoyl-tripeptide--D-alanyl-D- alanine ligase
group_532	CT_506	50S ribosomal protein L17
group_535	CT_709	rod shape-determining protein MreB
group_537	CT_028	50S ribosomal protein L19
group_547	CT_758	UDP-N-acetylmuramoylalanine--D-glutamate ligase
group_550	CT_208	3-deoxy-D-manno-octulosonic acid transferase
group_560	CT_633	delta-aminolevulinic acid dehydratase
group_565	CT_761	UDP-N-acetylglucosamine--N-acetylmuramyl- (pentapeptide) pyrophosphoryl-undecaprenol N-acetylglucosamine transferase
group_573	CT_285	lipoate protein ligase
group_576	CT_332	pyruvate kinase
group_581	CT_184	Holliday junction resolvase
group_584	CT_191	hypothetical protein
group_593	CT_685	FeS assembly ABC transporter ATP-binding protein SufC
group_597	CT_540	tRNA (cytidine(34)-2'-O)-methyltransferase
group_604	CT_662	glutamyl-tRNA reductase
group_621	CT_838	hypothetical protein
group_642	CT_295	phosphoglucomutase
group_645	CT_738	Zn-dependent hydrolase
group_688	CT_564	type III secretion system protein
group_695	CT_090	low calcium response protein D
group_696	CT_625	endonuclease IV
group_710	CT_325	Fe-S metabolism protein SufE
group_717	CT_029	ribonuclease HII
group_727	CT_826	CDP-diacylglycerol--serine O-phosphatidyltransferase
group_742	CT_786	50S ribosomal protein L36
group_990	CT_648	hypothetical protein
