# Supplementary material for: Sequencing the Obligate Intracellular Rhabdochlamydia helvetica within Its Tick Host Ixodes ricinus to Investigate Their Symbiotic Relationship
Source: Genome Biol Evol. 2019 Apr 4;11(4):1334–44. doi: 10.1093/gbe/evz072 (PMC6490308; doi:10.1093/gbe/evz072)
Supplement: Supplementary Data [file evz072_supp.zip › table_s6_rhabdo_specific_BBH.xlsx]

## Sheet: rhabdo_specific_BBH
Query locus tag	RefSeq accession	Best hit identity amino acid Identity (%)	Organism	Product	Superkingdom	Phylum	Class	Comment
RhT_00236	WP_019230927.1	75	Occidentia massiliensis	hypothetical protein	Bacteria	Proteobacteria	Alphaproteobacteria	Soft tick symbiont
RhT_00207	WP_045220163.1	65.79	Desulfonatronum thioautotrophicum	hypothetical protein	Bacteria	Proteobacteria	Deltaproteobacteria	Haloalkaliphilic sulfate-reducing bacteria
RhT_01077	WP_019230927.1	64.86	Occidentia massiliensis	hypothetical protein	Bacteria	Proteobacteria	Alphaproteobacteria	Soft tick symbiont
RhT_01701	WP_019230927.1	64.73	Occidentia massiliensis	hypothetical protein	Bacteria	Proteobacteria	Alphaproteobacteria	Soft tick symbiont
RhT_00716	WP_019230927.1	63.67	Occidentia massiliensis	hypothetical protein	Bacteria	Proteobacteria	Alphaproteobacteria	Soft tick symbiont
RhT_00715	WP_019230927.1	62.87	Occidentia massiliensis	hypothetical protein	Bacteria	Proteobacteria	Alphaproteobacteria	Soft tick symbiont
RhT_01493	WP_058483929.1	62.86	Legionella spiritensis	glutamine amidotransferase	Bacteria	Proteobacteria	Gammaproteobacteria
RhT_00561	WP_019230927.1	62.17	Occidentia massiliensis	hypothetical protein	Bacteria	Proteobacteria	Alphaproteobacteria	Soft tick symbiont
RhT_01658	XP_015917371.1	59.34	Parasteatoda tepidariorum (common house spider)	PREDICTED: ornithine decarboxylase-like	Eukaryota	Arthropoda	Arachnida
RhT_00220	WP_052563251.1	59	Holospora undulata	transcriptional regulator	Bacteria	Proteobacteria	Alphaproteobacteria	Micronucleus-specific parasite of the ciliate Paramecium caudatum
RhT_01721	XP_015917371.1	58.4	Parasteatoda tepidariorum (common house spider)	PREDICTED: ornithine decarboxylase-like	Eukaryota	Arthropoda	Arachnida
RhT_01449	WP_046561087.1	53.79	Kangiella geojedonensis	spermidine synthase	Bacteria	Proteobacteria	Gammaproteobacteria	Gram-stain-negative, non-motile, non-spore-forming
RhT_00172	XP_003247838.2	51.72	Acyrthosiphon pisum (pea aphid)	PREDICTED: protein argonaute-3	Eukaryota	-	-
RhT_00779	WP_016939250.1	50	Nitrosopumilus sp. SJ	hypothetical protein	Archaea	Thaumarchaeota	-	Common archaeon living in seawater
RhT_01702	WP_013184510.1	49.23	Xenorhabdus nematophila	transposase	Bacteria	Proteobacteria	Gammaproteobacteria	Entomopathogenic nematodes symbiont
RhT_00272	WP_005926666.1	47.69	Bacteroides salyersiae	hypothetical protein	Bacteria	Bacteroidetes	Bacteroidia	Isolated from the fecal microbiota
RhT_01053	WP_062615018.1	47.43	Flammeovirga sp. SJP92	isopentenyl-diphosphate delta-isomerase	Bacteria	Bacteroidetes	Cytophagia	Gram-negative, aerobic, non-spore-forming and chemoorganotrophic genus
RhT_01491	WP_045095263.1	46.43	Legionella fallonii	isopentenyl-diphosphate Delta-isomerase	Bacteria	Proteobacteria	Gammaproteobacteria
RhT_00126	WP_058494957.1	46.3	Legionella drozanskii	hypothetical protein	Bacteria	Proteobacteria	Gammaproteobacteria
RhT_00023	WP_043807860.1	45.16	Desulfatibacillum alkenivorans	hypothetical protein	Bacteria	Proteobacteria	Deltaproteobacteria	Alkene-degrading, sulfate-reducing, Gram-negative, non-spore-forming and non-motile bacterium isolated from poluted sediments
RhT_01179	WP_043201733.1	45	Paraburkholderia acidipaludis	hypothetical protein	Bacteria	Proteobacteria	Betaproteobacteria	Gram-negative, catalase- and oxidase-positive, aerobic, aluminium-tolerant, nonspore-forming, nonmotile bacterium isolated from the Chinese water chestnut
RhT_01487	WP_026771020.1	44.89	Sediminibacillus halophilus	hypothetical protein	Bacteria	Firmicutes	Bacilli	Gram-positive, moderately halophilic isolated from sediment
RhTp_00005	WP_018300099.1	44.66	Fangia hongkongensis	hypothetical protein	Bacteria	Proteobacteria	Gammaproteobacteria	Gram-negative, coccobacillus-shaped, aerobic, isolated from seawater
RhT_00777	WP_006034688.1	43.91	Rickettsiella grylli	hypothetical protein	Bacteria	Proteobacteria	Gammaproteobacteria	Obligate intracellular parasite of crickets
RhT_00338	WP_011477067.1	42.94	Rickettsia bellii	hypothetical protein	Bacteria	Proteobacteria	Alphaproteobacteria	Symbiont, transovarially transmitted in American ticks
RhT_00840	WP_045970034.1	41.51	Xenorhabdus doucetiae	hypothetical protein	Bacteria	Proteobacteria	Gammaproteobacteria	Live in symbiosis with soil entomopathogenic nematodes
RhT_01557	WP_026738357.1	40.69	Leptotrichia goodfellowii	hypothetical protein	Bacteria	Fusobacteria	Fusobacteriia	Leptotrichia species are normal constituents of the oral cavity and the genitourinary tract microbiota
RhT_00020	WP_048900428.1	40.57	Photobacterium swingsii	hypothetical protein	Bacteria	Proteobacteria	Gammaproteobacteria	Gram-negative coccobacilli re isolated from Pacific oysters (Crassostrea gigas)and haemolymph of spider crabs
RhT_01382	WP_057677313.1	39.64	Curvibacter sp. PAE-UM	hypothetical protein	Bacteria	Proteobacteria	Betaproteobacteria	Isolated from river sediment, is a typical ultramicrobacterium capable of phthalate ester degradation
RhT_00365	WP_054258695.1	38.96	Propionispora sp. 2/2-37	hypothetical protein	Bacteria	Firmicutes	Negativicutes	Xylan-Degrading Bacterium Isolated from a Mesophilic Biogas Reactor
RhT_01699	WP_026771021.1	37.23	Sediminibacillus halophilus	hypothetical protein	Bacteria	Firmicutes	Bacilli	Gram-positive, moderately halophilic isolated from sediment
RhT_00364	WP_054258695.1	37.08	Propionispora sp. 2/2-37	hypothetical protein	Bacteria	Firmicutes	Negativicutes	Xylan-Degrading Bacterium Isolated from a Mesophilic Biogas Reactor
RhT_00988	XP_017606214.1	35.85	Gossypium arboreumb (tree cotton)	PREDICTED: formin-like protein 20 isoform X1	Eukaryota	Streptophyta	-
RhT_00012	WP_025145822.1	35.23	Pedobacter jeongneungensis	hypothetical protein	Bacteria	Bacteroidetes	Sphingobacteriia	Isolated from forest soil
RhTp_00021	WP_045099298.1	34.86	Legionella micdadei/Tatlockia micdadei	hypothetical protein	Bacteria	Proteobacteria	Gammaproteobacteria	Legionella sp.
RhT_01686	XP_004356425.1	34.04	Dictyostelium fasciculatum (amoeba)	hypothetical protein DFA_08942	Eukaryota	-	-
RhTp_00017	WP_071053344.1	33.93	Frankia sp. BMG5.36	polysaccharide deacetylase	Bacteria	Actinobacteria	Actinobacteria	Endosymbiont of plants isolated from root nodules
RhT_01488	WP_026771021.1	33.93	Sediminibacillus halophilus	hypothetical protein	Bacteria	Firmicutes	Bacilli	Gram-positive, moderately halophilic isolated from sediment
RhTp_00009	WP_044601179.1	33.6	Candidatus Babela massiliensis	hypothetical protein	Bacteria	Proteobacteria	Deltaproteobacteria	Amoeba endosymbionts
RhT_01610	WP_024875230.1	33.56	Saccharomonospora sp. CNQ490	hypothetical protein	Bacteria	Actinobacteria	Actinobacteria	high GC Gram+
RhT_01214	WP_017730993.1	33.53	Nafulsella turpanensis	hypothetical protein	Bacteria	Bacteroidetes	Cytophagia	Gram-negative and rod-shaped, isolated from soil
RhT_01649	WP_022970085.1	33.4	Arenimonas oryziterrae	polysaccharide biosynthesis protein	Bacteria	Proteobacteria	Gammaproteobacteria	Isolated from afield of rice
RhT_00311	WP_031424778.1	32.53	Exiguobacterium sp. NG55	hypothetical protein	Bacteria	Firmicutes	Bacilli	isolated from diverse habitats including permafrost, microbial mats (Antarctica), glacial ice, marine water, hot springs, and food-processing plants
RhT_01490	WP_066741347.1	31.58	Cupriavidus sp. D384	taurine dioxygenase	Bacteria	Proteobacteria	Betaproteobacteria	Isolated from forest soil in Japan, utilize caffeine as a sole source
RhT_01001	WP_058460028.1	31.03	Legionella bozemanae/Fluoribacter bozemanae	hypothetical protein	Bacteria	Proteobacteria	Gammaproteobacteria
RhT_00843	WP_052858970.1	30.68	Streptomyces celluloflavus	hypothetical protein	Bacteria	Actinobacteria	Actinobacteria	Isolated from soil in Japan
RhT_00477	XP_004356425.1	30.49	Dictyostelium fasciculatum (amoeba)	hypothetical protein DFA_08942	Eukaryota	-	-
RhTp_00019	WP_065966609.1	30.36	Streptomyces sparsogenes	hypothetical protein	Bacteria	Actinobacteria	Actinobacteria	isolated from soil
RhTp_00018	WP_065966609.1	30.1	Streptomyces sparsogenes	hypothetical protein	Bacteria	Actinobacteria	Actinobacteria	isolated from soil
RhT_00913	WP_010958561.1	29.5	Coxiella burnetii	hypothetical protein	Bacteria	Proteobacteria	Gammaproteobacteria	Obligate intracellular bacterial pathogen
RhT_01246	XP_010237401.1	28.92	Brachypodium distachyon (stiff brome, grass species)	PREDICTED: uncharacterized protein KIAA0754-like	Eukaryota	Streptophyta	Liliopsida
RhT_00858	WP_013943344.1	27.93	Simkania negevensis	hypothetical protein	Bacteria	Chlamydiae	Chlamydiia
RhTp_00014	WP_065966609.1	27.34	Streptomyces sparsogenes	hypothetical protein	Bacteria	Actinobacteria	Actinobacteria	isolated from soil
RhT_00312	WP_031424778.1	27.11	Exiguobacterium sp. NG55	hypothetical protein	Bacteria	Firmicutes	Bacilli	isolated from diverse habitats including permafrost, microbial mats (Antarctica), glacial ice, marine water, hot springs, and food-processing plants
RhT_01000	XP_013354866.1	26.52	Eimeria mitis (apicomplexan parasites)	hypothetical protein EMH_0074050	Eukaryota	Apicomplexa	Coccidia
RhT_00500	XP_003660864.1	26.36	Thermothelomyces thermophila ATCC 42464 (fungus)	hypothetical protein MYCTH_2299639	Eukaryota	Ascomycota	Sordariomycetes
RhTp_00013	WP_004181372.1	25.81	Nitrosospira lacus	hypothetical protein	Bacteria	Proteobacteria	Betaproteobacteria	Gram-negative, spiral-shaped, chemolithotrophic, ammonia-oxidizing, isolated from lake sedmients
RhT_01072	WP_052028456.1	25.68	Pseudomonas syringae	hypothetical protein	Bacteria	Proteobacteria	Gammaproteobacteria	plant pathogen
RhT_00842	WP_044364390.1	25.59	Streptomyces natalensis	hypothetical protein	Bacteria	Actinobacteria	Actinobacteria	aerobic lifestyle and undergo a complex life cycle that comprises hyphae differentiation and formation of resistant unigenomic spores
RhT_00760	WP_024688649.1	25.52	Pseudomonas syringae	hypothetical protein	Bacteria	Proteobacteria	Gammaproteobacteria	plant pathogen
RhT_00839	WP_047685318.1	25.41	Xenorhabdus sp. NBAII XenSa04	ATP-grasp domain-containing protein	Bacteria	Proteobacteria	Gammaproteobacteria	motile, gram-negative bacteria from the family of the Enterobacteriaceae
RhT_00738	WP_024688649.1	24.21	Pseudomonas syringae	hypothetical protein	Bacteria	Proteobacteria	Gammaproteobacteria	plant pathogen
RhT_00281	XP_015760268.1	23.57	Acropora digitifera (acroporid coral )	PREDICTED: golgin subfamily A member 4-like	Eukaryota	Cnidaria	Anthozoa
RhT_01689	XP_014518425.1	23.3	Vigna radiata var. radiata (mung bean)	PREDICTED: apoptotic chromatin condensation inducer in the nucleus-like isoform X1	Eukaryota	Streptophyta	-
RhT_01604	WP_014855761.1	22.76	Melioribacter roseus	hypothetical protein	Bacteria	Ignavibacteriae	Ignavibacteria	moderately thermophilic, facultatively anaerobic chemoorganotrophic, isolated from a microbial mat on the wooden surface of a chute under the flow of hot water
RhT_01595	WP_053092064.1	22.61	Streptococcus parasanguinis	accessory Sec-dependent LPXTG-anchored adhesin	Bacteria	Firmicutes	Bacilli	early colonizers of dental surfaces in the human oral cavity
RhT_00737	WP_024692119.1	22.22	Pseudomonas syringae	hypothetical protein	Bacteria	Proteobacteria	Gammaproteobacteria	plant pathogen
RhT_00759	WP_024688649.1	21	Pseudomonas syringae	hypothetical protein	Bacteria	Proteobacteria	Gammaproteobacteria	plant pathogen
RhT_01213	XP_003112583.1	20.97	Caenorhabditis remanei (nematode)	hypothetical protein CRE_31045	Eukaryota	Nematoda	Chromadorea
RhT_00951	XP_001018906.2	20.81	Tetrahymena thermophila SB210 (ciliate)	hypothetical protein TTHERM_00581650	Eukaryota	-	Oligohymenophorea
RhT_00930	WP_015195939.1	20.71	Calothrix parietina	hypothetical protein	Bacteria	Cyanobacteria	-	cyanobacterium
RhT_00108	WP_066714554.1	20.29	Clostridium sp. Marseille-P299	hypothetical protein	Bacteria	Firmicutes	Clostridia
RhT_00520	XP_016851609.1	18.95	Anolis carolinensis (green anole)	PREDICTED: golgin subfamily B member 1	Eukaryota	Chordata	-
