# Supplementary material for: Sequencing the Obligate Intracellular Rhabdochlamydia helvetica within Its Tick Host Ixodes ricinus to Investigate Their Symbiotic Relationship
Source: Genome Biol Evol. 2019 Apr 4;11(4):1334–44. doi: 10.1093/gbe/evz072 (PMC6490308; doi:10.1093/gbe/evz072)
Supplement: Supplementary Data [file evz072_supp.zip › table_s7_euk_majority_top100_hits.xlsx]

## Sheet: Sheet1
	R. helvetica specific	N RefSeq hits eukaryotes	Total number of RefSeq hits	Best RefSeq hit Eukaryote	Majority of Eukaryotic hits	Locus	COG category	COG name	KO	KEGG Modules	Interpro annotation	Gene	Product
1	No	79	96	Yes	Yes	RhT_00066	R	COG1672	-	-	IPR020683 / Ankyrin repeat-containing domain	-	Ankyrin repeats (3 copies)
											IPR002110 / Ankyrin repeat
2	No	90	100	Yes	Yes	RhT_01603	D	COG1196	-	-	IPR020683 / Ankyrin repeat-containing domain	-	hypothetical protein
											IPR002110 / Ankyrin repeat
3	No	76	100	Yes	Yes	RhT_01057	R	COG1672	-	-	IPR002110 / Ankyrin repeat	-	Ankyrin repeats (3 copies)
											IPR020683 / Ankyrin repeat-containing domain
4	No	71	100	Yes	Yes	RhT_01605	T	COG0666	-	-	IPR020683 / Ankyrin repeat-containing domain	-	Ankyrin repeats (3 copies)
5	No	86	100	Yes	Yes	RhT_00161	F	COG0461	K13421	M00051 / Uridine monophosphate biosynthesis, glutamine (+ PRPP) => UMP [PATH:map00240]	IPR029057 / Phosphoribosyltransferase-like	pyrE	Orotate phosphoribosyltransferase
											IPR023031 / Orotate phosphoribosyltransferase
											IPR000836 / Phosphoribosyltransferase domain
											IPR004467 / Orotate phosphoribosyl transferase domain
6	Yes	100	100	Yes	Yes	RhT_01658	E	COG0019	K01581	M00134 / Polyamine biosynthesis, arginine => ornithine => putrescine [PATH:map00330]	IPR022644 / Orn/DAP/Arg decarboxylase 2, N-terminal	ldc_1	Lysine/ornithine decarboxylase
											IPR029066 / PLP-binding barrel
											IPR002433 / Ornithine decarboxylase
											IPR022643 / Orn/DAP/Arg decarboxylase 2, C-terminal
											IPR009006 / Alanine racemase/group IV decarboxylase, C-terminal
											IPR022653 / Orn/DAP/Arg decarboxylase 2, pyridoxal-phosphate binding site
											IPR000183 / Ornithine/DAP/Arg decarboxylase
7	Yes	100	100	Yes	Yes	RhT_01721	E	COG0019	K01581	M00134 / Polyamine biosynthesis, arginine => ornithine => putrescine [PATH:map00330]	IPR009006 / Alanine racemase/group IV decarboxylase, C-terminal	ldc_2	Lysine/ornithine decarboxylase
											IPR002433 / Ornithine decarboxylase
											IPR022643 / Orn/DAP/Arg decarboxylase 2, C-terminal
8	No	90	100	Yes	Yes	RhT_00255	-	-	-	-	- -	smc_1	Chromosome partition protein Smc
9	No	20	20	Yes	Yes	RhT_00797	-	-	-	-	IPR028889 / Ubiquitin specific protease domain	-	Ubiquitin carboxyl-terminal hydrolase
										-	IPR001394 / Peptidase C19, ubiquitin carboxyl-terminal hydrolase
											IPR018200 / Ubiquitin specific protease, conserved site
10	No	91	100	Yes	Yes	RhT_00796	-	-	K11855	-	IPR028889 / Ubiquitin specific protease domain	-	Ubiquitin carboxyl-terminal hydrolase
											IPR018200 / Ubiquitin specific protease, conserved site
											IPR001394 / Peptidase C19, ubiquitin carboxyl-terminal hydrolase
11	No	99	100	Yes	Yes	RhT_00160	F	COG0284	K13421	M00051 / Uridine monophosphate biosynthesis, glutamine (+ PRPP) => UMP [PATH:map00240]	IPR001754 / Orotidine 5'-phosphate decarboxylase domain	pyrF	Orotidine 5'-phosphate decarboxylase
											IPR011060 / Ribulose-phosphate binding barrel
											IPR013785 / Aldolase-type TIM barrel
											IPR018089 / Orotidine 5'-phosphate decarboxylase, active site
											IPR014732 / Orotidine 5'-phosphate decarboxylase
12	No	11	11	Yes	Yes	RhT_01607	-	-	-	-	- -	-	hypothetical protein
13	Yes	1	1	Yes	Yes	RhT_01246	-	-	-	-	- -	-	hypothetical protein
14	No	2	3	Yes	Yes	RhT_00617	-	-	-	-	- -	-	hypothetical protein
15	Yes	2	2	Yes	Yes	RhT_00477	-	-	-	-	IPR011333 / SKP1/BTB/POZ domain	-	BTB/POZ domain protein
											IPR000210 / BTB/POZ domain
16	Yes	1	1	Yes	Yes	RhT_00500	-	-	-	-	- -	-	hypothetical protein
17	Yes	6	6	Yes	Yes	RhT_00520	-	-	-	-	- -	-	hypothetical protein
18	Yes	34	45	Yes	Yes	RhT_00951	-	-	-	-	- -	-	hypothetical protein
19	Yes	96	100	Yes	Yes	RhT_00988	-	-	-	-	- -	-	hypothetical protein
20	Yes	1	1	Yes	Yes	RhT_01000	-	-	-	-	- -	-	hypothetical protein
21	Yes	1	1	Yes	Yes	RhT_01213	-	-	-	-	- -	-	hypothetical protein
22	Yes	94	100	Yes	Yes	RhT_00281	-	-	-	-	- -	smc_2	Chromosome partition protein Smc
23	Yes	4	4	Yes	Yes	RhT_01689	-	-	-	-	- -	-	hypothetical protein
24	Yes	2	2	Yes	Yes	RhT_01686	-	-	-	-	IPR000210 / BTB/POZ domain	-	BTB/POZ domain protein
25	No	85	100	No	Yes	RhT_01385	D	COG1196	K10380	-	IPR020683 / Ankyrin repeat-containing domain	-	Ankyrin repeats (3 copies)
											IPR002110 / Ankyrin repeat
26	No	84	100	No	Yes	RhT_00131	-	-	K10380	-	IPR020683 / Ankyrin repeat-containing domain	-	Ankyrin repeats (3 copies)
											IPR029063 / S-adenosyl-L-methionine-dependent methyltransferase
											IPR002110 / Ankyrin repeat
27	No	74	98	No	Yes	RhT_00041	T	COG0666	-	-	IPR020683 / Ankyrin repeat-containing domain	-	Ankyrin repeats (3 copies)
28	No	58	100	No	Yes	RhT_00357	P	COG2217	-	-	IPR023299 / P-type ATPase, cytoplasmic domain N	cadA	putative cadmium-transporting ATPase
											IPR023214 / HAD-like domain
											IPR001757 / P-type ATPase
											IPR027256 / P-type ATPase, subfamily IB
											IPR008250 / P-type ATPase, A domain
											IPR018303 / P-type ATPase, phosphorylation site
29	No	67	100	No	Yes	RhT_01618	J	COG0566	K03437	-	IPR029028 / Alpha/beta knot methyltransferases	rlmB	23S rRNA (guanosine-2'-O-)-methyltransferase RlmB
30	No	89	100	No	Yes	RhT_00410	Q	COG0304	K09458	M00083 / Fatty acid biosynthesis, elongation [PATH:map01212 map00061]	IPR016039 / Thiolase-like	fabF	3-oxoacyl-[acyl-carrier-protein] synthase 2
										M00572 / Pimeloyl-ACP biosynthesis, BioC-BioH pathway, malonyl-ACP => pimeloyl-ACP [PATH:map00780]	IPR018201 / Beta-ketoacyl synthase, active site
											IPR014031 / Beta-ketoacyl synthase, C-terminal
											IPR017568 / 3-oxoacyl-[acyl-carrier-protein] synthase 2
											IPR014030 / Beta-ketoacyl synthase, N-terminal
											IPR020841 / Polyketide synthase, beta-ketoacyl synthase domain
31	No	55	100	No	Yes	RhT_00329	C	COG3202	K03301	-	IPR004667 / ADP/ATP carrier protein	tlcA_1	ADP,ATP carrier protein 1
											IPR020846 / Major facilitator superfamily domain
32	No	51	100	No	Yes	RhT_00133	O	COG0526	-	-	IPR012336 / Thioredoxin-like fold	trxC	Putative thioredoxin-2
											IPR013766 / Thioredoxin domain
33	No	78	100	No	Yes	RhT_01353	R	COG0537	K01522	-	IPR011146 / HIT-like domain	-	purine nucleoside phosphoramidase
											IPR001310 / Histidine triad (HIT) protein
34	No	2	4	No	Yes	RhT_00380	-	-	-	-	IPR001810 / F-box domain	-	F-box-like protein
35	No	71	100	No	Yes	RhT_00238	T	COG2905	K06041	M00063 / CMP-KDO biosynthesis [PATH:map00540]	IPR001347 / Sugar isomerase (SIS)	kdsD	Arabinose 5-phosphate isomerase KdsD
											IPR000644 / CBS domain
											IPR004800 / Phosphosugar isomerase, KdsD/KpsF-type
36	No	91	100	No	Yes	RhT_00189	G	COG0588	K01834	M00001 / Glycolysis (Embden-Meyerhof pathway), glucose => pyruvate [PATH:map01200 map00010]	IPR013078 / Histidine phosphatase superfamily, clade-1	gpmA	2,3-bisphosphoglycerate-dependent phosphoglycerate mutase
										M00002 / Glycolysis, core module involving three-carbon compounds [PATH:map01200 map01230 map00010]	IPR001345 / Phosphoglycerate/bisphosphoglycerate mutase, active site
										M00003 / Gluconeogenesis, oxaloacetate => fructose-6P [PATH:map00010 map00020]	IPR029033 / Histidine phosphatase superfamily
											IPR005952 / Phosphoglycerate mutase 1
37	No	50	100	No	Yes	RhT_01347	J	COG0590	K11991	-	IPR028883 / tRNA-specific adenosine deaminase	tadA	tRNA-specific adenosine deaminase
											IPR002125 / Cytidine and deoxycytidylate deaminases, zinc-binding
											IPR016193 / Cytidine deaminase-like
38	No	88	100	No	Yes	RhT_00290	P	COG0605	K04564	-	IPR019833 / Manganese/iron superoxide dismutase, binding site	sodA	Superoxide dismutase [Mn]
											IPR019831 / Manganese/iron superoxide dismutase, N-terminal
											IPR019832 / Manganese/iron superoxide dismutase, C-terminal
											IPR001189 / Manganese/iron superoxide dismutase
39	No	56	100			RhT_00186	J	COG1187	K06178	-	IPR018496 / Pseudouridine synthase, RsuA/RluB/E/F, conserved site	rluB	Ribosomal large subunit pseudouridine synthase B
											IPR002942 / RNA-binding S4 domain
											IPR006145 / Pseudouridine synthase, RsuA/RluB/C/D/E/F
											IPR000748 / Pseudouridine synthase, RsuA/RluB/E/F
											IPR020103 / Pseudouridine synthase, catalytic domain
40	No	67	100	No	Yes	RhT_00862	G	COG0176	K00616	M00004 / Pentose phosphate pathway (Pentose phosphate cycle) [PATH:map01200 map00030]	IPR001585 / Transaldolase/Fructose-6-phosphate aldolase	talB	Transaldolase B
										M00007 / Pentose phosphate pathway, non-oxidative phase, fructose 6P => ribose 5P [PATH:map01200 map01230 map00030]	IPR018225 / Transaldolase, active site
											IPR004730 / Transaldolase type 1
											IPR013785 / Aldolase-type TIM barrel
41	No	89	100	No	Yes	RhT_01112	I	COG1211	K00991	M00096 / C5 isoprenoid biosynthesis, non-mevalonate pathway [PATH:map00900]	IPR001228 / 2-C-methyl-D-erythritol 4-phosphate cytidylyltransferase	ispD	2-C-methyl-D-erythritol 4-phosphate cytidylyltransferase
											IPR029044 / Nucleotide-diphospho-sugar transferases
											IPR018294 / 4-diphosphocytidyl-2C-methyl-D-erythritol synthase, conserved site
42	No	85	100	No	Yes	RhT_01306	J	COG0162	K01866	M00359 / Aminoacyl-tRNA biosynthesis, eukaryotes [PATH:map00970]	IPR024107 / Tyrosine-tRNA ligase, bacterial-type, type 1	tyrS1	Tyrosine--tRNA ligase 1
										M00360 / Aminoacyl-tRNA biosynthesis, prokaryotes [PATH:map00970]	IPR002305 / Aminoacyl-tRNA synthetase, class Ic
											IPR014729 / Rossmann-like alpha/beta/alpha sandwich fold
											IPR002942 / RNA-binding S4 domain
											IPR001412 / Aminoacyl-tRNA synthetase, class I, conserved site
											IPR002307 / Tyrosine-tRNA ligase
43	No	98	100	No	Yes	RhT_00045	M	COG4692	-	-	IPR011040 / Sialidases	-	BNR/Asp-box repeat protein
44	No	88	100	No	Yes	RhT_01042	G	COG0297	-	-	IPR013534 / Starch synthase, catalytic domain	glgA	Glycogen synthase
											IPR011835 / Bacterial/plant glycogen synthase
											IPR001296 / Glycosyl transferase, family 1
45	No	85	100	No	Yes	RhT_00686	I	COG0623	K00208	M00083 / Fatty acid biosynthesis, elongation [PATH:map01212 map00061]	IPR016040 / NAD(P)-binding domain	fabI	Enoyl-[acyl-carrier-protein] reductase [NADH] FabI
										M00572 / Pimeloyl-ACP biosynthesis, BioC-BioH pathway, malonyl-ACP => pimeloyl-ACP [PATH:map00780]	IPR002347 / Short-chain dehydrogenase/reductase SDR
46	No	87	100	No	Yes	RhT_00470	C	COG0372	K01647	M00009 / Citrate cycle (TCA cycle, Krebs cycle) [PATH:map01200 map00020]	IPR002020 / Citrate synthase	citZ	Citrate synthase 2
										M00010 / Citrate cycle, first carbon oxidation, oxaloacetate => 2-oxoglutarate [PATH:map01200 map01210 map01230 map00020]	IPR019810 / Citrate synthase active site
										M00012 / Glyoxylate cycle [PATH:map01200 map00630]	IPR016142 / Citrate synthase-like, large alpha subdomain
										M00740 / Methylaspartate cycle [PATH:map01200 map00020 map00250 map00630]
47	No	85	100	No	Yes	RhT_00244	I	COG0821	K03526	M00096 / C5 isoprenoid biosynthesis, non-mevalonate pathway [PATH:map00900]	IPR004588 / 4-hydroxy-3-methylbut-2-en-1-yl diphosphate synthase, bacterial-type	ispG	4-hydroxy-3-methylbut-2-en-1-yl diphosphate synthase
											IPR017178 / 4-hydroxy-3-methylbut-2-en-1-yl diphosphate synthase, atypical
48	No	85	100	No	Yes	RhT_01033	I	COG1947	K00919	M00096 / C5 isoprenoid biosynthesis, non-mevalonate pathway [PATH:map00900]	IPR020568 / Ribosomal protein S5 domain 2-type fold	ispE	4-diphosphocytidyl-2-C-methyl-D-erythritol kinase
											IPR004424 / 4-diphosphocytidyl-2C-methyl-D-erythritol kinase
											IPR013750 / GHMP kinase, C-terminal domain
											IPR014721 / Ribosomal protein S5 domain 2-type fold, subgroup
											IPR006204 / GHMP kinase N-terminal domain
49	No	68	100	No	Yes	RhT_00469	C	COG0039	-	-	IPR016040 / NAD(P)-binding domain	mdh	Malate dehydrogenase
											IPR001236 / Lactate/malate dehydrogenase, N-terminal
											IPR015955 / Lactate dehydrogenase/glycoside hydrolase, family 4, C-terminal
											IPR010945 / Malate dehydrogenase, type 2
											IPR001557 / L-lactate/malate dehydrogenase
											IPR022383 / Lactate/malate dehydrogenase, C-terminal
50	No	71	100	No	Yes	RhT_01219	H	COG1232	K00231	M00121 / Heme biosynthesis, glutamate => protoheme/siroheme [PATH:map00860]	IPR023753 / FAD/NAD(P)-binding domain	hemY	Protoporphyrinogen oxidase
											IPR016040 / NAD(P)-binding domain
											IPR027418 / Protoporphyrinogen oxidase, C-terminal domain
											IPR002937 / Amine oxidase
											IPR004572 / Protoporphyrinogen oxidase
51	No	86	100	No	Yes	RhT_01523	H	COG0095	-	-	IPR004143 / Biotinyl protein ligase (BPL) and lipoyl protein ligase (LPL), catalytic domain	lplA	putative lipoate-protein ligase A
52	No	66	100	No	Yes	RhT_00769	R	COG2940	-	-	IPR001214 / SET domain	-	SET domain protein
53	No	61	100	No	Yes	RhT_00888	S	COG4286	-	-	IPR003226 / Metal-dependent protein hydrolase	-	hypothetical protein
54	No	31	60	No	Yes	RhT_00708	-	-	-	-	IPR010261 / Tir chaperone protein (CesT) family	-	Tir chaperone protein (CesT)
55	No	62	100	No	Yes	RhT_01098	I	COG0204	K00630	M00089 / Triacylglycerol biosynthesis [PATH:map00561]	IPR002123 / Phospholipid/glycerol acyltransferase	-	Acyltransferase
											IPR016222 / Glycerol-3-phosphate O-acyltransferase, chloroplast
56	No	88	100	No	Yes	RhT_00239	P	COG1055	-	-	IPR004680 / Citrate transporter-like domain	nhaD	Na(+)/H(+) antiporter NhaD
57	No	73	99	No	Yes	RhT_00547	H	COG1165	-	-	IPR029061 / Thiamin diphosphate-binding fold	menD	2-succinyl-5-enolpyruvyl-6-hydroxy-3- cyclohexene-1-carboxylate synthase
											IPR011766 / Thiamine pyrophosphate enzyme, C-terminal TPP-binding
											IPR004433 / Menaquinone biosynthesis protein MenD
											IPR032264 / Menaquinone biosynthesis protein MenD, middle domain
											IPR012001 / Thiamine pyrophosphate enzyme, N-terminal TPP-binding domain
											IPR029035 / DHS-like NAD/FAD-binding domain
58	No	76	100	No	Yes	RhT_00085	R	COG2304	-	-	IPR002035 / von Willebrand factor, type A	-	hypothetical protein
59	No	68	100		Yes	RhT_00935	S	COG2898	-	-	IPR016181 / Acyl-CoA N-acyltransferase	mprF	Phosphatidylglycerol lysyltransferase
											IPR024320 / Phosphatidylglycerol lysyltransferase, C-terminal
60	No	9	10	No	Yes	RhT_01240	-	-	-	-	- -	-	hypothetical protein
61	No	98	100	No	Yes	RhT_00347	-	-	K11848	-	IPR001394 / Peptidase C19, ubiquitin carboxyl-terminal hydrolase	-	Ubiquitin carboxyl-terminal hydrolase
											IPR018200 / Ubiquitin specific protease, conserved site
											IPR028889 / Ubiquitin specific protease domain
62	No	84	100	No	Yes	RhT_01110	G	COG4284	-	-	IPR029044 / Nucleotide-diphospho-sugar transferases	-	putative uridylyltransferase
											IPR002618 / UDPGP family
63	No	86	100			RhT_01030	K	COG0317	K01139	-	IPR003607 / HD/PDEase domain	relA	Bifunctional (p)ppGpp synthase/hydrolase relA
64	No	10	16	No	Yes	RhT_00734	-	-	-	-	IPR000719 / Protein kinase domain	-	Protein kinase domain protein
											IPR008271 / Serine/threonine-protein kinase, active site
											IPR011009 / Protein kinase-like domain
65	No	88	100	No	Yes	RhT_00010	J	COG2265	-	-	IPR010280 / (Uracil-5)-methyltransferase family	rlmCD	23S rRNA (uracil-C(5))-methyltransferase RlmCD
											IPR029063 / S-adenosyl-L-methionine-dependent methyltransferase
											IPR030390 / RNA methyltransferase TrmA, active site
66	No	67	100	No	Yes	RhT_01248	O	COG2518	-	-	IPR029063 / S-adenosyl-L-methionine-dependent methyltransferase	-	hypothetical protein
67	Yes	7	8	No	Yes	RhT_00108	-	-	-	-	- -	-	hypothetical protein
68	Yes	86	100	No	Yes	RhT_01214	-	-	-	-	- -	smc_3	Chromosome partition protein Smc
69	Yes	64	100	No	Yes	RhT_01595	-	-	-	-	- -	-	hypothetical protein
70	No	5	100	Yes	No	RhT_00162	F	COG0167	-	-	IPR005720 / Dihydroorotate dehydrogenase domain	pyrD	Dihydroorotate dehydrogenase B (NAD(+)), catalytic subunit
											IPR013785 / Aldolase-type TIM barrel
71	Yes	1	2	Yes	No	RhT_00172	-	-	-	-	- -	-	hypothetical protein
72	No	5	99	Yes	No	RhT_00346	E	COG0010	K01476	M00029 / Urea cycle [PATH:map01230 map00220]	IPR023696 / Ureohydrolase domain	rocF	Arginase
										M00134 / Polyamine biosynthesis, arginine => ornithine => putrescine [PATH:map00330]	IPR006035 / Ureohydrolase
73	No	1	3	Yes	No	RhT_00790	-	-	-	-	- -	-	hypothetical protein
74	No	1	100	Yes	No	RhT_00853	C	COG1155	K02117	M00159 / V-type ATPase, prokaryotes [PATH:map00190]	IPR031686 / ATPsynthase alpha/beta subunit, N-terminal extension	ntpA	V-type sodium ATPase catalytic subunit A
											IPR020003 / ATPase, alpha/beta subunit, nucleotide-binding domain, active site
											IPR004100 / ATPase, F1 complex alpha/beta subunit, N-terminal domain
											IPR027417 / P-loop containing nucleoside triphosphate hydrolase
											IPR022878 / V-type ATP synthase catalytic alpha chain
											IPR000194 / ATPase, F1/V1/A1 complex, alpha/beta subunit, nucleotide-binding domain
75	No	1	38	Yes	No	RhT_01291	O	COG2825	-	-	IPR024930 / Skp domain	-	Outer membrane protein (OmpH-like)
											IPR005632 / Chaperone protein Skp
76	No	1	89	Yes	No	RhT_01296	C	COG0022	K00162	M00307 / Pyruvate oxidation, pyruvate => acetyl-CoA [PATH:map01200 map00010 map00020 map00620]	IPR009014 / Transketolase C-terminal/Pyruvate-ferredoxin oxidoreductase domain II	bfmBAB_2	2-oxoisovalerate dehydrogenase subunit beta
											IPR029061 / Thiamin diphosphate-binding fold
											IPR005475 / Transketolase-like, pyrimidine-binding domain
											IPR033248 / Transketolase, C-terminal domain
77	No	1	100	Yes	No	RhT_01297	C	COG1071	K00161	M00307 / Pyruvate oxidation, pyruvate => acetyl-CoA [PATH:map01200 map00010 map00020 map00620]	IPR029061 / Thiamin diphosphate-binding fold	acoA_2	Acetoin:2,6-dichlorophenolindophenol oxidoreductase subunit alpha
											IPR017597 / Pyruvate dehydrogenase (acetyl-transferring) E1 component, alpha subunit, subgroup y
											IPR001017 / Dehydrogenase, E1 component
78	No	22	100	Yes	No	RhT_01475	-	-	-	-	IPR025197 / Domain of unknown function DUF4116	-	hypothetical protein
