# Supplementary material for: Sequencing the Obligate Intracellular Rhabdochlamydia helvetica within Its Tick Host Ixodes ricinus to Investigate Their Symbiotic Relationship
Source: Genome Biol Evol. 2019 Apr 4;11(4):1334–44. doi: 10.1093/gbe/evz072 (PMC6490308; doi:10.1093/gbe/evz072)
Supplement: Supplementary Data [file evz072_supp.zip › table_s8_virulence_factors.xlsx]

## Sheet: Sheet1
category	gene	reference_accession	reference_accession_type	locus_rhabdochlamydia	product or comment	reference
type III SS cluster A1	scc1	CT_088	locus_tag	RhT_00996	CycE family chaperone	Type III secretion a la Chlamydia. Peters (2007).
type III secretion System cluster A1	sctW, copN	CT_089	locus_tag	RhT_00995	Secreted	Type III secretion a la Chlamydia. Peters (2007).
type III secretion System cluster A1	sctV, cdsV	CT_090	locus_tag	RhT_00994	TTSS apparatus	Type III secretion a la Chlamydia. Peters (2007).
type III Secretion System cluster A1	sctU, cdsU	CT_091	locus_tag	RhT_00993	TTSS apparatus	Type III secretion a la Chlamydia. Peters (2007).
type III Secretion System cluster A2	sctJ, cdsJ	CT_559	locus_tag	RhT_00158	TTSS apparatus	Type III secretion a la Chlamydia. Peters (2007).
type III Secretion System cluster A2		CT_560	locus_tag	RhT_00157	unknown	Type III secretion a la Chlamydia. Peters (2007).
type III Secretion System cluster A2	sctL, cdsL	CT_561	locus_tag	RhT_00156	TTSS apparatus	Type III secretion a la Chlamydia. Peters (2007).
type III Secretion System cluster A2	sctR, cdsR	CT_562	locus_tag	RhT_00155	TTSS apparatus	Type III secretion a la Chlamydia. Peters (2007).
type III Secretion System cluster A2	sctS, cdsS	CT_563	locus_tag	RhT_00154	TTSS apparatus	Type III secretion a la Chlamydia. Peters (2007).
type III Secretion System cluster A2	sctT, cdsT	CT_564	locus_tag	RhT_00152	TTSS apparatus	Type III secretion a la Chlamydia. Peters (2007).
type III Secretion System cluster 3A	sycE	CT_663	locus_tag	RhT_01232	SycD family chaperone	Type III secretion a la Chlamydia. Peters (2007).
type III Secretion System cluster 3A	sctD, cdsD	CT_664	locus_tag	RhT_01233	TTSS apparatus	Type III secretion a la Chlamydia. Peters (2007).
type III Secretion System cluster 3A	sctE, cdsE	CT_665	locus_tag	RhT_01234	SctF specific chaperone	Type III secretion a la Chlamydia. Peters (2007).
type III Secretion System cluster 3A	sctF, cdsF	CT_666	locus_tag	-	TTSS apparatus	Type III secretion a la Chlamydia. Peters (2007).
type III Secretion System cluster 3A	sctG, cdG	CT_667	locus_tag	RhT_01236	SctF specific chaperone	Type III secretion a la Chlamydia. Peters (2007).
type III Secretion System cluster 3A		CT_668	locus_tag	-	unknown	Type III secretion a la Chlamydia. Peters (2007).
type III Secretion System cluster 3A	sctN, cdsN	CT_669	locus_tag	RhT_01238	TTSS apparatus	Type III secretion a la Chlamydia. Peters (2007).
type III Secretion System cluster 3A	sctO, cdsO	CT_670	locus_tag	RhT_01239	Chaperone	Type III secretion a la Chlamydia. Peters (2007).
type III Secretion System cluster 3A	sctP	CT_671	locus_tag	-	unknown	Type III secretion a la Chlamydia. Peters (2007).
type III Secretion System cluster 3A	sctQ, cdsQ	CT_672	locus_tag	RhT_01242	TTSS apparatus	Type III secretion a la Chlamydia. Peters (2007).
type III Secretion System cluster 3A	sctC, cdsC	CT_674	locus_tag	RhT_01249	TTSS apparatus	Type III secretion a la Chlamydia. Peters (2007).
type III Secretion System cluster T1	scc2	CT_576	locus_tag	RhT_00675	chaperone	Type III secretion a la Chlamydia. Peters (2007).
type III Secretion System cluster T1		CT_577	locus_tag	-	unknown	Type III secretion a la Chlamydia. Peters (2007).
type III Secretion System cluster T1	copB	CT_578	locus_tag	-	translocated protein	Type III secretion a la Chlamydia. Peters (2007).
type III Secretion System cluster T1	copD	CT_579	locus_tag	-	translocated protein	Type III secretion a la Chlamydia. Peters (2007).
type III Secretion System cluster T2	scc3	CT_860	locus_tag	-	translocated protein	Type III secretion a la Chlamydia. Peters (2007).
type III Secretion System cluster T2	copB2	CT_861	locus_tag	-	translocated protein	Type III secretion a la Chlamydia. Peters (2007).
type III Secretion System cluster T2	copD2/scc3	CT_862	locus_tag	-	chaperone	Type III secretion a la Chlamydia. Peters (2007).
type III Secretion System cluster FSS1	flhA	CT_060	locus_tag	-	Flagellar homolog	Type III secretion a la Chlamydia. Peters (2007).
type III Secretion System cluster FSS1	fliA	CT_061	locus_tag	-	Flagellar homolog	Type III secretion a la Chlamydia. Peters (2007).
type III Secretion System cluster FSS2	fliF	CT_717	locus_tag	RhT_01238	type III secretion system ATPase (Flagellar homolog)	Type III secretion a la Chlamydia. Peters (2007).
type III Secretion System cluster FSS2		CT_718	locus_tag	-	unknown	Type III secretion a la Chlamydia. Peters (2007).
type III Secretion System cluster FSS2	fliL	CT_719	locus_tag	-	type III secretion system protein (Flagellar homolog)	Type III secretion a la Chlamydia. Peters (2007).
chaperone	Slc1	CT_043	locus_tag	RhT_00708	Used by CT_694, CT_695, TarP (CT_456) and TepP(CT_875).	Chlamydia cell biology and pathogenesis. Elwell et al. (2016)
chaperone		IPR005415	Interpro signature	RhT_00675	type III secretion chaperone	-
type III SS cluster 4 Waddlia		WCW_RS07730	locus_tag	RhT_00675	type III secretion chaperone SycD/LcrH	The Waddlia Genome: A Window into Chlamydial Biology. Bertelli et al. (2010)
type III SS cluster 4 Waddlia		WCW_RS07735	locus_tag	-	hypothetical protein	The Waddlia Genome: A Window into Chlamydial Biology. Bertelli et al. (2010)
type III SS cluster 4 Waddlia		WCW_RS07740	locus_tag	-	LcrH/SycD chaperone family protein	The Waddlia Genome: A Window into Chlamydial Biology. Bertelli et al. (2010)
effectors secreted by the type III secretion system	tarP	CT_456	locus_tag	-	actin recruiting phosphoprotein	Chlamydia cell biology and pathogenesis. Elwell et al. (2016)
effectors secreted by the type III secretion system	tepP	CT_875	locus_tag	-	recruits the eukaryotic adaptor proteins CRKI and CRKII to the inclusion	Chlamydia cell biology and pathogenesis. Elwell et al. (2016)
effectors secreted by the type III secretion system		CT_694	locus_tag	-	multidomain protein inlcuding a membrane localization and an actin-binding AHNAK domain. Is thought to disrupt actin dynamics.	Chlamydia cell biology and pathogenesis. Elwell et al. (2016)
effectors secreted by the type III secretion system		CT_695	locus_tag	-		Chlamydia cell biology and pathogenesis. Elwell et al. (2016)
effectors secreted by the type III secretion system		CPSIT_RS00340	locus_tag	-	targets conserved component of the nuclear lamina	Chlamydia cell biology and pathogenesis. Elwell et al. (2016)
effectors secreted by the type III secretion system		CT_166	locus_tag	-	cytotoxin. Inactivates the RHO GTPase RAC1 y glycosylation, which may reverse actin polymerization after entry. Involved in multinucleation.	Chlamydia cell biology and pathogenesis. Elwell et al. (2016)
effectors secreted by the type III secretion system		CT_847	locus_tag	-	Interfere with host cell cycle.	Chlamydia cell biology and pathogenesis. Elwell et al. (2016)
effectors secreted by the type III secretion system	CopN	CT_089	locus_tag	RhT_00995	Bind to microtubules and perturb their assembly in vitro.	Chlamydia cell biology and pathogenesis. Elwell et al. (2016)
effectors secreted by the type III secretion system		CT_224	locus_tag	-		Chlamydia cell biology and pathogenesis. Elwell et al. (2016)
effectors secreted by the type III secretion system		CT_225	locus_tag	-		Chlamydia cell biology and pathogenesis. Elwell et al. (2016)
effectors secreted by the type III secretion system	ChlaDub1	CT_868	locus_tag	-		Chlamydia cell biology and pathogenesis. Elwell et al. (2016)
effectors secreted by the type III secretion system		CPn0517	locus_tag	-		Chlamydia cell biology and pathogenesis. Elwell et al. (2016)
effectors secreted by the type III secretion system	NUE	CT_737	locus_tag	RhT_00769	Putative histone methyl transferase that associates with host chromatine during infection.	Chlamydia cell biology and pathogenesis. Elwell et al. (2016)
effectors secreted by the type III secretion system	ChlaOTU	CPn0483	locus_tag	-	Modulate host ubiquitilation and protein stability	Chlamydia cell biology and pathogenesis. Elwell et al. (2016)
effectors secreted by the type III secretion system	ChlaDub1	CT_868	locus_tag	-	Modulate host ubiquitilation and protein stability	Chlamydia cell biology and pathogenesis. Elwell et al. (2016)
effectors secreted by the type III secretion system	ChlaDub2	CT_867	locus_tag	-	Modulate host ubiquitilation and protein stability	Chlamydia cell biology and pathogenesis. Elwell et al. (2016)
effectors secreted by the type III secretion system	pkn5	CT_673	locus_tag	RhT_01243	Ser/Thr protein kinase	Unity in variety--the pan-genome of the Chlamydiae. Collingro et al. MBE (2011)
effectors secreted by the type III secretion system	mip	CT_541	locus_tag	-	macrophage infectivity potentiator	Unity in variety--the pan-genome of the Chlamydiae. Collingro et al. MBE (2011)
effectors secreted by the type III secretion system	NUE	CT_737	locus_tag	-	Putative histone methyl transferase that associates with host chromatine during infection.	Pennini et al. Histone Methylation by NUE, a Novel Nuclear Effector of the Intracellular Pathogen Chlamydia trachomatis. PLoS Pathog. (2010)
effectors secreted by the type III secretion system	Lda3	CT_473	locus_tag	-	Associates with lipid droplets when ectopically expressed in host cells	Kumar et al. The Obligate Intracellular Pathogen Chlamydia trachomatis Targets Host Lipid Droplets. Curr Biol. (2006 )
effectors secreted by the type III secretion system		CT_694	locus_tag	-	hypothetical protein	Unity in variety--the pan-genome of the Chlamydiae. Collingro et al. MBE (2011)
effectors secreted by the type III secretion system	CADD	CT_610	locus_tag	-	chlamydial protein associated with death domains	Unity in variety--the pan-genome of the Chlamydiae. Collingro et al. MBE (2011)
effectors secreted by the type III secretion system	incC	CT_233	locus_tag	-	inclusion membrane protein C	Unity in variety--the pan-genome of the Chlamydiae. Collingro et al. MBE (2011)
effectors secreted by the type III secretion system	incF	CT_117	locus_tag	-	inclusion membrane protein F	Unity in variety--the pan-genome of the Chlamydiae. Collingro et al. MBE (2011)
effectors secreted by the type III secretion system		CT_830	locus_tag	RhT_00647	hypothetical rRNA methylase	Unity in variety--the pan-genome of the Chlamydiae. Collingro et al. MBE (2011)
effectors secreted by the type III secretion system	CrpA	CT_442	locus_tag	-	cysteine-rich protein A	Unity in variety--the pan-genome of the Chlamydiae. Collingro et al. MBE (2011)
effectors secreted by the type III secretion system		CT_620	locus_tag	-	DUF582 protein	Unity in variety--the pan-genome of the Chlamydiae. Collingro et al. MBE (2011)
effectors secreted by the type III secretion system		CT_621	locus_tag	-	DUF582 protein	Unity in variety--the pan-genome of the Chlamydiae. Collingro et al. MBE (2011)
effectors secreted by the type III secretion system		CT_711	locus_tag	-	DUF582 protein	Unity in variety--the pan-genome of the Chlamydiae. Collingro et al. MBE (2011)
effectors secreted by the type III secretion system		CT_712	locus_tag	-	DUF582 protein	Unity in variety--the pan-genome of the Chlamydiae. Collingro et al. MBE (2011)
Inclusion membrane proteins	IncB	CT_232	locus_tag	-	Resides in cholesterol rich microdomains at the point of cenrosome-inclusion contact and colocalize with active SFKs. Likely participate in transport.	Chlamydia cell biology and pathogenesis. Elwell et al. (2016)
Inclusion membrane proteins	IncB	CPSIT_RS02460	locus_tag	-	Binds to snappin, a protein associated with host SNARE proteins. Snappin can binds to both IncB and dynein.	Chlamydia cell biology and pathogenesis. Elwell et al. (2016)
Inclusion membrane proteins		CT_101	locus_tag	-	Resides in cholesterol rich microdomains at the point of cenrosome-inclusion contact and colocalize with active SFKs. Likely participate in transport. Contributes to lipid acquisition.	Chlamydia cell biology and pathogenesis. Elwell et al. (2016)
Inclusion membrane proteins		CT_222	locus_tag	-	Resides in cholesterol rich microdomains at the point of cenrosome-inclusion contact and colocalize with active SFKs. Likely participate in transport.. Contributes to lipid acquisition.	Chlamydia cell biology and pathogenesis. Elwell et al. (2016)
Inclusion membrane proteins		CT_850	locus_tag	-	Resides in cholesterol rich microdomains at the point of cenrosome-inclusion contact and colocalize with active SFKs. Likely participate in transport. Can directly bind to dynein light chain 1 to promot the postioning of the inclusion at the MTOC. . Contributes to lipid acquisition.	Chlamydia cell biology and pathogenesis. Elwell et al. (2016)
Inclusion membrane proteins		CT_229	locus_tag	-	binds to RAB4 (GTPase master regulator of vesicle fusion	Chlamydia cell biology and pathogenesis. Elwell et al. (2016)
Inclusion membrane proteins		Cpn0585	locus_tag	-	binds to RAB1, RAB10, RHAB11	Chlamydia cell biology and pathogenesis. Elwell et al. (2016)
Inclusion membrane proteins		CT_119	locus_tag	-	Contains SNARE like domain. Limit fusion with vesicles that contain VAMP3, VAMP7, VAMP8.	Chlamydia cell biology and pathogenesis. Elwell et al. (2016)
Inclusion membrane proteins		CT_813	locus_tag	-	Contains SNARE like domain. Limit fusion with vesicles that contain VAMP3, VAMP7, VAMP8.	Chlamydia cell biology and pathogenesis. Elwell et al. (2016)
Inclusion membrane proteins		CT_223	locus_tag	-	inclusion protein acting on MTs (IPAM)C. Ontains SNARE like domain. Limit fusion with vesicles that contain VAMP3, VAMP7, VAMP8.	Chlamydia cell biology and pathogenesis. Elwell et al. (2016)
Inclusion membrane proteins	IncE	CT_116	locus_tag	-	Recruits SNX5 and SNX6. Members of the sorting nexing (SNX) family are invloved in trafficking from endosome to the Golgi apparatus.	Chlamydia cell biology and pathogenesis. Elwell et al. (2016)
Inclusion membrane proteins		CT_618	locus_tag	-	Interception of lipid droplets	Chlamydia cell biology and pathogenesis. Elwell et al. (2016)
Inclusion membrane proteins	IncA	CT_119	locus_tag	-	Interception of lipid droplets	Chlamydia cell biology and pathogenesis. Elwell et al. (2016)
Inclusion membrane proteins	incG	CT_118	locus_tag	-	Interception of lipid droplets	Chlamydia cell biology and pathogenesis. Elwell et al. (2016)
Inclusion membrane proteins	IncD	CT_115	locus_tag	-	Involved in lipid acquisition. Involved in scavenging of lipids. Binds to lipid transporters such as ceramide endoplasmic reticulum transport protein (CERT).	Chlamydia cell biology and pathogenesis. Elwell et al. (2016)
Inclusion membrane proteins	Cap1	CT_529	locus_tag	-	class I accessible protein-1. Interception of lipid droplets. May be involved in capture of lipid droplets.	Chlamydia cell biology and pathogenesis. Elwell et al. (2016)
Inclusion membrane proteins		CT_618	locus_tag	-	May be involved in capture of lipid droplets.	Chlamydia cell biology and pathogenesis. Elwell et al. (2016)
Inclusion membrane proteins		CPn1027	locus_tag	-	Bonds to members of the beta-catenin-WNT pathway and other that may promote host cell survival.	Chlamydia cell biology and pathogenesis. Elwell et al. (2016)
Inclusion membrane proteins	InaC	CT_813	locus_tag	-	inclusion membrane protein for actin assembly. Required for the redistribution of the fragmented golgi aparatus.	Integrating Chemical Mutagenesis and Whole-Genome Sequencing as a Platform for Forward and Reverse Genetic Analysis of Chlamydia. Kokes et al. (2015).
potentially type III secreted effectors		CT_203	locus_tag	-	hypothetical protein	Unity in variety--the pan-genome of the Chlamydiae. Collingro et al. MBE (2011)
potentially type III secreted effectors		CT_083	locus_tag	-	hypothetical protein	Unity in variety--the pan-genome of the Chlamydiae. Collingro et al. MBE (2011)
potentially type III secreted effectors		CT_056	locus_tag	RhT_00129	hypothetical protein	Unity in variety--the pan-genome of the Chlamydiae. Collingro et al. MBE (2011)
potentially type III secreted effectors		CT_365	locus_tag	-	hypothetical protein	Unity in variety--the pan-genome of the Chlamydiae. Collingro et al. MBE (2011)
potentially type III secreted effectors		CT_387	locus_tag	RhT_00889	hypothetical protein	Unity in variety--the pan-genome of the Chlamydiae. Collingro et al. MBE (2011)
potentially type III secreted effectors		CT_550	locus_tag	RhT_01447	hypothetical protein	Unity in variety--the pan-genome of the Chlamydiae. Collingro et al. MBE (2011)
potentially type III secreted effectors		CT_648	locus_tag	RhT_01676	hypothetical protein	Unity in variety--the pan-genome of the Chlamydiae. Collingro et al. MBE (2011)
potentially type III secreted effectors		CT_642	locus_tag	RhT_01639	hypothetical protein	Unity in variety--the pan-genome of the Chlamydiae. Collingro et al. MBE (2011)
potentially type III secreted effectors		CT_566	locus_tag	-	hypothetical protein	Unity in variety--the pan-genome of the Chlamydiae. Collingro et al. MBE (2011)
potentially type III secreted effectors		CT_380	locus_tag	RhT_00485	metal dependent hydrolase of the beta-lactamase superfamily I	Unity in variety--the pan-genome of the Chlamydiae. Collingro et al. MBE (2011)
potentially type III secreted effectors		CT_848	locus_tag	-	hypothetical protein	Unity in variety--the pan-genome of the Chlamydiae. Collingro et al. MBE (2011)
potentially type III secreted effectors		CT_863	locus_tag	-	hypothetical protein	Unity in variety--the pan-genome of the Chlamydiae. Collingro et al. MBE (2011)
potentially type III secreted effectors		CT_373	locus_tag	-	hypothetical protein	Unity in variety--the pan-genome of the Chlamydiae. Collingro et al. MBE (2011)
potentially type III secreted effectors		CT_053	locus_tag	RhT_00705	putative effector	Identification of type III secretion substrates of Chlamydia trachomatis using Yersinia enterocolitica as a heterologous system. Da Cunha et al. (2014)
potentially type III secreted effectors		CT_105	locus_tag	-	putative effector	Identification of type III secretion substrates of Chlamydia trachomatis using Yersinia enterocolitica as a heterologous system. Da Cunha et al. (2014)
potentially type III secreted effectors		CT_142	locus_tag	-	putative effector	Identification of type III secretion substrates of Chlamydia trachomatis using Yersinia enterocolitica as a heterologous system. Da Cunha et al. (2014)
potentially type III secreted effectors		CT_143	locus_tag	-	putative effector	Identification of type III secretion substrates of Chlamydia trachomatis using Yersinia enterocolitica as a heterologous system. Da Cunha et al. (2014)
potentially type III secreted effectors		CT_144	locus_tag	-	putative effector	Identification of type III secretion substrates of Chlamydia trachomatis using Yersinia enterocolitica as a heterologous system. Da Cunha et al. (2014)
potentially type III secreted effectors		CT_161	locus_tag	-	putative effector	Identification of type III secretion substrates of Chlamydia trachomatis using Yersinia enterocolitica as a heterologous system. Da Cunha et al. (2014)
potentially type III secreted effectors		CT_338	locus_tag		putative effector	Identification of type III secretion substrates of Chlamydia trachomatis using Yersinia enterocolitica as a heterologous system. Da Cunha et al. (2014)
potentially type III secreted effectors		CT_429	locus_tag	RhT_00361	putative effector	Identification of type III secretion substrates of Chlamydia trachomatis using Yersinia enterocolitica as a heterologous system. Da Cunha et al. (2014)
potentially type III secreted effectors		CT_656	locus_tag	-	putative effector	Identification of type III secretion substrates of Chlamydia trachomatis using Yersinia enterocolitica as a heterologous system. Da Cunha et al. (2014)
potentially type III secreted effectors		CT_849	locus_tag	-	putative effector	Identification of type III secretion substrates of Chlamydia trachomatis using Yersinia enterocolitica as a heterologous system. Da Cunha et al. (2014)
secreted protein	Lda1	CT_156	locus_tag	-	Associates with lipid droplets when ectopically expressed in host cells	Chlamydia cell biology and pathogenesis. Elwell et al. (2016)
secreted protein	Lda3	CT_163	locus_tag	-	Associates with lipid droplets when ectopically expressed in host cells	Chlamydia cell biology and pathogenesis. Elwell et al. (2016)
secreted protein	Lda2	CT_473	locus_tag	RhT_01136	Associates with lipid droplets when ectopically expressed in host cells	Chlamydia cell biology and pathogenesis. Elwell et al. (2016)
secreted protein	CPAF	CT_858	locus_tag	-	chlamydia protease-like activity factor. T2SS effector.	Zhong et al. Identification of a Chlamydial Protease–Like Activity Factor Responsible for the Degradation of Host Transcription Factors. J Exp Med. (2001)
catalase	KatA/E	WCW_RS03140	locus_tag	-	catalase	Discovery of catalases in members of the Chlamydiales order. Rusconi et al. J Bacteriol (2013)
Superoxyde dismutase	SodN	ELAC_0800	locus_tag	-	Superoxyde dismutase SodN [Ni]	-
Superoxyde dismutase	SodC	WCW_RS05925	locus_tag	-	Superoxyde dismutase SodC [Cu-Zn]	-
Superoxyde dismutase	SodB/SodM	WCW_RS01185	locus_tag	RhT_00290, RhT_00776	Superoxyde dismutase SodB [Fe]/SodM [Mn]	-
Chlamydia_virulence_plasmid_homolog	gp6D	CT_583	locus_tag	RhT_00036	Virulence plasmid protein pGP6-D-related protein	-
binding and invasion	Ctad1	CT_017	locus_tag	-	binds to beta1 integrins	Chlamydia cell biology and pathogenesis. Elwell et al. (2016)
binding and invasion	pmp21	CPn0963	locus_tag	-	binds to the epidermal groth factor receptor (EGFR) and function as both invasin and adhesin	Chlamydia cell biology and pathogenesis. Elwell et al. (2016)
transporters	HuxA	P45355	UniProtKB accession	RhT_01577	24.7% identity with Q4QNS5 (Haemophilus influenzae) / Heme/hemopexin-binding protein precursor	A gene cluster involved in the utilization of both free heme and heme:hemopexin by Haemophilus influenzae type b. Cope et al. (1995). / Structural basis for haem piracy from host haemopexin by Haemophilus influenzae. Zambolin et al. (2016).
transporters	HuxB	Q4QNS5	UniProtKB accession	RhT_01578	24.9% identity with P44602 (Haemophilus influenzae) / Heme/hemopexin transporter protein HuxB precursor	A gene cluster involved in the utilization of both free heme and heme:hemopexin by Haemophilus influenzae type b. Cope et al. (1995). / Structural basis for haem piracy from host haemopexin by Haemophilus influenzae. Zambolin et al. (2016).
transporters	ntt_4	PC_RS02365	locus_tag	-	NAD transporter.shows highest sequence identity (22%) to the plastidic ATP/ADP transporter AtNTT1 from Arabidopsis thaliana	A candidate NAD+ transporter in an intracellular bacterial symbiont related to Chlamydiae (Haferkamp 2004)
transporters	ntt_1	PC_RS01215	locus_tag	-	ATP/ADP tranporter	A candidate NAD+ transporter in an intracellular bacterial symbiont related to Chlamydiae (Haferkamp 2004)
transporters	ntt_2	PC_RS01170	locus_tag	-	ATP, GTP and UTP at high rates, but ADP import is much lower.	A candidate NAD+ transporter in an intracellular bacterial symbiont related to Chlamydiae (Haferkamp 2004)
transporters	ntt_3	PC_RS01165	locus_tag	-	UTP transporter	Tapping the nucleotide pool of the host: novel nucleotide carrier proteins of Protochlamydia amoebophila (Haferkamp et al. 2006)
transporters	ntt_5	PC_RS06460	locus_tag	-	GTP,ATP transporter	Tapping the nucleotide pool of the host: novel nucleotide carrier proteins of Protochlamydia amoebophila (Haferkamp et al. 2006)
transporters	Npt1	CT_065	locus_tag	RhT_00329	NAD and ATP transport	Chlamydia trachomatis Transports NAD via the Npt1 ATP/ADP Translocase (Fisher et al. 2013)
transporters	Npt2	CT_495	locus_tag	-	ATP,UTP,GTP,CTP transporter	Chlamydia trachomatis Transports NAD via the Npt1 ATP/ADP Translocase (Fisher et al. 2013)
transporters	SnNTT1	SNE_RS03010	locus_tag	RhT_00329	ATP/ADP antiporter,	Nucleotide Parasitism by Simkania negevensis (Chlamydiae) Knap et al (2010)
transporters	SnNTT2	SNE_RS11190	locus_tag	RhT_01503	guanine nucleotide/ATP/H+	Nucleotide Parasitism by Simkania negevensis (Chlamydiae) Knap et al (2010)
transporters	SnNTT3	SNE_RS06830	locus_tag	-	nucleotide triphosphate antiporter	Nucleotide Parasitism by Simkania negevensis (Chlamydiae) Knap et al (2010)
transporters	SnNTT4	SNE_RS06435	locus_tag	RhT_00750/RhT_00751/RhT_00752	ATP:ADP Antiporter (AAA) Family tranporter	Nucleotide Parasitism by Simkania negevensis (Chlamydiae) Knap et al (2010)
transporters		PF03219	PFAM domain	RhT_00462	ATP:ADP Antiporter (AAA) Family tranporter	-
transporters		PF03219	PFAM domain	RhT_00945	ATP:ADP Antiporter (AAA) Family tranporter	-
transporters		Q9KKU0	UniProtKB accession	RhT_00179	Riboflavin uptake porter, RibN	-
transporters		A6WUW2	UniProtKB accession	RhT_00459	Riboflavin uptake porter, RibN	-
transporters		Q4UNE6	UniProtKB accession	RhT_01403	Riboflavin uptake porter, RibN	-
transporters		B0B8F4	UniProtKB accession	RhT_00468	S-adenosylmethionine/S-adenosylhomocysteine transporter	-
transporters		O57898	UniProtKB accession	RhT_00413	Biotin transporter BioY	-
transporters		Q9X196	UniProtKB accession	RhT_01280	Polyamine/Opine/Phosphonate Uptake Transporter	-
transporters		P0AFK5	UniProtKB accession	RhT_01281	Polyamine/Opine/Phosphonate Uptake Transporter	-
transporters		P45169	UniProtKB accession	RhT_01282	Polyamine/Opine/Phosphonate Uptake Transporter	-
Tetracycline resistance		P02980	UniProtKB accession	RhT_00033	tetB	-
Tetracycline resistance		P02980	UniProtKB accession	RhT_01129	tetB	-
Tetracycline resistance		P51563	UniProtKB accession	RhT_00739	tetC	-
Tetracycline resistance		P02981	UniProtKB accession	RhT_00360	tatC	-
Beta-lactamase		PF00753	UniProtKB accession	RhT_00366	Metallo-beta-lactamase superfamily protein	-
Beta-lactamase		O07293	UniProtKB accession	RhT_00901	bla	-
Beta-lactamase		PF12706	PFAM domain	RhT_00485	phnP	-
Beta-lactamase		PF00753	PFAM domain	RhT_01515	Metallo-beta-lactamase superfamily protein	-
Multidrug resistance		PF00753	PFAM domain	RhT_01626	Metallo-beta-lactamase superfamily protein	-
Multidrug resistance		A8GHR0	UniProtKB accession	RhT_00542	mdtC	-
Multidrug resistance		F2EYD8	UniProtKB accession	RhT_00541	mdtA	-
QRDR		Q54001	UniProtKB accession	RhT_00540	omf	-
QRDR		Q9PKK4	UniProtKB accession	RhT_00556	GyrA	-
QRDR		O84193	UniProtKB accession	RhT_00555	GyrB	-
QRDR		Q9KA23	UniProtKB accession	RhT_01642	Topoisomerase	-
QRDR		wcw_1561	locus_tag	-	ParC	-
QRDR		wcw_1562	locus_tag	-	ParE	-
general components of the OMC	MOMP	CT_681	locus_tag	RhT_00042	MOMP	Chlamydia cell biology and pathogenesis. Elwell et al. (2016)
general components of the OMC	MOMP-like	SNE_RS04800	locus_tag	RhT_00150	MOMP-like	-
general components of the OMC	MOMP-like	SNE_RS04660	locus_tag	RhTp_00022	MOMP-like	-
general components of the OMC	PmpB	PF03797	PFAM domain	RhT_00712	PmpB	-
general components of the OMC	Pmp-like	PF03797 and PF12951	PFAM domain	RhT_00552	Pmp-like protein with 5xFXXN,1xGGA(LIV	-
general components of the OMC	omcB, omp2	CT_443	locus_tag	-	60 kDa cysteine-rich outer membrane protein	Chlamydia cell biology and pathogenesis. Elwell et al. (2016)
general components of the OMC	omcA, omp3	CT_444	locus_tag	-	9 kDa-cysteine-rich lipoprotein	Unity in variety--the pan-genome of the Chlamydiae. Collingro et al. MBE (2011)
general components of the OMC	porB	CT_713	locus_tag	-	outer membrane protein B	Unity in variety--the pan-genome of the Chlamydiae. Collingro et al. MBE (2011)
general components of the OMC	oprB	CT_372	locus_tag	-	components of the OMC	Unity in variety--the pan-genome of the Chlamydiae. Collingro et al. MBE (2011)
general components of the OMC	yaeT	CT_241	locus_tag	RhT_01290	omp85 family membrane protein	Unity in variety--the pan-genome of the Chlamydiae. Collingro et al. MBE (2011)
general components of the OMC		CT_623	locus_tag	RhT_00047	components of the OMC	Unity in variety--the pan-genome of the Chlamydiae. Collingro et al. MBE (2011)
general components of the OMC		CT_389	locus_tag	RhT_00890	components of the OMC	Unity in variety--the pan-genome of the Chlamydiae. Collingro et al. MBE (2011)
general components of the OMC		CT_289	locus_tag	-	components of the OMC	Unity in variety--the pan-genome of the Chlamydiae. Collingro et al. MBE (2011)
general components of the OMC		-	-	RhT_00153	MOMP-like family protein/ high number of copies Simkania	-
