# Supplementary material for: Sequencing the Obligate Intracellular Rhabdochlamydia helvetica within Its Tick Host Ixodes ricinus to Investigate Their Symbiotic Relationship
Source: Genome Biol Evol. 2019 Apr 4;11(4):1334–44. doi: 10.1093/gbe/evz072 (PMC6490308; doi:10.1093/gbe/evz072)
Supplement: Supplementary Data [file evz072_supp.zip › table_s9_transporters.xlsx]

## Sheet: Sheet1
locus_tag	Transporter family	Category description	Subcategory description	E-VALUE	bitscore	identity(%)	TMq	TMh	qCOV	hCOV	qACCESSION	putative substrate	description
RhT_01510	1.A.23	The Small Conductance Mechanosensitive Ion Channel (MscS) Family	-	0	179.489	35	8	4	0.8	0.8	P0AEB5	small molecules, ions	Low conductance mechanosensitive channel YnaI
RhT_00553	1.A.26	The Mg2+ Transporter-E (MgtE) Family	-	1.68156e-44	163.31	27	5	5	0.86	0.98	Q5SMG8	Mn2+, Ca2+	Magnesium transporter MgtE
RhT_00105	1.A.30	The H+- or Na+-translocating Bacterial Flagellar Motor/ExbBD Outer Membrane Transport Energizer (Mot-Exb) Superfamily	TonB-ExbB-ExbD/TolA-TolQ-TolR (Exb) Family of Energizers for Outer Membrane Receptor (OMR)-Mediated Active Transport Family	4.51023e-08	47.7506	25	1	1	0.83	0.82	P0ABV2	protons, H+, Na+	Biopolymer transport protein ExbD
RhT_00106	1.A.30	The H+- or Na+-translocating Bacterial Flagellar Motor/ExbBD Outer Membrane Transport Energizer (Mot-Exb) Superfamily	TonB-ExbB-ExbD/TolA-TolQ-TolR (Exb) Family of Energizers for Outer Membrane Receptor (OMR)-Mediated Active Transport Family	2.65839e-19	83.1889	29	3	3	0.9	0.91	P0ABU9	protons, H+, Na+	Protein TolQ
RhT_01294	1.A.35	The CorA Metal Ion Transporter (MIT) Family	-	1.68347e-14	72.0182	24	3	3	0.92	0.91	Q58439	Mg2+, Ca2+, Ni2+	Cobalt/magnesium transport protein CorA
RhT_01300	1.A.8	1.A.8 The Major Intrinsic Protein (MIP) Family	-	9.15214e-21	87.4261	29	6	6	0.97	0.73	Q8LFP7	water	N-terminally processed],Aquaporin NIP1-2 (NOD26-like intrinsic protein 1-2) (AtNIP1;2) (Nodulin-26-like major intrinsic protein 2) (NodLikeMip2) (Protein NLM2) [Cleaved into: Aquaporin NIP1-2
RhT_00298	1.B.17	The Outer Membrane Factor (OMF) Family	-	0	200.675	32	0	0	0.98	0.94	A6XV56	drugs	Multidrug resistance protein,putative
RhT_00540	1.B.17	The Outer Membrane Factor (OMF) Family	-	3.27685e-14	73.9442	23	0	0	0.76	0.77	P02930	Hemolysin, drugs, Siderophores	Outer membrane protein TolC (Multidrug efflux pump subunit TolC) (Outer membrane factor TolC)
RhT_01578	1.B.20	The Two-partner Secretion (TPS) Family	-	1.15467e-42	162.54	27	0	1	0.82	0.62	Q6Y659	BpaA	BpaB
RhT_01177	1.B.42	The Outer Membrane Lipopolysaccharide Export Porin (LPS-EP) Family	-	0	235.728	47	1	0	0.88	0.98	P0A9V1	LPS	Lipopolysaccharide export system ATP-binding protein LptB (EC 3.6.3.-)
RhT_00017	2.A.1	The Major Facilitator Superfamily (MFS)	Proteobacterial Intraphagosomal Amino Acid Transporter (Pht) Family	0	351.673	48	12	12	0.95	0.95	Q5ZUB4	Valine	Major facilitator family transporter
RhT_00033	2.A.1	The Major Facilitator Superfamily (MFS)	Drug:H+ Antiporter-1 (12 Spanner) (DHA1) Family	8.56105e-22	95.5153	27	12	12	0.94	0.93	P02980	tetracycline, 27902	Tetracycline resistance protein,class B (TetA(B)) (Metal-tetracycline/H(+) antiporter)
RhT_00296	2.A.1	The Major Facilitator Superfamily (MFS)	Drug:H+ Antiporter-2 (14 Spanner) (DHA2) Family	0	402.905	42	14	14	0.97	0.97	Q9RQ29	long-chain fatty acids, 15904	Efflux pump protein FarB
RhT_00327	2.A.1	The Major Facilitator Superfamily (MFS)	Proteobacterial Intraphagosomal Amino Acid Transporter (Pht) Family	0	495.352	62	12	12	0.96	0.96	I7I1R6	Amino acids	putative to nasA protein
RhT_00360	2.A.1	The Major Facilitator Superfamily (MFS)	Drug:H+ Antiporter-1 (12 Spanner) (DHA1) Family	8.07246e-29	115.546	26	12	12	0.9	0.88	Q56RY7	tetracycline, 27902	TetA(39)
RhT_00739	2.A.1	The Major Facilitator Superfamily (MFS)	Drug:H+ Antiporter-1 (12 Spanner) (DHA1) Family	1.14973e-30	120.939	28	12	12	0.9	0.9	Q56RY7	tetracycline, 27902	TetA(39)
RhT_00805	2.A.1	The Major Facilitator Superfamily (MFS)	Sugar Porter (SP) Family	0	301.212	38	12	12	0.98	0.95	P46333	Metabolites, 25212	Probable metabolite transport protein CsbC
RhT_01005	2.A.1	The Major Facilitator Superfamily (MFS)	Uncharacterized Major Facilitator-26 (UMF26) Family	0	327.405	45	11	11	0.94	0.92	F8L9E4	Unknown	Uncharacterized protein
RhT_01453	2.A.1	The Major Facilitator Superfamily (MFS)	Organophosphate:Pi Antiporter (OPA) Family	0	541.962	59	10	10	0.96	0.96	Q9Z7N9	Glucose-6-P	Probable hexose phosphate transport protein
RhT_01536	2.A.1	The Major Facilitator Superfamily (MFS)	Fosmidomycin Resistance (Fsr) Family	0.000549595	40.817	25	12	11	0.66	0.66	F8IC89	Unknown	Major facilitator superfamily transporter
RhT_00600	2.A.109	The Tellurium Ion Resistance (TerC) Family	-	0	211.075	45	9	9	0.85	0.8	F0N2E7	Unknown	Protein Alx
RhT_00971	2.A.115	The Novobiocin Exporter (NbcE) Family	-	1.44739e-35	130.954	32	6	5	0.9	0.96	P94357	Unknown	UPF0750 membrane protein YxkD
RhT_00329	2.A.12	The ATP:ADP Antiporter (AAA) Family	-	0	667.537	66	12	12	0.96	0.99	Q6MEM5	ATP, ADP	ATP carrier protein,ADP
RhT_00462	2.A.12	The ATP:ADP Antiporter (AAA) Family	-	0	478.019	48	12	12	0.96	0.94	Q6MEN4	ATP, GTP, UTP, CTP	ATP carrier protein,ADP
RhT_00750	2.A.12	The ATP:ADP Antiporter (AAA) Family	-	8.71402e-08	53.1434	23	12	12	0.7	0.51	Q39002	ATP, ADP	ATP carrier protein 1,chloroplastic (ADP/ATP translocase 1) (Adenine nucleotide translocase 1),ADP
RhT_00751	2.A.12	The ATP:ADP Antiporter (AAA) Family	-	4.04148e-07	51.2174	22	12	12	0.97	0.94	Q6MEN4	ATP, GTP, UTP, CTP	ATP carrier protein,ADP
RhT_00752	2.A.12	The ATP:ADP Antiporter (AAA) Family	-	3.92071e-07	51.2174	24	12	12	0.71	0.65	Q9ZD47	CTP, UTP, GDP	ATP carrier protein 4 (ADP/ATP translocase 4),ADP
RhT_00945	2.A.12	The ATP:ADP Antiporter (AAA) Family	-	0	456.447	46	12	12	0.96	0.93	Q6MEN4	ATP, GTP, UTP, CTP	ATP carrier protein,ADP
RhT_01503	2.A.12	The ATP:ADP Antiporter (AAA) Family	-	0	531.176	50	11	12	0.97	0.96	Q6MEN4	ATP, GTP, UTP, CTP	ATP carrier protein,ADP
RhT_00774	2.A.126	The Fatty Acid Exporter (FAX) Family	-	6.0136e-12	57.7658	43	4	4	0.83	0.86	F8L081	Unknown	Uncharacterized protein
RhT_00515	2.A.17	2.A.17 The Proton-dependent Oligopeptide Transporter (POT/PTR) Family	-	2.76441e-16	79.7221	24	12	14	0.95	0.92	P36837	dipeptides, tripeptides, H+, Glycyl-sarcosine, Alafosfalin	Dipeptide and tripeptide permease B
RhT_01311	2.A.17	2.A.17 The Proton-dependent Oligopeptide Transporter (POT/PTR) Family	-	9.94871e-40	149.443	27	14	14	0.9	0.87	P75742	peptides	Dipeptide permease D
RhT_00184	2.A.20	The Inorganic Phosphate Transporter (PiT) Family	-	0	214.927	34	10	13	0.91	0.7	O26024	phosphate	Putative phosphate permease HP_1491
RhT_00663	2.A.20	The Inorganic Phosphate Transporter (PiT) Family	-	0	260.766	44	10	9	0.95	0.76	P59950	phosphate	Probable low-affinity inorganic phosphate transporter
RhT_00442	2.A.21	The Solute:Sodium Symporter (SSS) Family	-	0	355.91	41	13	12	0.96	0.97	J7JIE8	Proline	Proline permease
RhT_00747	2.A.23	2.A.23 The Dicarboxylate/Amino Acid:Cation (Na+ or H+) Symporter (DAACS) Family	-	0	240.736	33	9	10	0.97	0.94	P21345	glutamate, aspartate	Proton/glutamate-aspartate symporter (Glutamate-aspartate carrier protein) (Proton-glutamate-aspartate transport protein)
RhT_01059	2.A.23	2.A.23 The Dicarboxylate/Amino Acid:Cation (Na+ or H+) Symporter (DAACS) Family	-	6.66871e-35	134.42	27	9	10	0.88	0.81	B0W0K4	glutamate, aspartate	Amino acid transporter
RhT_01459	2.A.23	2.A.23 The Dicarboxylate/Amino Acid:Cation (Na+ or H+) Symporter (DAACS) Family	-	5.85826e-13	70.4774	23	11	10	0.52	0.89	P21345	glutamate, aspartate	Proton/glutamate-aspartate symporter (Glutamate-aspartate carrier protein) (Proton-glutamate-aspartate transport protein)
RhT_00832	2.A.25	The Alanine or Glycine:Cation Symporter (AGCS) Family	-	0	392.504	47	11	11	0.98	0.99	Q6LX42	Alanine, Na+	Sodium/alanine symporter AgcS (Alanine permease)
RhT_01321	2.A.25	The Alanine or Glycine:Cation Symporter (AGCS) Family	-	0	280.026	39	11	11	0.95	0.92	Q8EII1	Glycine	Na(+)-linked D-alanine glycine transporter GlyP
RhT_00295	2.A.3	The Amino Acid-Polyamine-Organocation (APC) Superfamily	Cationic Amino Acid Transporter (CAT) Family	0	387.882	44	13	13	0.98	0.97	Q8R706	Amino acids	Amino acid transporters
RhT_00782	2.A.3	The Amino Acid-Polyamine-Organocation (APC) Superfamily	Glutamate:GABA Antiporter (GGA) Family	0	243.047	31	12	12	0.96	0.9	O30417	Glutamate, _-aminobutyrate	Glutamate/gamma-aminobutyrate antiporter
RhT_00792	2.A.3	The Amino Acid-Polyamine-Organocation (APC) Superfamily	Glutamate:GABA Antiporter (GGA) Family	0	254.603	34	12	12	0.96	0.92	O30417	Glutamate, _-aminobutyrate	Glutamate/gamma-aminobutyrate antiporter
RhT_00816	2.A.3	The Amino Acid-Polyamine-Organocation (APC) Superfamily	Archaeal/Bacterial Transporter (ABT) Family	6.68702e-37	145.976	27	12	13	0.95	0.81	O28661	Amino acids	Cationic amino acid transporter (Cat-1)
RhT_00915	2.A.37	The Monovalent Cation:Proton Antiporter-2 (CPA2) Family	-	0	267.314	42	10	10	0.97	0.98	Q6ML49	Na+, H+	Putative Na+/H+ exchange protein
RhT_01648	2.A.38	2.A.38 The K+ Transporter (Trk) Family	-	5.08693e-08	53.1434	26	0	0	0.57	0.5	P73948	K+	Slr1508 protein
RhT_00775	2.A.4	2.A.4 The Cation Diffusion Facilitator (CDF) Family	-	4.42195e-27	108.227	27	6	6	0.93	0.83	Q1LHU8	Fe2+, Zn2+, Co2+, Cd2+, Ni2+	metal efflux system component,Cation Diffusion Factor
RhT_00885	2.A.42	The Hydroxy/Aromatic Amino Acid Permease (HAAAP) Family	-	0	184.111	31	11	11	0.96	0.97	P0AAD4	tyrosine	Tyrosine-specific transport protein (Tyrosine permease)
RhT_01652	2.A.42	The Hydroxy/Aromatic Amino Acid Permease (HAAAP) Family	-	0	173.711	33	11	11	0.97	0.97	P0AAD4	tyrosine	Tyrosine-specific transport protein (Tyrosine permease)
RhT_00541	2.A.6	2.A.6 The Resistance-Nodulation-Cell Division (RND) Superfamily	(Largely Gram-negative Bacterial) Hydrophobe/Amphiphile Efflux-1 (HAE1) Family	0	177.948	35	0	1	0.85	0.73	Q9I0V5	Aztreonam, Macrolides, Novobiocin, tetracycline	Probable Resistance-Nodulation-Cell Division (RND) efflux membrane fusion protein
RhT_00542	2.A.6	2.A.6 The Resistance-Nodulation-Cell Division (RND) Superfamily	(Largely Gram-negative Bacterial) Hydrophobe/Amphiphile Efflux-1 (HAE1) Family	0	672.929	37	12	12	1	0.99	I0KTJ0	tetracycline, Monocycline, Ciprofloxacin, Levofloxacin	Acriflavin resistance plasma membrane protein
RhT_01442	2.A.6	2.A.6 The Resistance-Nodulation-Cell Division (RND) Superfamily	(Largely Gram-negative Bacterial) Hydrophobe/Amphiphile Efflux-1 (HAE1) Family	3.75492e-09	51.2174	28	3	4	0.77	0.71	Q9HWH6	Fluoroquinolones	Uncharacterized protein
RhT_00239	2.A.62	The NhaD Na+:H+ Antiporter (NhaD) Family	-	0	430.254	56	12	11	0.96	0.7	A5PGV3	Na+, H+	Putative Na+/H+ antiporter
RhT_01394	2.A.66	The Multidrug/Oligosaccharidyl-lipid/Polysaccharide (MOP) Flippase Superfamily	Mouse Virulence Factor (MVF) Family	5.40225e-38	145.591	29	12	13	0.79	0.81	D0WY71	Lipid II peptidoglycan precursors	Probable lipid II flippase MurJ
RhT_01649	2.A.66	The Multidrug/Oligosaccharidyl-lipid/Polysaccharide (MOP) Flippase Superfamily	Polysaccharide Transport (PST) Family	0.000855505	40.817	21	14	11	0.73	0.91	Q44575	Acetan	AceE protein (Fragment)
RhT_01596	2.A.67	The Oligopeptide Transporter (OPT) Family	-	0	352.829	40	18	17	0.95	0.95	O58099	Oligopeptides	Uncharacterized protein
RhT_00179	2.A.7	The Drug/Metabolite Transporter (DMT) Superfamily	10 TMS Drug/Metabolite Exporter (DME) Family	1.31592e-14	72.0182	28	10	10	0.77	0.79	C2I8T0	riboflavin	Putative uncharacterized protein
RhT_00459	2.A.7	The Drug/Metabolite Transporter (DMT) Superfamily	10 TMS Drug/Metabolite Exporter (DME) Family	3.45857e-11	62.003	25	10	8	0.86	0.91	A6WUW2	riboflavin	Riboflavin transporter
RhT_00468	2.A.7	The Drug/Metabolite Transporter (DMT) Superfamily	10 TMS Drug/Metabolite Exporter (DME) Family	0	194.897	39	10	10	0.98	0.93	B0B8F4	S-adenosylmethionine, S-adenosylhomocysteine	S-adenosylmethionine/S-adenosylhomocysteine transporter (SAM/SAH transporter) (SAMHT)
RhT_00771	2.A.7	The Drug/Metabolite Transporter (DMT) Superfamily	4 TMS Small Multidrug Resistance (SMR) Family	2.64716e-33	113.62	48	4	4	0.94	0.97	P69937	Cetylpyridinium, Cetyldimethyl ethylammonium, Hexadecyltrimethyl ammonium	Quaternary ammonium compound-resistance protein SugE
RhT_01403	2.A.7	The Drug/Metabolite Transporter (DMT) Superfamily	10 TMS Drug/Metabolite Exporter (DME) Family	9.17751e-06	44.669	22	7	10	0.8	0.63	C2I8T0	riboflavin	Putative uncharacterized protein
RhT_00413	2.A.88	The Vitamin Uptake Transporter (VUT or ECF) Family	-	1.51961e-18	79.337	37	6	6	0.79	0.75	Q5LR30	Biotin	BioY family protein
RhT_00659	2.A.88	The Vitamin Uptake Transporter (VUT or ECF) Family	-	2.62483e-23	94.3597	30	7	7	0.87	0.89	G4P330	Unknown	YpdP
RhT_00358	2.A.89	The Vacuolar Iron Transporter (VIT) Family	-	0	190.66	41	5	5	0.98	0.96	F8KX85	Unknown	Uncharacterized protein
RhT_00660	2.A.95	2.A.95 The 6 TMS Neutral Amino Acid Transporter (NAAT) Family	-	5.39502e-37	130.183	37	6	6	0.99	0.99	O32244	Unknown	UPF0056 membrane protein YvbG
RhT_01012	2.A.95	2.A.95 The 6 TMS Neutral Amino Acid Transporter (NAAT) Family	-	0	174.866	46	6	6	0.96	0.98	P67143	antibiotics	UPF0056 inner membrane protein YhgN
RhT_00147	3.A.1	The ATP-binding Cassette (ABC) Superfamily	Probable Glycolipid Exporter (DevE) Family	3.41556e-16	74.3294	30	1	0	0.89	0.86	O50296	Glycolipids	ATP-binding subunit
RhT_00177	3.A.1	The ATP-binding Cassette (ABC) Superfamily	Polar Amino Acid Uptake Transporter (PAAT) Family	2.92272e-14	68.9366	27	0	1	0.92	0.93	Q8RCC4	Glutamine, asparagine, glutamate	ABC-type amino acid transport system,periplasmic component
RhT_00214	3.A.1	The ATP-binding Cassette (ABC) Superfamily	Iron Chelate Uptake Transporter (FeCT) Family (Similar to 3.A.1.13 and 3.A.1.15)	6.92394e-33	122.865	31	9	9	0.94	0.87	Q2MGF9	Mn2+	Putative manganese ABC transporter,permease protein
RhT_00215	3.A.1	The ATP-binding Cassette (ABC) Superfamily	Iron Chelate Uptake Transporter (FeCT) Family (Similar to 3.A.1.13 and 3.A.1.15)	0	156.762	41	0	0	0.85	0.81	Q55281	Mn2+	Manganese transport system ATP-binding protein MntA
RhT_00216	3.A.1	The ATP-binding Cassette (ABC) Superfamily	Iron Chelate Uptake Transporter (FeCT) Family (Similar to 3.A.1.13 and 3.A.1.15)	1.12046e-18	83.1889	25	1	1	0.83	0.77	O34966	Zn2+	High-affinity zinc uptake system binding-protein ZnuA
RhT_00249	3.A.1	The ATP-binding Cassette (ABC) Superfamily	(Putative) Drug Resistance ATPase-1 (Drug RA1) Family	0	267.7	32	0	0	0.92	0.91	Q2PGB8	Acetate	ABC transporter
RhT_00331	3.A.1	The ATP-binding Cassette (ABC) Superfamily	Iron Chelate Uptake Transporter (FeCT) Family (Similar to 3.A.1.13 and 3.A.1.15)	0	231.491	39	1	1	0.95	0.95	Q3Y4D4	Fe2+	Manganese-binding protein (YtgA) (Fragment)
RhT_00332	3.A.1	The ATP-binding Cassette (ABC) Superfamily	Iron Chelate Uptake Transporter (FeCT) Family (Similar to 3.A.1.13 and 3.A.1.15)	0	274.248	54	0	1	0.9	0.86	P96117	Mn2+, Zn2+, Fe2+	Zinc transport system ATP-binding protein TroB
RhT_00333	3.A.1	The ATP-binding Cassette (ABC) Superfamily	Iron Chelate Uptake Transporter (FeCT) Family (Similar to 3.A.1.13 and 3.A.1.15)	0	263.077	36	9	7	0.97	0.97	O84072	Fe2+	Probable metal transport system membrane protein CT_069
RhT_00334	3.A.1	The ATP-binding Cassette (ABC) Superfamily	Iron Chelate Uptake Transporter (FeCT) Family (Similar to 3.A.1.13 and 3.A.1.15)	0	182.57	37	10	10	0.97	0.97	O84073	Fe2+	Probable metal transport system membrane protein CT_070
RhT_00345	3.A.1	The ATP-binding Cassette (ABC) Superfamily	Peptide/Opine/Nickel Uptake Transporter (PepT) Family	0	218.009	30	1	1	0.9	0.89	P26906	Dipeptides, _-aminolevulinic acid, heme	Dipeptide-binding protein DppE
RhT_00422	3.A.1	The ATP-binding Cassette (ABC) Superfamily	Peptide/Opine/Nickel Uptake Transporter (PepT) Family	0	217.624	30	2	1	0.89	0.88	P26906	Dipeptides, _-aminolevulinic acid, heme	Dipeptide-binding protein DppE
RhT_00423	3.A.1	The ATP-binding Cassette (ABC) Superfamily	Peptide/Opine/Nickel Uptake Transporter (PepT) Family	0	218.779	29	1	1	0.96	0.95	P26906	Dipeptides, _-aminolevulinic acid, heme	Dipeptide-binding protein DppE
RhT_00594	3.A.1	The ATP-binding Cassette (ABC) Superfamily	Lipoprotein Translocase (LPT) Family	0	172.555	43	0	1	0.92	0.91	P75957	Lipoproteins	Lipoprotein-releasing system ATP-binding protein LolD (EC 3.6.3.-)
RhT_00665	3.A.1	The ATP-binding Cassette (ABC) Superfamily	Peptide/Opine/Nickel Uptake Transporter (PepT) Family	0	197.208	28	1	1	0.86	0.88	P26906	Dipeptides, _-aminolevulinic acid, heme	Dipeptide-binding protein DppE
RhT_00671	3.A.1	The ATP-binding Cassette (ABC) Superfamily	?-Hexachlorocyclohexane (HCH) Family (Similar to 3.A.1.12 and 3.A.1.24)	0	187.578	41	0	1	0.98	0.7	P63357	steroids	Probable ribonucleotide transport ATP-binding protein mkl
RhT_00672	3.A.1	The ATP-binding Cassette (ABC) Superfamily	?-Hexachlorocyclohexane (HCH) Family (Similar to 3.A.1.12 and 3.A.1.24)	2.09162e-37	135.576	37	6	6	0.75	0.63	A4PCH7	?-hexachlorocyclohexane, _-Hexachlorocyclohexane	Putative innermembrane component of ABC transporter system
RhT_00695	3.A.1	The ATP-binding Cassette (ABC) Superfamily	Peptide/Opine/Nickel Uptake Transporter (PepT) Family	0	207.994	28	1	1	0.87	0.88	P26906	Dipeptides, _-aminolevulinic acid, heme	Dipeptide-binding protein DppE
RhT_00812	3.A.1	The ATP-binding Cassette (ABC) Superfamily	Peptide/Opine/Nickel Uptake Transporter (PepT) Family	0	269.626	50	5	6	0.99	0.9	P26903	Dipeptides, _-aminolevulinic acid, heme	Dipeptide transport system permease protein DppB
RhT_00813	3.A.1	The ATP-binding Cassette (ABC) Superfamily	Peptide/Opine/Nickel Uptake Transporter (PepT) Family	0	283.108	51	7	6	0.92	0.88	P26904	Dipeptides, _-aminolevulinic acid, heme	Dipeptide transport system permease protein DppC
RhT_00814	3.A.1	The ATP-binding Cassette (ABC) Superfamily	Peptide/Opine/Nickel Uptake Transporter (PepT) Family	0	288.5	47	0	0	0.98	0.96	P26905	Dipeptides, _-aminolevulinic acid, heme	Dipeptide transport ATP-binding protein DppD
RhT_00815	3.A.1	The ATP-binding Cassette (ABC) Superfamily	Peptide/Opine/Nickel Uptake Transporter (PepT) Family	0	295.049	49	0	0	0.95	0.92	P42065	Oligopeptides	Oligopeptide transport ATP-binding protein AppF
RhT_00819	3.A.1	The ATP-binding Cassette (ABC) Superfamily	Peptide/Opine/Nickel Uptake Transporter (PepT) Family	5.19729e-38	144.436	26	0	1	0.91	0.68	P26906	Dipeptides, _-aminolevulinic acid, heme	Dipeptide-binding protein DppE
RhT_01114	3.A.1	The ATP-binding Cassette (ABC) Superfamily	Peptide/Opine/Nickel Uptake Transporter (PepT) Family	0	193.741	29	0	1	0.95	0.87	Q46863	Oligopeptides	Probable deoxycholate-binding periplasmic protein YgiS
RhT_01255	3.A.1	The ATP-binding Cassette (ABC) Superfamily	Peptide/Opine/Nickel Uptake Transporter (PepT) Family	0	196.823	28	2	1	0.9	0.88	P26906	Dipeptides, _-aminolevulinic acid, heme	Dipeptide-binding protein DppE
RhT_01256	3.A.1	The ATP-binding Cassette (ABC) Superfamily	Peptide/Opine/Nickel Uptake Transporter (PepT) Family	0	211.846	29	2	1	0.91	0.92	P26906	Dipeptides, _-aminolevulinic acid, heme	Dipeptide-binding protein DppE
RhT_01258	3.A.1	The ATP-binding Cassette (ABC) Superfamily	Peptide/Opine/Nickel Uptake Transporter (PepT) Family	0	216.083	30	2	1	0.89	0.88	P26906	Dipeptides, _-aminolevulinic acid, heme	Dipeptide-binding protein DppE
RhT_01267	3.A.1	The ATP-binding Cassette (ABC) Superfamily	(Putative) Drug Resistance ATPase-2 (Drug RA2) Family	0	416.001	42	0	0	0.95	0.92	Q83XH1	ethidium, Flurorquinolones	ABC transporter
RhT_01280	3.A.1	The ATP-binding Cassette (ABC) Superfamily	Polyamine/Opine/Phosphonate Uptake Transporter (POPT) Family	0	276.944	43	1	0	0.97	0.94	P69874	Putrescine, spermidine	Spermidine/putrescine import ATP-binding protein PotA (EC 3.6.3.31)
RhT_01281	3.A.1	The ATP-binding Cassette (ABC) Superfamily	Polyamine/Opine/Phosphonate Uptake Transporter (POPT) Family	0	194.512	42	6	6	0.87	0.95	P0AFK4	Putrescine, spermidine	Spermidine/putrescine transport system permease protein PotB
RhT_01282	3.A.1	The ATP-binding Cassette (ABC) Superfamily	Polyamine/Opine/Phosphonate Uptake Transporter (POPT) Family	1.77538e-35	129.028	38	6	6	0.89	0.89	P0AFK6	Putrescine, spermidine	Spermidine/putrescine transport system permease protein PotC
RhT_01302	3.A.1	The ATP-binding Cassette (ABC) Superfamily	Lipid Exporter (LipidE) Family	0	312.383	34	5	5	0.79	0.88	P60752	phospholipids, LPS, Lipid A, drugs, Phosphoplipids, LPS, lipid A, drugs	Lipid A export ATP-binding/permease protein MsbA (EC 3.6.3.-)
RhT_01455	3.A.1	The ATP-binding Cassette (ABC) Superfamily	Peptide/Opine/Nickel Uptake Transporter (PepT) Family	0	210.305	29	1	1	0.85	0.88	P26906	Dipeptides, _-aminolevulinic acid, heme	Dipeptide-binding protein DppE
RhT_01494	3.A.1	The ATP-binding Cassette (ABC) Superfamily	Polyamine/Opine/Phosphonate Uptake Transporter (POPT) Family	1.77482e-30	119.013	28	1	1	0.86	0.87	P0AFK9	Putrescine, spermidine	Spermidine/putrescine-binding periplasmic protein (SPBP)
RhT_01516	3.A.1	The ATP-binding Cassette (ABC) Superfamily	Peptide/Opine/Nickel Uptake Transporter (PepT) Family	0	226.483	31	1	1	0.91	0.88	P26906	Dipeptides, _-aminolevulinic acid, heme	Dipeptide-binding protein DppE
RhT_01554	3.A.1	The ATP-binding Cassette (ABC) Superfamily	Lipopolysaccharide Exporter (LPSE) Family	5.03675e-10	57.7658	24	6	6	0.7	0.71	Q48475	Lipopolysaccharides	O-antigen export system permease protein RfbA
RhT_01564	3.A.1	The ATP-binding Cassette (ABC) Superfamily	Lipooligosaccharide Exporter (LOSE) Family	3.05483e-43	151.369	43	1	0	0.79	0.56	P50332	Lipooligosaccharide	Nod factor export ATP-binding protein I (EC 3.6.3.-) (Nodulation ATP-binding protein I)
RhT_01679	3.A.1	The ATP-binding Cassette (ABC) Superfamily	Peptide/Opine/Nickel Uptake Transporter (PepT) Family	0	279.256	32	0	1	0.97	0.96	P26906	Dipeptides, _-aminolevulinic acid, heme	Dipeptide-binding protein DppE
RhT_00357	3.A.3	The P-type ATPase (P-ATPase) Superfamily	-	0	403.675	39	7	7	0.91	0.77	Q9M3H5	Zn2+, Cu2+, Cd2+, Co2+, Ca2+	Probable cadmium/zinc-transporting ATPase HMA1,chloroplastic (EC 3.6.3.3) (EC 3.6.3.5) (Protein HEAVY METAL ATPASE 1)
RhT_01043	4.F.1	The Choline/EthanolaminePhosphotransferase 1 (CEPT1) Family	-	1.33789e-16	73.9442	37	6	5	0.68	0.68	Q6ADZ6	phosphate	CDP-diacylglycerol--glycerol-3-phosphate 3-phosphatidyltransferase
RhT_01509	4.F.1	The Choline/EthanolaminePhosphotransferase 1 (CEPT1) Family	-	7.1546e-09	51.6026	32	5	5	0.7	0.62	Q6ADZ6	phosphate	CDP-diacylglycerol--glycerol-3-phosphate 3-phosphatidyltransferase
RhT_00297	8.A.1	8.A.1 The Membrane Fusion Protein (MFP) Family	-	0	298.901	42	1	1	0.96	0.97	P27303	NONE	Multidrug export protein EmrA
